# Supplementary material for: A high-resolution view of RNA endonuclease cleavage in Bacillus subtilis
Source: Nucleic Acids Res. 2025 Jan 30;53(3):gkaf030. doi: 10.1093/nar/gkaf030 (PMC11780869; doi:10.1093/nar/gkaf030)
Supplement: gkaf030_Supplemental_Files [file gkaf030_supplemental_files.zip]

Archive with 2 entries (2 files):
- TaggartSupplementalTables_241231.xlsx
- TaggartSupplemental_241231.pdf
