# Supplementary material for: A high-resolution view of RNA endonuclease cleavage in Bacillus subtilis
Source: Nucleic Acids Res. 2025 Jan 30;53(3):gkaf030. doi: 10.1093/nar/gkaf030 (PMC11780869; doi:10.1093/nar/gkaf030)
Supplement: gkaf030_Supplemental_Files [file gkaf030_supplemental_files.zip › TaggartSupplementalTables_241231.xlsx]

## Sheet: Summary
	Table S1	List of strains used in this study
	Table S2	List of oligonucleotide sequences used in this study
	Table S3	List of identified RNase III cleavage sites
	Table S4	List of identified RNase Y cleavage sites
	Table S5	List of putative RNase III cleavage sites with relaxed 5' end sequencing depth threshold
	Table S6	List of putative RNase Y cleavage sites with relaxed 5' end sequencing depth threshold
	Table S7	Summary of MPRA experiments conducted in this study
	Table S8	Data underlying Figure 6G
	Table S9	Data underlying Figure 6H
	Table S10	Data underlying Figure S7D

## Sheet: Table S1
Table S1: List of strains used in this study
Strain name	Genotype	Source
CCB434	W168 rnjA::spc	Figaro et al., 2013
CCB396 (4-exo)	W168 rph::spc rnr::tc yhaM::Pm pnp::kan	Gilet et al., 2015; Oussenko et al., 2005
BJT074	W168 rnjA::spc ylbF::erm	This study
BJT070	W168 rph::spc rnr::tc yhaM::Pm pnp::kan ylbF::erm	This study
CCB390	W168 amyE::{Pxyl-rnjA Cm} rnjA::spc	This study
BJT231	W168 amyE::{Pxyl-rnjA Cm} rnjA::spc ndoA::kan	This study
BG880	W168 ΔSkin ΔSPβ::PIID-sspB kan rnjA::spc	Gilet et al., 2015
BG879	W168 ΔSkin ΔSPβ::PIID-sspB kan rnc::ery rnjA::spc	Gilet et al., 2015
CCB760	W168 Pspac-rnjA ery rny::spc	Braun et al., 2017
BJT034 (BKE14990)	168 (trpC2) ylbF::erm	Koo et al., 2017
SSB1002	W168 (trp+)	Condon lab wild-type strain
GLB230 (BKK04660)	168 (trpC2) ndoA::kan	Koo et al., 2017
GLB186	168 (trpC2) rnjB::lox72, amyE::{Pspank-rnjA spc}, rnjA::kan	Provided by Byoung-Mo Koo and Carol Gross
BKE30630	168 (trpC2) ytkD (rppH)::erm	Koo et al., 2017
BJT200	W168 ganA::{comK kan}	This study
BJT201	W168 amyE::{Pxyl-rnjA Cm} rnjA::spc ganA::{comK kan}	This study
GLB115	168 (trpC2)	Li lab wild-type 168
BJT069	W168 ylbF::erm	This study
BJT129	W168 amyE::{Pxyl-rnjA Cm} rnjA::spc rppH::erm	This study

## Sheet: Table S2
Table S2: List of oligonucleotide sequences used in this study
Name	Sequence
oJT441	CAAGCAGAAGACGGCATACGAGATGAGGAAACAATCATGGCAGTATAA
oJT442	ACACTCTTTCCCTACACGACGCTCTTCCGATCTNNNNNNNNNNNNNNNNATTGATGGTGCCTACAG
oJT444	GTGACTGGAGTTCAGACGTGTGCTCTTCCGATCTGCTTACTTTAAAAAGCCACGCAAC
oJT445	ACACTCTTTCCCTACACGACGCTCTTCCGATCTNNNNNNNNNNNNNNNNATTGATGGTGCCTACAGGCT
oJT446	CAAGCAGAAGACGGCATACGAGATNNNNNNGTGACTGGAGTTCAGACG
oJT447	AATGATACGGCGACCACCGAGATCTACACACACTCTTTCCCTACAC
oJT548	ATCGCGTCGACGAAGCGATCGAGGCTTACTTTAAAAAGCCACGCAAC
oJT592	CTTACTTTAAAAAGCCACGCAACACGGTTCTCGTCACAGACGAAGGAGCCGCAAAGAAGTTATTAAGGGATGAATAATCCCTC
oJT593	TTATACTGCCATGATTGTTTCCTCCTTTAAATAAGTGAGAGATATTTATATTGAGGGATTATTCATCCCTTAATAA
oJT594	ACCTGCGCTAGCNNNNNNNNNNNNNNNTTATACTGCCATGATTGTTTCCTC
oJT837	TTGTTTCCTCCTTTAAATAAGTGAGAGATATTTATATTGAGGGATTATTCATCCCTTAATAACTTCTTTGCGGCTCCTTCGTCTGTGACG
oJT839	GGTAAAATTCCTCCTCTTAAAAGGTAAATGTATATAGCAAAACAGTTGCTAACGGATTAATGAAAGAAGCGGGAC
oJT851	CTTACTTTAAAAAGCCACGCAACACGGTTCTCGTCACAGACGAAGGAGCCGCA
oJT852	TTATACTGCCATGATTGTTTCCTCCTTTAAATAAGTGAGAGATAT
oJT855	ATCGGTCGACTCCGATGACGAACTGAGACAGCTCCTGAAAAACGAGCTCATGCAAGCC
oJT857	CGAGCTCATGCAAGCCGGCCGTTTTCAAAGAGGGAATACATTCCGTCAAGGCGACATGTCCCGCTTCTTTCATTA
oJT858	TTACTTTGCCATTTGGTAAAATTCCTCCTCTTAAA
oJT859	ACAGGCTAGCNNNNNNNNNNNNNNNTTACTTTGCCATTTGGTAAAATTCC
oJT890	CAAGCAGAAGACGGCATACGAGATGGAATTTTACCAAATGGCAAAGTAA
oJT891	GTGACTGGAGTTCAGACGTGTGCTCTTCCGATCTCGACATGTCCCGCTTCTTTCATTA
oJT900	ACGACGCUCUUCCGAUCUNNNNNNNN
oJT942	GTGACTGGAGTTCAGACGTGTGCTCTTCCGATCTGTACGATATATGTTCAATAAAATAACTGTCG
oJT1125	GTGACTGGAGTTCAGACGTGTGCTCTTCCGATCTACAGACGAAGGAGCCGC
oJT1290	CAAGCAGAAGACGGCATACGAGATGCGATCGAGGCTTACTTTAAAAAGC
oJT1291	CAAGCAGAAGACGGCATACGAGATGACAGCTCCTGAAAAACGAGC
Truseq indexing primer	AATGATACGGCGACCACCGAGATCTACACGATCGGAAGAGCACACGTCTGAACTCCAGTCACNNNNNNACACTCTTTCCCTACAC

## Sheet: Table S3
Table S3: List of identified RNase III cleavage sites
Position of identified 5' end	Strand	Local sequence	Endonuclease sensitivity score	mRNA index
49237	+	ACGACTTCGACTACGGTCGCTGACTTTTTAAAACAGCAAA	Undefined (no counts in knockout)	1
49358	+	CTCGTATCGAAAAGGTCACCGATGTAGTTGAAGAGAAGAT	741.471	1
54719	+	CTTGGACAGTCGCTGGCAAATCCTGAGCGTATCCTTCCGG	Undefined (no counts in knockout)	2
132069	+	CACCTTGATATCATTGTTGACCGTATGAAACGCGAATTTA	39.0195	3
145581	+	CTATATCCCGGGGGTTCGTCCAGGGAAAATGACTCAAGAT	Undefined (no counts in knockout)	4
146127	+	TGAAAGAGGTTTTCTTCTGGACGGATTTCCGCGAACAGTC	359.776	4
147334	+	GATAGGGCAGAAAGCTTGGGTGAACATTGGCAAGACCGAA	Undefined (no counts in knockout)	4
150762	+	TGTTCGCGATGATGTGGCTTTTGGTTTAGAAAACAATGGT	1635.19	5
150858	+	GCAAGATTTTCTCGATCAAGAGCCGCACCATCTCTCCGGA	3327.58	5
179307	+	CCATTGATTTGAGATTTGCAGGAATAGCTGTAACGGTATT	Undefined (no counts in knockout)	6
310003	+	AGAGGAGAAAAAGGCGGATGGAAATGTTTGACTTGGAATT	Undefined (no counts in knockout)	7
310154	+	CTCATTGTCAGGTGTTGCCATCGGCTTTTTTCTCAGCACC	Undefined (no counts in knockout)	7
321204	+	GATGGTGAGATATTTGTCATCATGGGTCTATCAGGGAGCG	Undefined (no counts in knockout)	8
321303	+	TACATTGATGGTGACATGATAACAAATATGTCAAAAGACC	368.817	8
348382	+	ACCAAATGGGGGGCACTCGCCGGCATGATTGTGGGAGCAG	118.411	9
348421	+	GCGACTGTAATCATTTGGGCGAATGCCGGTCTTTCGGACT	Undefined (no counts in knockout)	9
377513	+	TTTATCGATCATGTTTTATCTGAACAGGAATATGCTCAAT	Undefined (no counts in knockout)	10
377518	+	CGATCATGTTTTATCTGAACAGGAATATGCTCAATCGAAG	Undefined (no counts in knockout)	10
378129	+	TCTCAATTCATGTAAAGGATCGATGGGATACTGGGAAACT	Undefined (no counts in knockout)	10
378643	+	TATTTTGGAGGACTGCGGGGCGGATTTCATCCTGACTGAA	Undefined (no counts in knockout)	10
391156	+	GTTCCAGCTGGAGGCTGCCAAGGGACGGGAAGAAGACGCG	Undefined (no counts in knockout)	10
391238	+	CGCGCGCCGCTCGTCCGTTCGAAGCTTGTCCAGCTGGAAG	Undefined (no counts in knockout)	10
398890	+	GGATAAGATCAGGGGTTTTGATTTGACGCGGGATATTCCG	66.013	10
399396	+	CAGGGCGTCCCGCGGAAATCAAAGGCGTTGAACATATGGT	Undefined (no counts in knockout)	10
435311	+	CCTAAATATCTGTCCAAATTCAAGGATGACAAATACGCTG	Undefined (no counts in knockout)	11
926871	+	CTCGTTGTTTTTTAAAATCAAAGGAGGCGATGACGTTGAG	Undefined (no counts in knockout)	12
968226	+	AGCGCAGGGGCATTTTTTGCAGAGCTTCCTGGGGAAAAGA	Undefined (no counts in knockout)	13
1136438	+	GCCGATCATTTTTCTAGTCCCGGATCAAATGACGTTTTTA	Undefined (no counts in knockout)	14
1397097	+	GATCTTCCGGGAGTTCAGAACAAGCATTTTTATCGGAGCG	28.8903	15
1522298	+	GAATGCTACGGATTAGATACAAAGGGAGCGATTGCCCCGG	Undefined (no counts in knockout)	16
1522343	+	GACGCTGATTTGCTTTTTGTATCTGATCTGGAAAATGTCA	Undefined (no counts in knockout)	16
1581006	+	CGTTGGACATGAGGATGGACCAGTCGGCTACGCTTTCGGC	1741.92	17
1581170	+	CAAACTACGGGCCAACTGGTCGATCTAATAAAAGACGCGA	1386.33	17
1590701	+	TGATTGCATTCCTTGCTAAATTTCTCTCTGAAAAACAAAA	246.87	18
1645878	+	ATTACTGTCAGCTTTCGGAGAAGGAAAAGCGGATATTCTT	Undefined (no counts in knockout)	19
1645900	+	GGAAAAGCGGATATTCTTCTCGGAACGCAAATGATCGCGA	Undefined (no counts in knockout)	19
1664856	+	CGTCATTAACATTAACCTGAAGGGTGTTTTCAACTGCACA	Undefined (no counts in knockout)	20
1664911	+	CAAATGATGAAACAGCGTTCAGGCCGCATTATTAACGTAT	56.5734	20
1720458	+	CTTATCGTCTTTTCTATTATGGAAGAAGGAAATATCAAAC	Undefined (no counts in knockout)	21
1879707	+	AGAAATCGAATGGGATATGTTCCGCACGCAAGTACATCCT	11.2342	22
2049060	+	AAACAGATTGGGGATCATGTAACGAAAGCTAAACGATTCG	Undefined (no counts in knockout)	23
2307939	+	AGTAAAATGGTTCAACAACGAAAAAGGATTCGGCTTCATT	12.0027	24
3647648	+	AAACCATTTTCTATTTTATTTATGGGAATAGAGGATTACG	Undefined (no counts in knockout)	25
727620	-	ATTTTTAAAGGCGCGAGCGTCATTAGCATTATTTCCTATT	Undefined (no counts in knockout)	26
727719	-	GCAGCACTAGTGCTTGTGCCGATCGTTGCTTTTACCCATG	Undefined (no counts in knockout)	26
2351957	-	TTGGAAATCCTTGAAAAGCTGCGGCAGCTTCCTTATCCGA	Undefined (no counts in knockout)	27
2383266	-	TGGAGCTTCCTTTTGATGATGATACATTTGATTATGTCAC	52.484	28
2394402	-	CGCTTGCGCGAGCGGCTTCTCAGGCTGGAATTCCCCTTGC	Undefined (no counts in knockout)	29
2608737	-	ACCGCGGGAGAACTCTCGTCCCTATGTTTGCGGCTGGCAA	13506	30
2623289	-	AGGATTTCGATAAATGTGTCGTTGCATACGAGGAGTCATC	1291.95	31
2623793	-	TGTCACAGCGTATGCAACGATATTTTATCGAGCTCACGAA	818.081	31
2928381	-	TGCTTGAGGCTGCGTATTTCAACGGGCAGAAGGTTCGCAA	Undefined (no counts in knockout)	32
2928623	-	CACAAATTTTGTCCTGTTGGAATACGGACAGCCGCTTCAT	35.7206	32
3048588	-	AAATCCTTTGGGGGCGTCAAACGCAGATTCAATGAGAAGC	Undefined (no counts in knockout)	33
3048917	-	CAAGCATTGACGATGTATTTGACGCTTTCCAAGAGATGGC	476.9	33
3127198	-	CGATCAATGATCAGGTTTATTTTGCCTCAGAGAGAAAAAG	Undefined (no counts in knockout)	34
3127282	-	TTGCCTTTCTGATTTGGAATAAAAACGATCATGTGCTTTA	150.677	34
3150520	-	CCGATATGCAGTGGCAGACGAGGGACCGAATGCTTCCGAA	Undefined (no counts in knockout)	35
3429949	-	TGATGTCGTCGCTGTCAGCGCATTATCAGGAAGAGTGAAA	Undefined (no counts in knockout)	36
3430011	-	TGGATGATTCCTGCTATTCCGCTGGCAGCGGCCTTTGGAC	Undefined (no counts in knockout)	36
3528258	-	GAGACGAAAACCGCCGCAGCTAAACCGATAAAAGAATTAG	Undefined (no counts in knockout)	37
3568871	-	TCCAGCCGATACCGCTTTCCGGAGAAACGGTACAGTCACC	Undefined (no counts in knockout)	38
3732655	-	TAATACGATCAAATCGGAAGAGCAGCTCGAATCCTTGCTG	Undefined (no counts in knockout)	39
3747612	-	TAAAGTCGCAACTGTTTTCCCAGACGCACGTCACGAGGAA	1432.53	40
3748084	-	TGGTTGGACGTACACCTGGGAATATTGTTGCGATTCGCCC	169.206	40
3784452	-	CGACGCGAAAGGCGCAGGATCAATTACAGCTCTGCCGTTC	Undefined (no counts in knockout)	41
3784559	-	TACCGTGAGCTGTCCTTGCTTCTTCGCCGTCCGCCAGGCC	Undefined (no counts in knockout)	41
3806038	-	GAAATGGAAAGAAGTTTATCAATGGAATTGGTACGTGTGA	Undefined (no counts in knockout)	42
3807432	-	GAGCTTTATTTGCAGAGACAGAATAAAATGACATTTTATT	Undefined (no counts in knockout)	42
3807481	-	TTACAATGTGTTGTATTCTTTCTCTTCGAATTGGCTAGAT	Undefined (no counts in knockout)	42
3821489	-	AGTTATTTATACATTGGGGGAAGATAGGGTGCTGCGGCAA	17.3124	43
3905118	-	AAAGCAGGCAAGACCTAAAATTTGCGTAAATGAAAAAGGA	3644.22	44
4150641	-	CAAAATTGATCAGATCTTCCTTGCTTATCAATTGGTATCA	17.5591	45

## Sheet: Table S4
Table S4: List of identified RNase Y cleavage sites
Position of identified 5' end	Strand	Local sequence	Endonuclease sensitivity score
507	+	TTGGATGAAGTCAACCAAAGCCCACTCACTGCAAGGCGAT	18.5331
918	+	GATCGGCCATTATGTAATAGATCATAATCCTTCTGCCAAA	Undefined (no counts in knockout)
2741	+	AACAGAAATCATTGTGAACACAAAAGAATTCCTTCAGGCC	65.4842
4522	+	CGTCAAGCAGGAATGTTCCGTGTGCAAAATGGTGCGTTAG	38.3424
16235	+	TTTTTAACTCCTGATCACCAAGTATTTGATGCGGAGCATT	33.4099
16357	+	TGACCTTCGTTTTATTTCTGACTACTCAATGAAAATCAGC	21.7615
16465	+	TTTGCAGAAACATAAAATTGAAAAGCTTCCTCTCGTAGAT	147.364
16737	+	GTGAAACGTATCCCGAATTAAACATTATTGCTGGAAACGT	27.3202
17073	+	ACCAAGGCAGAAGATTTAAGGTATACCGCGGCATGGGATC	17.5233
18633	+	GAAGGTCACACTGAATAAAGACAACTTAACTGCTCCTGTG	19.6152
19279	+	CGTGGAAGAAGTAATGAATGCAGTATCTATCCCGGTAATG	39.1893
19363	+	AGCTATGGGTGTTGACTATATTGATGAAAGTGAAGTTCTG	51.232
28434	+	ATGAAGGATCAAATGAACCGGCTGAAGAAGACCCGCTTAT	15.7918
40685	+	ATGGCAATATCCTGGAAGGAAATGAACGAGCTTCAGCCCA	25.7338
41704	+	AAGAAAGCGGGTAAAATATATTATTTTGATCCGAATGGAT	24.2957
42706	+	AAGCTGATAAAAAAGAATCAAAAACACAGAAGACAGAGCA	35.7731
77731	+	GTGACTTGTTTGAAAATGCGAAAAAGAATGCGCCTTGTTT	102.839
78049	+	TGGATGAAACGGTTAACCTAAAATCAATTGCCATGAGAAC	159.639
78095	+	CTTCTCAGGCGCTGACTTAGAAAACCTCTTGAATGAAGCT	315.293
78144	+	GCGGCTCGTCAAAACAAGAAAAAAATCGATGCGCGTGATA	25.1173
78224	+	GAAGAGCCGCGTTATCTCCAAGAAAGAACGCAATATCGTG	42.8715
78868	+	TAAACATTCTGACAAAAACAGAAGAAAAGAAAGACGATAC	Undefined (no counts in knockout)
79633	+	CCGGCCCGACAATATTATCGGAAAAAACACTGTTAGCGCG	Undefined (no counts in knockout)
84846	+	AATGCTCAGAAATTTTATTGAGACATATCGCAAGGAAGTT	Undefined (no counts in knockout)
87526	+	GGCGAAATTGAACGCGGAAACCGATTGCCGTCTGCTGCCA	471.915
102459	+	AGAACAATCACTCAAAAGTACAGATAGTGAGGAGGAACAG	36.7881
109371	+	CCGCATTCAGAAAGAATTAGACATTGAAGTTGAAATTTAC	Undefined (no counts in knockout)
117444	+	GCGGCTGAGCGATTAGAAGTAAAGAAATACTGCAGTACTT	19.013
117707	+	ATTAATTCGTTTAATAGTTGAATAATGATCAGCAATACGT	266.704
118505	+	TATCCAAGGCAACTAGCATGATATTTCGTCATTCATATAA	341.202
118513	+	GCAACTAGCATGATATTTCGTCATTCATATAAAGAATGAA	228.915
118624	+	TAGTTAAAGTTGTAAAATTGCAAATTCCTGCTGGAAAAGC	16.5788
118759	+	CTGGTTTAATCATTCCTGTTGAAATTTCGGTTTACGAAGA	142.573
119021	+	TGTAATCGAGGATTAATTTGTTTCTTGTCGGGTTGCGAGT	56.1432
119068	+	AGTTCGCAACCCTTATTCGTGGGAGGTTATTCCGCTATAA	19.5149
119931	+	CGAGGTGTATATTATCACAGCTATTACGTTACGTATGCTT	403.116
120407	+	AGCTGGCGTTATCGAAGGTAAAGTTTCTACTGTTGAAGAA	35.8323
120478	+	AAGGCTTGCTTTCTATGTTGCTTAGCGTACTTCAAGCTCC	55.7696
120483	+	TTGCTTTCTATGTTGCTTAGCGTACTTCAAGCTCCAGTTC	581.736
121842	+	AGAAACCCTTTTTTCTTTTGTCTTGTAAAAGTATTTTCTT	6226.39
122010	+	AGAATTACCAAATCTCATTGAAATTCAAACCTCTTCTTAT	84.6642
122336	+	TTATCGTTTCCCAGCTTGTTCGGTCTCCAAGTGTATATTT	24.3181
122745	+	TGTAGGACGCTATAAAATTAATAAAAAACTTCATATTAAG	33.0027
124305	+	TATCCACATTGAAGAATACGAATCAGAAGCACGTGATACG	21.8309
125313	+	GGAATCATTCAAAGTATTAATCAAAGAACTTCAAAGCTTA	21.4894
125996	+	CCGGCGAATACACCGCTTGAAAAGAAACAGCTTCTGTCTG	31.2952
127410	+	CAATCAATGCGCCGTTTAAAAAAGGCATTCTGGGTAAAAT	89.3329
129111	+	TGATGAAATACCGTAAAGTAAAACCAGTATCAAATGTTCA	112.822
129379	+	CACAGGCCAAATCAATTATTATTGGTACGAAGCAAACAGT	41.7159
129528	+	TCAATGGTTGAATCCATGAAAAAGCTCGGCAAAGCCTGCG	13.5363
129586	+	CCGCTGTTGCCATTATTTTATAACGTACTTTTGTTTTTGC	Undefined (no counts in knockout)
129642	+	TGTAAAGACATTGTTTTTTGCCTTTTGATGAACCACCTGG	661.796
129648	+	GACATTGTTTTTTGCCTTTTGATGAACCACCTGGGTATGT	298.156
131123	+	CGGTGCAGACTTCCTTTACTCTGTAGGAACTTTAAGAGAC	13.0252
132796	+	TTAACTCAAGTATAACTACTATTGTAAGATGAGGAAGTGA	18.967
132800	+	CTCAAGTATAACTACTATTGTAAGATGAGGAAGTGAAAGC	11.3912
133804	+	CACTCCACACAGCAAATTCAAAGCTGAAGTTTACGTTCTT	32.6644
135390	+	AAACAAAAAATTCGTATTCGTTTGAAAGCATATGATCATA	11.1816
135539	+	TCGTGCGGTGCACAAATACAAAGATTCTCGTGAGCAATTT	19.8701
136530	+	ACTCACAAAGTAAAAAATCGTTCTGAAGTACGCGGCGGAG	46.8503
139152	+	TGTACACATTAACATTCTTGAAATCAAAAGAGCAGATCTT	27.6474
146829	+	ATCGGTGCTAAATTAAATGGTTATCATGGTGACTCTGCAT	20.1733
153811	+	AACGTAATCGAAGTTTATTGAAAATGACAGATCATTTAGG	95.1734
154121	+	CAAGAACTGCTCTTGAAATGCGTACAAACTACCCTGAGAA	66.3154
178501	+	AATAAAGCGAGTAAATCTCTAATGAAACAGATGGCATAAA	25.1005
196184	+	CACGTAAAACACAAAATACGAAATGACTGAAATCTTGGAG	21.1195
201089	+	AAAATCATCCAAACGTATCAAGATGAAAACGGCAAGCTGT	48.9239
201400	+	GACAATCACAAACGTACCTGGATCAACGCTTTCTCGTGAA	301.332
201896	+	GCTCGCGGAGCAAACACATGCATCATCTCACTGAAAGGCC	31.1342
202038	+	TGCATCGCGGCTGTGATGTGGATAAACCTCGTAACCTTGC	55.4679
202082	+	AGTGTTACTGTGGAGTAATAAATGTTTAACCCCTTTGGAT	Undefined (no counts in knockout)
211588	+	TAACAGACAAATTGAAAATGACGCAATCGACAGCTTCTCA	Undefined (no counts in knockout)
247690	+	TTTTCCTGTAACGCTATTCGATCACTATCGTCAAATAATA	43.1435
248145	+	GGCATGTGTCTCGTTATTCTAAGCTTCACCTATAACCCGA	16.2973
277004	+	AACATAGGTTTTCTGTACTTAGAGTGAACGGCTGTATAGC	13.6258
293512	+	GTTTATTGTGGGAAAAGTGAAACGAAATGCCCCTTGCCCA	24.1014
308962	+	AGAAAAAAGAATTTATCACGCAGCATACAGCTTTTGGCTA	83.7482
309097	+	ATGCCAAAGAACATAATGTAAAAGTTATTTACTTTGAAGA	27.2185
309137	+	AATTGCATCCTCAAAGGTCGCAGATACGCTCGCCAGTGAA	165.82
309209	+	GGAAGGCTTGAGCAAAGAAGAACAGGATAAAGGTTTAGGG	27.0255
313363	+	CGGTTTGCAAGTCGGTTAAGACAAATACGAAGAGCAGAAA	58.9027
313966	+	TGTGCCGGAATTACGGTTTGCAAGTGTAAGCGAGTGACAA	Undefined (no counts in knockout)
340493	+	TTTATGACAAGCACAATTCAAAAGTGGCAACAGACAACCT	14.3625
432316	+	TATATGGCCATATTGTTTTGAGTCCTTGCGGAGTAGGAGA	10.7602
433144	+	TGTATCGATTTACAGAGGAGACAATCTGAAGAGCAGCCTG	Undefined (no counts in knockout)
434472	+	GAGCATGTGACAGCAAAGAGCTTGCCAAGAAAATGAGCAT	25.5643
435964	+	TATGACGCAAATGATTAAAGAAGTGAAAGACGGTTTAGAA	14.1069
439892	+	CGCATCATTTTAAAGTTTTGAGAGAATCAGGCATCGCTCA	203.375
443072	+	CATCAAGCGTTTAAAACGTGGTCTAAAACATCAGCGAACG	Undefined (no counts in knockout)
449284	+	GTGCCTTGTCAATTTCGCTGCGGCCACTGCCGGGAACGGC	Undefined (no counts in knockout)
474555	+	CTTCGGAACAATGCTTTATGAATCTAACCCGCCTGACTTG	130.276
504774	+	GTTTCAGTTTGAACATCTTGTTTATTTCAGGCTCGCGCTT	115.136
511066	+	TAATTCGGGCTTTGTATACGGATGGATCCTGTCCTTCTTG	18.7661
519240	+	CTCATCTGGATGATGAAATGATGGATAAGGTTGATGAAGC	1051.83
549931	+	TTCAAGTCCTCTCGGCCGCATCTCAATAATACCAAGGGTT	207.328
559176	+	TATTTTTGTTCGGTGTAAAGGATAGTATGAAGATTGACTT	27.7991
614208	+	TTCTGATTGCATTGAGGTTAAAAGAAACGCTTCCGCTGGA	Undefined (no counts in knockout)
640846	+	CTATTCCTCACCTGAAGATATCGGGTACAAGGCGTTAGCC	305.451
640954	+	TTCAAAATGGACTGAATCTGAAATCAAGGCGATGTATGAA	62.7718
647622	+	AGGGAATCCTTAATTTTACGCCGGCCCGTTTGAATGTGCC	15.7465
648340	+	TTTATTTCCTTTTGTTGTTGATTTTATGAAGCGGATTTCT	50.9369
650163	+	TACTTAATCTTACGTGAAAGCGACATTTTAGCTGTTATCG	240.409
651316	+	ACTTCTGAATTCGACAGAGAAAAATTACAAGAGCGTCTTG	28.4203
679665	+	TATAAAAATGATGTTGGCAGAATGCCTAATGCAGTGCTGG	Undefined (no counts in knockout)
679730	+	GCTTGGATACCCATTAAGCAAAGGTAAAGTAGCGGGGCAT	Undefined (no counts in knockout)
680454	+	TCGACCCTGAACCGACAACGATTCATTTTGCGGAAGGCCG	37.3942
692771	+	AGTGAATGAAATGATTCTTGTCCTTGATTTCGGCAGTCAG	35.3147
693485	+	CGGCGACCAGCTGACTTGTATCTTTGTAGACCATGGTCTT	44.3049
696229	+	AAAAGAAACGTTTGAAGAAGAAATTAACCAGAGTGAAAGA	19.5984
696429	+	GTTTTGCGTTCTCGATTTTAAAATCTCCGGCGAAAACTGT	113.689
696905	+	CCAATTGATTATATCTATTGTGTATTTGCAGTAGTTGCGA	Undefined (no counts in knockout)
698476	+	GAAAGTGATCGATAAAACTGACATGGATATATCGCAGAAG	Undefined (no counts in knockout)
716418	+	GGCTTCCATTAGTAAAGGAGAAGGTGTGTAACGATGCAAA	10.8625
716422	+	TCCATTAGTAAAGGAGAAGGTGTGTAACGATGCAAATCGA	31.6079
716535	+	CGATTCTTCGATGATCTATGCACAATTAACGAAATTCAAT	Undefined (no counts in knockout)
716676	+	GTGAAACGCTGCTTAAATTACGGAAATGACGCTTATGAAA	933.197
730428	+	AAAACACTTTGATGAAAGCACTGTATACCGCGTTGCTCAT	49.6523
733625	+	GTACACATTCGGAAATGAAGAAAAATCTGTCGTCGTCAGC	Undefined (no counts in knockout)
736023	+	GTTATCGGCGGTTTAATCAGTTCAACGCTTCTGACGCTCC	Undefined (no counts in knockout)
736029	+	GGCGGTTTAATCAGTTCAACGCTTCTGACGCTCCTGATCG	22.1943
736521	+	CCAGGTCCTGCAAAAATTTGAACAAGCCGGCTATGAAACC	22.8362
737001	+	TGACGGCAAGCTGTTTCAAGGTGAAATCATGCTGTTTTTG	29.3207
737340	+	GGAGAAAGCGGAACAGTTGGATGACTAAAACTTGGCTTGG	189.344
787562	+	ATTGGAAGAAAACAAATAGGAAGTTTCCAGGCATATGATT	119.685
787995	+	TTAGGAGGATTTTTGACATGCAAGCTACGGTTCACGAGAG	13.4904
788241	+	CCGGCATTACCTTATTTCCGATCGTCAGCCATTACGCTTC	87.8137
797007	+	ACACGACGTCTCATTATGCGAAACCAAACGCCGAGTACTT	62.4481
797386	+	GAACCGTGACCAGATTTACAAACATATCGGATATGACAAG	105.026
809645	+	CTTTCATATTGAAGAGAATGAGAGAATCGGATTAATCGGG	16.4586
840819	+	TCATCTGCCGCTTATTTTTGCGATCGGTATTGCCATCGGC	81.0439
841976	+	TCATTATTGGCCCGAATGTGGAATTTGCAGCTGAGGAATT	25.3786
850341	+	ATAAGTTGTATATACAAGTTATAAAAACGGATACGGAGGG	13.2031
854214	+	CAGTTTGTTTCAATATACGGAAAGCAGACACCGTCTCGAC	Undefined (no counts in knockout)
869336	+	TAAAGAACAGACTTGACATGTTTATGAACGTCATCGATTC	20.8205
869367	+	CATCGATTCATTAGACCCTGAAGCAACCGACGTTGAAGAT	Undefined (no counts in knockout)
923574	+	ATCATTTTCAATTGCATAGGAAGGTGAGACGGTATGCCTC	12.8118
923993	+	TCTTCAGCTTCTCGCTTGGGAAAAAGGAATCGGCATGGTT	26.5524
927015	+	CCAATGACTTTCATATACAGGTTTCATCCGCAGGGCTTCT	28.0778
939183	+	TTAAATACGCTGCTCCATTGGATTCACCAGCGTCAGGGAC	101.407
944590	+	GGAATATCTCGTTAACTCTATGGCTCATCCAACAGCGGAC	17.6036
944776	+	TCACTATCACGCGATTTGCGAAAACTGCGGTAAAATTGTG	26.024
944878	+	GGTAAGCCACCACCGTTTAGAAATTTACGGCGTCTGCCAA	87.754
969059	+	GAAAAAGGAATTGAGTTGCTAAAAGCTTCAGGCATGACTA	56.135
983745	+	GTTCTACTTTATTAGGGTTGATCTTCTTCGGAACGGGTGG	Undefined (no counts in knockout)
987086	+	TGTTTCCTTCTCTAAACGTGTATTTACTGCGCTGGGGCTG	28.763
1002374	+	AGGTTAATACATTGTGATGGAGAACTCGGAGACCACAGCA	17.8678
1002591	+	GTGTCAATTTAAAGAAATCGCTTTCATTCCAGTCTGGCTG	96.0874
1002844	+	GAAGTCAACGGATGATCCCGCTGCCAAGCTGGGTGTTTTC	141.042
1003353	+	GGAGACATCTTATGGAAACGTACATTTTATCCTTAGATCA	133.026
1005003	+	TCATCAATTTTCAAGTCTTGAAAGAGATCGCATGCTGACA	104.547
1006299	+	AATTGCAGCCGGTTTATCAGAAAAAGACGCAAAACAGCTT	114.518
1006611	+	AGAAAACCTCAACAAGCTTTTACACGATGCGGTCGTACCG	76.5162
1045005	+	TAAAAAGATGAAATCAGAATGGAAGGAGGGTTTGCTATGC	13.6834
1045105	+	TTTCGTGAACGGTTTTTTAGGTCGGACCGCGCGCTGAAAA	2340.59
1069882	+	ACAATCTGGATGCAAAAATGAATATGATGGACAGAGCGCT	25.0013
1077580	+	GGTAAAAGTACAACAATCAGACACATCATCGGGCTGATGG	Undefined (no counts in knockout)
1118828	+	TATAAATCAACTAAATATTGGGTGTTGGGAGAGTGAATCG	17.1218
1118837	+	ACTAAATATTGGGTGTTGGGAGAGTGAATCGTCATGAAAA	14.1135
1119079	+	ACTTTACGATGCCAATAAAAACAAAGACCGCGATAAAGAT	42.2635
1181665	+	TGAAATGACTGAGGATATCGAGGACAGAGACGAAGTAGAA	19.9792
1189966	+	AAGGGCAGGGCGGAAAATCTCAAGCAGGTTCAGGCTGTTC	Undefined (no counts in knockout)
1228029	+	TATAACGAAGACGAAATCAGACGTTTCCTGCCAAGAAAAG	164.939
1229503	+	TTATTTCTCTATCTAAATTGAACGTTAACGGAAGCAAAAC	743.745
1229607	+	GAGGTTGAAAATCAGCTAAGCATCCTGCTGGAGTACGCAA	921.892
1248542	+	AAATCTTCACGTTGATTCTGGTTTCCATATCACTGCCCGC	45.98
1282515	+	GCTTGAAGAGGTTAAAAAACAAAGAGAAGCGAAATAAATT	13.4975
1372503	+	ATGAACGTAAGAACCGCAAGAGACACAGCCAGGCGCTTGC	63.1604
1378320	+	CATTTTGCCGCATGAAACCTGCCGAACCTGCCTTGGAGTC	97.8696
1378415	+	AAGCGCGTTCAATCAAGGTGGTACCACGGAAACCCATTTC	573.853
1396545	+	CTACTTATATGTTATTAATGAAAGCAAACAGCTGGTTGGG	14.7758
1410722	+	TTTGTTGGCATGCCTGAATTCATGTCTAGCAAGACCTTTG	236.534
1415045	+	TAACGAATATTTTGGTGCTTACAACAATCGGGATCGTTTT	41.4465
1416299	+	ATTCAGCACAATAGGGATTTTTATATTAGCATTTGTTCTG	Undefined (no counts in knockout)
1416775	+	CGCTTTTTACAAAGATCACGACGATTACGTTCGGCTCACT	Undefined (no counts in knockout)
1417377	+	GGAAGAAAGGAAATTGAAGCGAATTATCACTATCCGAAGG	30.6722
1430737	+	GTGTCTATTGATGAAAAAAGAAAGTTAATGATAGATGCCG	23.9056
1459288	+	TGTGAAGATTGAAAAATAAGGGTGTTAGTACGCCGTGCTT	Undefined (no counts in knockout)
1459412	+	AAAAACATTTAAAGTAACTGCAGATTCTGGAATCCATGCT	12.288
1460698	+	TTACCTGCAGCTTCCTAAAGAAATGAACCCGTTCCTGGGA	33.8813
1483591	+	CTCTCTGTTCCCCAACCCCTCTATCAGATCAAGATCCGAA	14.9069
1484091	+	TACTTGTTGATTTGAAGTTGCTTTTTGAAAGGAGTCTTTT	15.3112
1494327	+	GCGGGCAGTACATTTTAGAGGGTGAAATCGAATCTGCAGA	64.9298
1512383	+	AGGATAATAAATGATTGCTGTAAATAATGTAAGCTTGCGG	19.8029
1513856	+	TATGCTGTTTACTTCCCATGACCATCAGTTTGTGCAGACC	77.5461
1518096	+	AAATTACGCTAAGCCCTGAGGGTGCACAGCTGCTTCTCGA	Undefined (no counts in knockout)
1529926	+	CAAAGGACTTTTAATTTCTGCGATCAGAGACAATGATCCT	71.5872
1530431	+	CTTGAATTTTAATCAAACTGCATAATCGAGAGGGAAGATG	Undefined (no counts in knockout)
1534196	+	GAAAGTGACAACATTATATGGAACTTGCTGCGGACAATGT	177.923
1553686	+	GGGGCTCGGTGAAAGTATCCAAAAATACGGATATCTGCCT	53.8629
1555469	+	GAATCAGAGGCATAAAAACGAACATTCCGTTCCTTGAGAA	22.9459
1559292	+	ATTCTCCTGCGTTAGGTTTGTAAGGGAGGTTTACGTTATG	125.346
1569457	+	AGGATTGATTTTTTTCTATGTACATAGCGGCGTCCGGCCG	325.78
1575258	+	TTTGTTGCTTTCCTGAGGTGATACAAATGAAATGGACGAT	15.6147
1575499	+	TGATGTTCCGTATCCATTTGAAATTTCAACAAAAGAACTG	145.79
1575654	+	AAATCTTTTGTGAATCTGAACAAGAAAAAGGAGCTGCTCC	63.2248
1575769	+	TGAAAAGCTCTTAAAACAAGATGATGAATCTTAACTCTTT	277.9
1580583	+	TGTATAACACTCTAAAAACAATTTCAATTCATCCTGATAA	97.8069
1581268	+	CAGAATTGCCGTAAACGATGAACTTAGGGTGTTTGAAGAA	52.6641
1586309	+	TGATAAAAAGAACGAATTAGAATGTTGAGAGGTTTGATAC	17.4523
1589298	+	CACGACAACGCTAATTTACGAAATGCTCAAGGCTGACTCG	24.6743
1596420	+	AAGCCACATTCATTGTATTGTTGTTCCGCAAATAATAGAA	40.4567
1598955	+	GCTTGACATCCCGACATTCTTAAGAAACCGTAATAAACGC	32.5955
1610486	+	CCGGCTCTCATTAGCGAAAGAAATTGAAAAACGGGCTGAA	12.0194
1613280	+	TTTCTAAAAGGGTGGTACCGCGAGATAAGCTTTCTCGTCC	Undefined (no counts in knockout)
1617113	+	TTGTCAATTACAATTACCCGATATTTAACATCGCGGACTC	206.601
1617222	+	GCAATAGCATGAATCAAATTGATATAACCGCTTCAGAAGA	13.1773
1618783	+	ATCCCGACATCAAAGTCTGAAAAGGTTATGGTACAGCTTG	58.078
1641163	+	AAAGGTCTCTGTGAAATGCGTGAAAAAGAGGGGCTGCTCT	56.6158
1641916	+	CAGACTTTCTGTTAAAGAAGAAATTATGGATGAAGGGCAG	61.2835
1642395	+	GACGCTCTGATTGAAAATCGAATGAAAGCCGCAAAAGCTG	34.2576
1642481	+	TGTCGAAACGGCTTGCGATAAAATCAAAGCAATCGTTCTT	59.8381
1654520	+	GAAAAAAAGATCTGTTAATTGAAGTAGACGGCGGCGTCAA	19.0444
1658036	+	GTTTCTCAGTGAAAAGTACGAGGAGATTGAGGTTGAGATC	814.925
1662205	+	AGTTATCGGAGAAATTATTGACCTTGAGCTGGATGATCAG	172.622
1662440	+	GTGACGGCTGTCGAAAAAGAAAAAGGAAGAACGGTTGTCG	Undefined (no counts in knockout)
1663471	+	CTGTATTCCATGCGATTCGGCAAGCAAGAGAGATGGTCAG	Undefined (no counts in knockout)
1663742	+	TGCTGAAGAATTAACACTTACATACAATGCGCAGCCTGCT	43.3343
1665105	+	GACAGATAAACTTGCAAAAGACGTTCAAGACGAAATGCTG	19.03
1671958	+	CCTAGGCGAAATAGCCGAAGAATATGAGGTTTCAAGACAA	47.0944
1672074	+	TTCAGGAGCGTAAAGAGATGTTTAATAAGCTGAAGGAGCT	52.157
1672184	+	GCGGCAAACTATGGCATTTGAAGGATTAGCCGACCGACTG	55.3481
1672213	+	CCGACCGACTGCAGCAGACGATTTCTAAAATCCGCGGAAA	16.1938
1673518	+	AGCTACCTTTTATGTAATCGGTTATACATGATAAAACCGT	2119.21
1676286	+	AGTACACACACCAAAAATCGCGAAAATCGAAGTTGTACGT	58.1971
1676372	+	GCGGAAAAGCGGCTCGTATTAAAGAGATCAGACGATAATG	83.9025
1683664	+	TCTTGAGGGGGATGAAAATGTCTGATTATCTAGTCATCGT	43.0478
1683761	+	AAAAGCATCAATGGGACATGTCCGGGATCTTCCAAAAAGT	44.8383
1684940	+	AGGAAAAGACGATCAAATGGAAGAAAAAGACCGGATGCTG	33.8513
1718361	+	TTGAAAAAAGAATTAGAGCGTCTTGAAAAATTCCTAGGCG	373.516
1718659	+	AAACTGCACCAGAAACAGAAACAACAACTGCGTAACCTAT	49.4289
1718671	+	AAACAGAAACAACAACTGCGTAACCTATTCAAAAGGTGAT	448.653
1722891	+	TTGAAAAATATTTGTCTTTTAGGAGCAACAGGATCAATCG	12.608
1728406	+	AGAAACATATGTTGTTTTTGACGTTGAGACGACAGGATTG	52.711
1731785	+	GGAGGAAGAACATGAGCAAAAAAGTGACTGACACCGTTCA	29.4823
1732183	+	GAGATCACGATCAAAACAAGAAAGAAACGGATCAATATTC	11.9249
1732249	+	TTAGCTGTTACATTCTAATGAATACAAATGTTTTAAGGGG	86.3952
1736460	+	AGGTGATTGAATTGAGTATGAGAGCAAACCGTGTCGGCGA	17.971
1762851	+	TAACAAACTTCGGGAAATTTCTTGATCCGCTTGCGGACAA	17.8456
1763089	+	TCTTCATAATCTTCCATTTGAACTTGTGTCATTCCCGTTT	46.2453
1767169	+	ACATTTGTTTTTTTAACATGATTGTTAAACCATTTAAACT	15.5704
1774716	+	CCATTTCCAACCAAGTCACAAATGAAATCATCACATCAAC	38.9939
1775987	+	GAACAGCTTATTAAAAAAGGATACAAAGTGGCGATCTGTG	14.8389
1868416	+	ATATACATCGGCTAAAAACGACACCCCGAGTAGGACGAGA	709.075
1869398	+	CAAAAGAATATGTAAACCTGATGATCAATCAAGAATATCA	28.2805
1878134	+	TGATGTAGATAAACTGTTAGAAATCAAGCACCTGATAGAA	77.4817
1878263	+	AATGAAACATGATCTGTCCGATGACGAACTGAGACAGCTC	351.345
1878371	+	CCGCTTCTTTCATTAATCCGTTAGCAACTGTTTTGCTATA	46.6539
1879689	+	ACACTTCATCGAAGCAAAAGAAATCGAATGGGATATGTTC	37.6307
1922674	+	AATCCGCCTATTAATGAACAAATGTTACGCATGATGATGA	15.6218
1924508	+	TATAGTTTCATCAATTATTGCTGTGTTAATGGCTGTAGCT	252.391
1938884	+	TGTTAAAAAATCTAACATCAAAATCGAATTCGTATTGAAT	12.533
1948265	+	CAGCCATATTTAAACGATAGCTAGCGGATATGCATAGGGG	Undefined (no counts in knockout)
2049146	+	CACCGCAAAAGCACTGGCAACCGATCTTAAAGCCTTCACT	Undefined (no counts in knockout)
2085960	+	TTGCAACACTTGAAACCATGGAATCCAAGGCTCATGAATA	394.714
2100866	+	GCTGGCAGACTTAATGGAAGAGCATAAAACTGAGCTTGCT	31.6551
2128293	+	TCGGCGGATTTAACAAAGAGCAGTTCCAAAAGCAATTTGA	Undefined (no counts in knockout)
2288552	+	ATATTTCTTTAAACGCTTTGACTGCTACACTGATGCTGAA	274.752
2306788	+	CAATATTTACTTTAAAATGGGTAATAAAAGATTGGGCGAA	495.365
2307037	+	TCCAAGCAATGTAAAAATCACAGGAATTCCAATCAGGCCG	10.9621
2307040	+	AAGCAATGTAAAAATCACAGGAATTCCAATCAGGCCGCAA	Undefined (no counts in knockout)
2307939	+	AGTAAAATGGTTCAACAACGAAAAAGGATTCGGCTTCATT	12.9143
2409928	+	AGGATGCCCTACTGATTCCATCAAAGTGGCGGATGAGCCA	81.3501
2427310	+	AGCAACATATTTCTTATCGACAAACACCGTTTGCGGGATC	188.417
2473285	+	GACGAGCGTCTGATTGAATTAAAGGAAACGTACAGCGTGC	32.8934
2479271	+	ATATCAAAACGGACAAATCGGAGAAGAGTTTGCAGTGGTA	Undefined (no counts in knockout)
2480546	+	AAACAAAACCTTATCTCCTAACTACGAATCAGGCTCAATG	27.9448
2483734	+	GAAATCAAAACGAACAGATGAACATCAGACGGTCTTTCAC	292.587
2484484	+	GATTATGTATTTTGTCCAAGCCTATATCGCTCAAAAACTG	28.6099
2484698	+	ATGACGCATCATAAAAGTAAAAAAACAGCCGCTCTTACTG	116.702
2545092	+	AATTATGAAAACACTTACCGAAGAAGAATTCCGCGCGGGT	58.0377
2565859	+	GGTTTACCGTGATGACCGTAATAAACAGCGGGTATCCAAC	217.09
2577153	+	AAAATCAGACATGAGTTTCAAAAAGATCGTAAAAACGTTA	Undefined (no counts in knockout)
2589234	+	AAAGCATGACAACAACAAAAACACATGATGTAGAAGCAAC	15.1729
2635834	+	CATGCCAAACATTAAATCAGCGATTAAACGTACAAAAACA	28.2969
2636001	+	AACGTATTGATAAAGCAGTGAAAACAGGTCTTGTACACAA	713.121
2766632	+	GGCCTTAAAAACAGGCATATACAATTAATGGCGATTGGAG	14.1798
2767802	+	TACCCATTATCCAACTATTTAACACTTGCATTTCTCGCGT	14.2998
2781073	+	CTATCGTTTTATAAAAATCAAGGATTGGTCTGTTAGTAAG	Undefined (no counts in knockout)
2781104	+	GTTAGTAAGACTTGCTAGTGAACTATTCCGCCATGTGTGT	336.939
3021985	+	AATAAGAAAATCAAAACAGTCAAACTAAAGGACAATTCAT	518.658
3033581	+	TGGACATCGACAGCCCAGTGAAAAACCGTTTCGACGAAAT	327.661
3035747	+	ATTATGGCTCGCTATACAGGTCCATCTTGGAAACTGTCCC	168.021
3035756	+	CGCTATACAGGTCCATCTTGGAAACTGTCCCGCCGTCTAG	104.623
3035980	+	ACTAGCTGGTAAACACGGTGAAAACTTCATGATTCTTTTA	77.0613
3036008	+	ATGATTCTTTTAGATTCTCGTCTTGATAACGTTGTGTACA	18.4632
3036217	+	AGTGAACAACTTCGTTCCTGAATACCTTACTTTCGACGCT	243.468
3036304	+	TGCTCCGGAAATTAACGAAGCGCTTATCGTTGAGTTCTAC	94.821
3106957	+	CGTCGCTGAAAACATATTCAAATGTAAAGGATGCCGTTAA	86.8596
3179208	+	GATGTGGCAAAGTCAAATGAATTGCAGATCGTAAAGCAGT	439.037
3179211	+	GTGGCAAAGTCAAATGAATTGCAGATCGTAAAGCAGTGCG	2225.94
3235731	+	ACCAGCGTTGAATATCTTCACAGCATCAGCCCTCAGCTTT	81.0296
3245088	+	TAGTCTTTTACAATGTACTGAATTCAACATCTTTAGACGC	19.3889
3245592	+	CCGAAGCAAAAATTGATTTTAAACTAATGGGAGCAGGAGT	Undefined (no counts in knockout)
3245688	+	TCCCGGGCGCGATCTTAATGATTATTTCAGCTGCGGCTGT	13.4149
3302250	+	GATCGGCGAAGACAAAATCGAACAGCTAGTGCTTGAAGAA	526.001
3457855	+	TTCGCATCGAATATTCATTGACTGATAAAGGAAAGGCACT	Undefined (no counts in knockout)
3457941	+	GACCCTTCCTTTCTTGACTAATTGCTAAAATGGTTCTGAT	Undefined (no counts in knockout)
3535844	+	CGCGCGGGTTTGTTACTGATAAAGCAGGCAAGACCTAAAA	11.8068
3646876	+	AGGCACAGGAATTTATACAGAAAATAAAGAAACAGCACTG	69.9697
3646936	+	CGGCTTATGTTATTGGCGAGAATGATCATATCCAAAAAGC	Undefined (no counts in knockout)
3647210	+	GCTTGGCAAGATTGAAAATGAATTAAGGGAGTCACAATTT	31.0664
3647353	+	GAAAGAGTGATATTAAAGAGGGAGAGTTGACGTATCTTGA	27.938
3664059	+	CATGTGGGATATCCAGTCCGATTACAAAGGTGCGCGGAAA	41.9367
3694959	+	TGCTGAGCGCCATTATAGATAAATCAAAATCATTGAGCTC	42.7216
3695738	+	CGGAGCTTGACATTCTAAAGAGCGCAAACCCAAACGAGCA	30.6472
3695967	+	TTCAGGAAAACATATTATCGAAATCCTGCCGGCCTCGTCA	21.0837
3734059	+	TGCCTGTGCGGGTCACATTGAACTTGTTTGTCATAGTCAA	19.0132
3741632	+	CCAAAACAGACTCAGAACCGAAGAGCATCACAATAGACAT	789.799
3760276	+	CATCGGTTTCATAGAACTTTTTCACAACAGAAACGTTTTC	Undefined (no counts in knockout)
3765136	+	TTTATTTATTATTATGGGCGCAATTACCGCGCTTTCAGGC	32.1686
3765300	+	TAATGCTGGAGAATTACGCGAAATTCGTAAAGATGCAAGG	Undefined (no counts in knockout)
3901048	+	TGATTTAAAAACATTTCAAGAAAAAAACGTATACGGGATG	25.8483
3937417	+	AAGCGGAAAAAATGAACGCAAAATTTATCGACGAGGAGAT	42.0765
3952723	+	CGAAACGTTTTATATCATTTACACTTCCGGGAGCACAGGA	19.7039
3956313	+	TGACCCGTATTTCATGAAAGACACCATTCACATCGGCTGG	50.7415
4006728	+	GATGCTTGACTTGAAAAACAATCTCAAATCCCTTCCGCCT	14.1971
4067159	+	TAATCATTACTAATCTATTGAGATACATAGTGGGAGGGTT	Undefined (no counts in knockout)
4067502	+	TCCAATAAGCGTTGAAAAAGTGATGGAGCTTCAGCCTGAC	11.81
4068054	+	CGTGTTTATCAATGACTTTGACTCGTTCTACCCGTACGAC	18.5625
4068059	+	TTATCAATGACTTTGACTCGTTCTACCCGTACGACCCGAT	88.3301
4084925	+	GACGTGATATCAACAAGCTAACAGAAAAGGGTGCGATTGA	16.7816
4086257	+	ATTGGCAGGAAAGTATACAGAAGATACAACGTTCCCAGAA	Undefined (no counts in knockout)
4086877	+	TGCTGCCATCAACGATTTCTCATGCAAAGAGCTTTAGCGG	27.3256
4113853	+	TCAAGATGTGCTGTTCCATGAAACGATTATCCGAGCGATT	67.3965
4114486	+	ATAAGATCAAAGAGGAATTGAACGGACATGAGGTGTACAA	21.5529
4119520	+	TAGGTAAAATCTAAGGAGTGCATTCAATTGGTACTTGATG	18.509
4120994	+	GTGCGTACAACCAAATTATTATTTCTATGGGATCAGGTGC	14.4819
4173563	+	ACTTGGTAAACAAGAACCTTCTAAAAACGTTGGCACCTTT	82.5864
4178670	+	ACATGAAGCTCTTTCTATAGATATAGCCAAGCCGATTCAT	38.6173
239640	-	CTTATTATACTAGCTAACTTTAATACAAAACTGCATGAAC	Undefined (no counts in knockout)
288790	-	ATGATTATATGAGTACAGTTAAAAACCCTGCCGATCCGGC	42.6817
332551	-	CGATGTCATCAAGTATCACGTATGTCTTTTTGCTCGCTTT	Undefined (no counts in knockout)
333963	-	ACAAATGGACACAACAACAGCAAAACAGGCTTCCACCAAA	20.3101
368843	-	TATAGGTGAAATCATTCATGCATTCCAAAGCCGTTATATT	15.1107
408903	-	ACAATCGACTGATTTTTACGAAAGAAGGGACCTCACGTGA	90.8839
409251	-	TTTCTCCGCACCAAAAGAAGAACGGACACAGCGGTTCTTA	Undefined (no counts in knockout)
411389	-	AGCTTGCGGAGCAGGAAATGACAATCAGTCAAAAGATAAT	Undefined (no counts in knockout)
490737	-	TGTAAGATTTGATAAGAATAAGCATGCAAGGACAAATGCA	165.935
491470	-	TTGCCGGTCTATCCAGTTCGTCTGTCGGCACACTTTCAGG	14.6426
506583	-	CAGAAATCAGAAAAAAACAGCTCATTCATCTGTTAATACA	Undefined (no counts in knockout)
507844	-	CATTCCCAGCCTGCTTATTTTCAAGAACGGTGAAAAAACA	42.3513
560655	-	TTTGATATTACACCTCCATATATGGTAATCTTAAGAAGGA	11.0165
626191	-	TCAGATCGCAAATGATTTAGACATTTCCATTGTTTCAGCC	14.7946
626386	-	GGTTTGAGGGTGTCTACCAGGAACCGTAAAATCCTGATTA	203.862
649071	-	TTTGCCTTTTTATATGCGAGAACAAAACGGATATGGGTGC	87.1462
649157	-	TCGCAGGACTGATCAGCTCGGTTATCTTCGGTATTGTTCA	40.237
677984	-	GAAAAAAATCGTACTAGATGATTTGATCGAGGAAGGCTTC	66.7698
732288	-	CGATGCAGAAGAAATCTCAGCCTTTATTATTGAGAGACTG	Undefined (no counts in knockout)
814568	-	GTGCAAGCTAATCAACTCAGAAACAAACCTGCTGGTGCTC	24.8767
838797	-	CCAACCTGCTTGAATCAAAGAAAAAACAATCTTAAATATG	Undefined (no counts in knockout)
839386	-	GCGTTGCAGACGAAGATGAGAAAGAACATTTGGCACAGCT	114.292
842242	-	ACGAAAACCGGAAAAGAACTCGATGAATCCGAAGTCGACA	63.9037
842684	-	CTCTGTCGTCGATAACTATTTCCAGTCAGCCCATTACCTT	30.5345
860522	-	CAAATTACCATTACGTTAATGACAGAGCTTTTCTGGAAGC	15.2838
861633	-	AAAAAGAATCATTCAGCCCAAGTGAAATGCAGGCGATTGC	Undefined (no counts in knockout)
867501	-	AATAGAGAACTATAATATTGATTTTATGCGGATTACCGAA	52.3852
868999	-	CAACAACGACACTGTGCAATATGAGATGCGAGCATTGTGC	121.296
972878	-	AATTTTTACCGCAGGATACGAAAGCAAGCCTGGAAAAGAA	70.2186
984287	-	AGGAAACCGCGGACCACAAGCTGCTAACGTTACTAAAGAA	70.4253
984371	-	TGTATTCGTTCATTTCTCTGCTATTCAAGGCGAAGGCTTC	96.4229
1032283	-	AAAAGTGTTAATTGACCAAGTAAACGACCTGCTAGGCATC	19.3982
1032986	-	CGGAAGCAGTGTCTATGCTGTTTGCGAAACCGCTGATTTG	28.7036
1033621	-	TTCAGCTAAACTTGATGATGAAATTGGAAATCTGGCATTA	129.814
1044237	-	GGGGTGTTATTTTGGATTCTCAAAAAAAGCTGACGTTTCC	Undefined (no counts in knockout)
1070534	-	ATGATATGAAAAAAGAACTGAAATCTGAAGTGCTTGAACA	Undefined (no counts in knockout)
1075145	-	TATGAAAACAAAAGAGTTAGTCATTATGGCTCTGTTTGCC	165.868
1075155	-	AGAGCATAGTTATGAAAACAAAAGAGTTAGTCATTATGGC	18.3345
1076764	-	ACAGATGAATTAGCAAAACAATATTTCCATGCTGTTCCAA	Undefined (no counts in knockout)
1096580	-	CCCAATCGAAAACAGAACAAAACGCAACCATTTCTGGTTA	197.77
1097134	-	GCTTGCTTTCTTCTTAATTGTTATTTTCGGGATTGTCGCA	40.9312
1097676	-	ATTCCTATTGTTGTCTCCAGCTTAATCATCGGTGTAGCCG	62.7617
1097903	-	TTGATCTAATAGTGAGATTAAATATATGTCTATTCATGAT	23.184
1190900	-	CCTTTAACATGAACACAACAAATGTAACGGTCGGAGACTT	24.8836
1204750	-	AGAAATCATGCCTATGAACAAAAATGCAAGCCAGCATTAA	17.7989
1218145	-	AAATGCTGAAAAAAATGGAGAATGCCATGGGTCTTGGAAG	16.6788
1219190	-	TTTTAATGGAATAATCAGGGTGGTACCACGGTTCATTCGT	Undefined (no counts in knockout)
1219224	-	AGCAGTCTCCGTTACAAACGTCAGAGTGATTCCATTTTAA	61.6209
1350582	-	TGAAACAGATCCAATCAAAGTCATTCAATATCGTGAAATA	Undefined (no counts in knockout)
1430199	-	TGATTTGGACACTGATTAAAAAAGAACTGTCACAATATGA	348.189
1526218	-	ATCCTTTCAAAGAACCTGAAAATGCAATCGCAATTGAGCG	110.735
1534333	-	CTCCCTGTTCAAGGACCTGAGGACTCGACTTTACATATGA	12.4194
1548395	-	CAGAAAAAAGAAAAAGTCAAAAAATAAAGCGGCCGCTTAA	95.0843
1655646	-	ACGGAAAACCTAAAAAAGTATATGTATCTGCTCGAGCTTT	36.6666
1906560	-	GACTTTCAGCTCAAAGAAGGACAAGAATTTCACTTACAAT	50.9364
2070013	-	CATCAAAGGGCTTGCTCGATGTGGTTCTAGGTAGGCCTAT	Undefined (no counts in knockout)
2071317	-	GATTCAGGAAGCGAAAGATGACTGGGATGAGGATGAAGAC	70.2848
2086147	-	AGCGCCATAAAAAAATTGCGAGATGGACAATGCCTCTATG	39.5689
2093266	-	ACAACAGCAACCTAAACAAGAAACAAAGGCTGAGGCAGAA	77.5406
2105088	-	GTTACTGATTTCGATTTTTGTTCCGCTAAAAATACCGAAA	22.4166
2105416	-	AAGGCCCGGTTCTGTTATTTAACGTTCTGCCGACTGTGTT	66.5418
2111205	-	CTGCAAAGACGCTCCTAAAAACATTTCGAACGGTTTAGAA	73.7131
2204222	-	GTTAATAAATATTACGCAGAAGAACTAGGTCTAAAAGAGA	Undefined (no counts in knockout)
2273758	-	CAAAGGGCTTGCTCGTTGTCAAATCTGCGTAGGCCTAACC	115.015
2292505	-	AGTGTATTCTTTCCGACATTATATGAAGCGGCGGATGAAG	23.6411
2298018	-	TCAGGATCTGCAAGATGAAGAAAAAGAACAGGATGAAAAG	228.834
2298983	-	TGATGAGCATGACCTGTACGATGATGAGTCGGATGACAGG	62.8908
2329410	-	TTGGGGGTTGGAACTAGGTGACAACATCACGTTTGCCTTT	14.8488
2331001	-	ATGAACTGTTTGAAAAAACGAAAGCGATTAACTGGCGCTC	10.9392
2347197	-	TTATCCAATTACACCAAAAGAACACGGAACGGAATTTTTG	47.7208
2347338	-	AGAAAGCATTTTCCAAACAGCTAAATCAGTGACGCAGGAA	154.486
2347817	-	CGGTTTCAAAGATGTAGATGAATTTGTTAAAGCGCTTCTC	20.7381
2385207	-	ATTCTCCGGCTTGAATGAAGATCCAAAAGAACATTTCCAG	60.7251
2385945	-	GTGCAGTTTTTCTTAAAAAGCCGTTTAATTGTCTTTCTCT	118.069
2391423	-	GAGAAAGAATTTCAATAGTAGAAGATACCCCTGGCGTGAC	131.408
2394657	-	ATAAACTAAAATAATTGGTGATAAACGTGACTCGAGCAGA	44.3535
2395279	-	AGTGAACAAGCGAATAAAAAACAAGAACTTCTTCAGTCTC	21.0292
2395382	-	TGAAGACTTCACTGACTATAAAGGAAAAACACTGTCACTG	25.2809
2396710	-	GGAGAGGAATTATGGAAAAGAAATTATCGATTGCAATCGA	18.9385
2410061	-	TCTCACTAATTTTTATCAAGCTTAAGCCATGGATTGAGCA	23.9709
2410179	-	CCGGCATACACGTGGTTTTTACATTCACCGGCATTATCCG	53.1035
2410483	-	TCCGGATTATTTAAAAATCGATTTTAGCGACGTTCCCGCA	23.4324
2415555	-	TTTATAAGGCAGATAAAGCGCGGACAAGGGGCAGAGCAGG	29.5783
2426035	-	GACATACCAATCGAAGCCAGAATGAACGAAATCGTGCACA	75.0039
2426316	-	AAGATGAATTACTTGAAGAAGAAGATCCGCGGGAGGAACT	13.6998
2427454	-	TGAATTAACGCAGAGCTTTTTCGAACGTTGTCAAGGTCAG	558.684
2435437	-	GTGTTCACACTGTATTTGGTAAAGTAACAAGCGGATTAGA	65.6214
2446444	-	CTGGATTCTTAAAGCTTGTTAAAGCGATCGTCGCTCAGTA	36.9809
2446450	-	TAAAAGCTGGATTCTTAAAGCTTGTTAAAGCGATCGTCGC	54.8449
2447412	-	TCCGATTCATCATGGGACTGACCATACACGCGAGTATGTG	19.8539
2448345	-	GCCGGATGCCGCTGACTTTAATGACGAAGGCGCTCATACG	55.5311
2448393	-	TAATCGTGTGTTTTTAATTGTGATGGACTCAGTCGGAATC	85.4367
2449962	-	CGGAGCCGTTGATGAAATTGAAGAAGATTTGCTTGAAGAC	Undefined (no counts in knockout)
2451507	-	ATTCAAAAGTCCATCATGCGGTAGCAGCAGCTGTCGAGCA	Undefined (no counts in knockout)
2456253	-	ACGGGATCGAATACAACAAACAAGTAACGGAACCTGAGAA	26.8197
2456793	-	ATGGTATGAAAAAATTATTGATGTTGACAACTGGGGGAAC	17.0779
2461822	-	GCAATGAAGAACACAGCACAAAATAAAACGTGGGTATCCT	21.3119
2480781	-	TTATGAGCGTACTGACAAAGAAGGCATCTTCCATACTGAA	167.173
2481669	-	AGCCATTTCTGCAAAAGTTGACGGAGAACCTTGTACGACA	16.4768
2492138	-	AGCCGGTTCAGCAATTGCTTTCAGAAAGGACAGTGAACTG	Undefined (no counts in knockout)
2492141	-	AGAAGCCGGTTCAGCAATTGCTTTCAGAAAGGACAGTGAA	45.7
2492471	-	TGAGCGTAAAAAACAAGTTGATTTTTCCGATGTGTATTAC	33.0887
2492824	-	ATAAATATTCAAATACACCAAAAGTAATGAATACGGGGGA	17.5014
2500062	-	ATGAGTACAAACCGACATCAAGCACTAGGGCTGACTGATC	55.4246
2506491	-	TGACAGAATTTTTAATTCCACCCATGATGGAATGATTTTT	Undefined (no counts in knockout)
2518211	-	CGGACATCGCCAAAAAATTTAACACAACCGCAAGCCGTGT	123.2
2525632	-	CATTGCAGAAATTCATGCTGAAAGTGAGTTGATCCGCTTT	39.9939
2531506	-	TTAAACGTTACAAATATTGTGAGTGTTGCAAAGCTGACTG	15.9097
2532160	-	AATCCACGAGCTGATTAAAGCAATTGACGAGTCTACAATT	28.0311
2538147	-	GCGACACACTTGTTGTCAATACATCAGACGGTTCTTACGT	30.6543
2543467	-	AAAGATCTGAAATCAATCCAAAAGAAAACAGAACATCATA	96.0208
2549431	-	GCGTATGCAAAGTAAACTTTCAGGTGCCAGGACAGAGAAC	825.907
2553924	-	ACCATGTCTACTTAACTTCAGTTGTAAACCTGGCAACAGG	Undefined (no counts in knockout)
2583357	-	TCCTTGCTATCAAAAGACAGATGGATTCGGGCTATGCATT	18.2465
2585525	-	GGAGCATGCTTACTACCTTAACTATCAAAACCGCCGTCCT	30.2132
2585618	-	TGTGAACAACGGTAAACTTGAAATCACAAGCACGCCAAAC	11.3442
2591747	-	ATATCTTACCGCTAAAAACGTACTGTCTGCACTGAATGAT	83.523
2599306	-	GAATTAAAATTATCTAAACGATTGCAAACAGTAGCGGAGT	14.1989
2601370	-	ACCGAATAAGAATCATACCGCTTATAGAATTCGTTGCAAG	25.1093
2601446	-	CTTAACCTCATCATGAATTGTCATTTCATTATTCGCACAT	Undefined (no counts in knockout)
2603053	-	TGCTGACAAATACCAAATTGATTTTCCAGATGATATAACA	38.7453
2608753	-	CAGCAACTAGGGTGGAACCGCGGGAGAACTCTCGTCCCTA	Undefined (no counts in knockout)
2608758	-	GTTCTCAGCAACTAGGGTGGAACCGCGGGAGAACTCTCGT	190.563
2614825	-	CAGATCATACAGAACGTCTGATGGAAAGAGGCATCATTGA	49.4653
2615498	-	TATTCTCTACCAAGTTATAGAAGATATCGTTCAAACCACA	14.2072
2624882	-	TCTGACTGATAAACAAAAAGACATTATCCGCGAATTTGCC	23.3341
2624986	-	CAAACAGGAACGAAATTCAGATTAAGAGGCAAAGGCGTTC	17.4412
2628407	-	ACTTCTTCAAAACCAAATTAACGAATTGCAAGGTTTGCTT	116.647
2628656	-	GGGTTGTCAGCCTGCTTCAGCATGTGACTTCGGACTTGTC	157.696
2629240	-	GCCGAAGTTGAGTGAGAATTACCTTAAACAGATTCAAATC	35.6715
2629244	-	TCGGGCCGAAGTTGAGTGAGAATTACCTTAAACAGATTCA	27.4631
2632021	-	GGCAACCGGCAAAGAATTCGAAGTAACAGAGGTGGGCGTG	10.7175
2632556	-	GTGAGCGGGGCATAACCATTAAATTAAACTCTGTTCAGCT	28.6986
2678942	-	GCTGGCTTAACAACTTCATGAAAGTATTTAGGATAGACTT	30.5523
2679053	-	AAGTAATTCAACCGTACCAAATGGAAACATGTATTTCTTT	79.4686
2779197	-	TCGGAATAGTCGGACATACGCAACTCCCCGCAGGCAGTAG	Undefined (no counts in knockout)
2779214	-	TATCGCACGCATTAAATTCGGAATAGTCGGACATACGCAA	311.871
2780377	-	ATTGTTGTATGGGTATGCATACAAGTTAGGCAGCATTCAA	71.9522
2780403	-	TTTCAATATCTTATATACTGCTTGATATTGTTGTATGGGT	142.38
2780461	-	TGCTACAGTTATAGAAGGCTAAAGCAATGGAATGTATGCA	27.7348
2784838	-	CTTGCAGTCAGCACTTTTTTATATATAGGCGCAGTTCTCC	32.3888
2795301	-	TATCAAAACTTTTTTCATTTATATGAACCGATGCTTTCAC	78.2281
2795802	-	TTGTTTACCGATGTATCATGATGTATTCAGAGAGTGTCCT	11.8656
2800911	-	CCGTAATCAGGGTGGTACCGCGAGACAGCTCTCGTCCCTG	Undefined (no counts in knockout)
2811787	-	TGCTGTAAAAGAGGTTTTAGACAGTACAACATTAGAGGAT	52.8696
2812031	-	TAAAAAGCATCGCACAGACGAATAATTTGTCCGAGCATTA	13.7706
2813668	-	GGATCTTTTGAAAGACATTGAAATCAAACGTGTGAAGGAT	Undefined (no counts in knockout)
2813996	-	TGAAAGAATGTCTAAAACGGGATATTCCGCTCATCTCCAG	86.0066
2817921	-	TTCCAACTAGGGTGGCACCACGGGTATAACTCTCGTCCCT	Undefined (no counts in knockout)
2822004	-	ACTTCTCGGGACGCCCGAAACATATTTACAGCATTTATCG	11.8184
2822909	-	ACGACATCTTAACATTGATGAAATACTAAGGATAACCGCA	123.421
2832564	-	TGCAAGAGGAACTGAAAAAAGGCGATTCAGTAGTGACAAT	26.1006
2832782	-	GGATCGTCTGGGTGATTTCAGAGAAGAGTTCTTTGAGCGT	1084.63
2833938	-	CATGCAGTGGAAGAGGAATACCGTTTCTTCAGCTTCGGAG	Undefined (no counts in knockout)
2836171	-	AAAGCATTACAAAAACTATTAAAGTAAGGTGATGTTCATG	71.1528
2836712	-	TCCCCAATATATTGTCATAGAGAACGGCGGCATCGGCTAT	Undefined (no counts in knockout)
2854881	-	CGTATATCCTGTAGCTCAATAATGATTCAAAAAACTCCGG	50.0078
2855727	-	CTGAAGCAGGTGAAACAGTTACTTTTGAAGACGTTTTGTT	83.598
2861519	-	CGGCGTTATCGCTGATTATGAAACAACGGCGACGATGATG	Undefined (no counts in knockout)
2861735	-	CATACATATGTTTGGAATTGGTGCTAGAGACCTTGGTATA	28.6495
2869232	-	AAAGACCGATATGATTTTTGGCTAAAAGGCAAATTTTTTG	20.3709
2869432	-	GGAAACACCCGTTATCCGTTATAAGTGCATGAACTGATTG	18.1677
2879072	-	TATTGAGATACGTGAAAAAGTAAGTTTTCAGCCGAATGAG	157.37
2884960	-	AAGCAATTGAACGCAAGACTGGAGCACGCGGACTCCGTTC	11.5467
2886399	-	AACATGCCTGTTGAAAATATTAAACAAGCCATCGGTTCTA	76.3042
2886472	-	TGCGAAAGCGGAAAACCTTGAAGTATCAGATGAGGAAGTT	13.9717
2887742	-	TTTGTGTATAACGGGTTATAAGAAATACGGTTGGACAGGC	247.013
2897337	-	GTTCCGAAGGCTGAATATGAAAAGCGCAGATGAGGATAAG	33.9077
2900048	-	CCAAGCAGGCAATGAAATTGAGGATCTGCAAAATCGAGTC	95.749
2924885	-	ACCGAAGCTTATCAGAAATGGACGATATGATGTCGCTGTC	59.804
2925368	-	TATCGTTTTATTTATCATTGCTAAAATCTTACTGAGAATC	65.202
2930606	-	CTGATTCCGTTATGTCAATGAAGCTGACGACAGCATCAGT	367.73
2931484	-	CGAACAAAAACAAATACATTTCTGATAGAGGGAGAACACC	13.5335
2952884	-	CGACAGTCGAAACAAAACCAAAAATGGACGGCCGCAGCAT	30.9863
2952959	-	AAGGACGCGCAATCACTCATAAAGAAATCGGTCAGCGTGT	15.6387
2953043	-	ATGAGCATGACTTTAACACGAAATTGCGCAATGCGATTAA	18.0335
2953048	-	AATCGATGAGCATGACTTTAACACGAAATTGCGCAATGCG	31.1579
2953458	-	GACCGTACATTTTTATTGATACAGATGTTCGTAGTGTGGG	4469.58
2953560	-	AAAGATCCGGTATTGTGTAGAATAGTTATTGAATTGAATA	66.6985
2961315	-	GACGGGAACTCCCGTTACAGAGCTTAGAGCCGCAGGTGCC	20.0579
2966136	-	GTTGGGAGCTGATTTTATTGAAATGTCCTTCATGCCAGCA	11.8487
2966401	-	GTACTATAAAGTAAATTGCGAACACAAAGGGAGCTGAAGC	5755.38
2966463	-	GAGAAAACATTGAAATACCAAGAGGAATGGGGCCTGTGCA	124.959
2966565	-	TTCCTGAGCACGGATATGCGAGCATTGATGTTTATACTTG	63.3596
2966702	-	TTTTATTGAAAAAACGTTTGTAAATGCTGCTCTAAAATCA	63.284
2966706	-	TGGATTTTATTGAAAAAACGTTTGTAAATGCTGCTCTAAA	19.7363
2966780	-	CATGACTATGGAAACAATGGGGCGTCACGTTATCTCCGAG	186.425
2985650	-	TGCGGAAGCAAGTGACGTTGCAAACGCGATCTTCGACGGA	Undefined (no counts in knockout)
2988795	-	GAGTTTTTATTAAAACATGGACAGCTTGATGCGGTTATTC	22.7187
2989457	-	CAAAATGTCCTAAGTGTAAAAAAATCATGCTCACTAAAGA	23.8498
2992370	-	TTGAAAGCTCATTATCCGTTATATTTTATGTGCGGATTGC	24.4932
3010241	-	CAGATGAAGAAAACAAAACGATCACTTACACAGGCATGCC	13.2315
3015143	-	CGACTGATGAAGAAGTCATGATTGCGCGCGACGTTGTTCG	46.6334
3015849	-	GTATTTGATACAGCATTCCACCAAACAATGCCTGAGCAGT	94.1979
3016333	-	GGAAAAAAGTACGAAAAACGAAGTTGTTGATACAGAGTAT	46.4478
3017625	-	GGAACACAATATGCAAAAAGACCATGTAGGTGCGGTGTAT	23.174
3017874	-	GGAAACACTGTCTGACCACAGAGATATGTCATTTGGCGAA	207.741
3029719	-	TATCCGCTTAGATAATCACGACCATGAAAAAGAGCCCGCA	Undefined (no counts in knockout)
3036653	-	ACCGCATCGAAAACCAATTTACTGTTCTGCGCCGCGGGAA	239.248
3037992	-	GGACCTGATCCGTTATCAGGCAAAGTGATAAGACGAATGT	62.1496
3044989	-	GAGGGCTGGCAAGTAAAAAAACAACAACTGTAGGTGTCAT	20.6642
3045240	-	ACATAAATTCGGACATTATGACATTTCTCTACATAAAGTG	95.7209
3048263	-	AAGATGACACATCTGTTTTAAAAGCTCATGATAAAGCCGT	45.0027
3048380	-	TGAGCGGCGCCGACTGTGTGTATTTATGCGATATTTTCGG	13.1692
3049294	-	CGCGGAAAATATTAAACCCGGCATGACAGTCATCGCCGGA	Undefined (no counts in knockout)
3049472	-	TTGTTGGAGGTACAATTATGACTGTTTATCATTTTGTTGG	135.072
3060421	-	AATATATCCTTCAATAAATGAACTTGATGCTCATAATGTA	Undefined (no counts in knockout)
3061473	-	AAATGATGGGTTGAACATTGATATGAACTGGTTGGGACAA	41.4093
3061561	-	GTCTTTTTTATTTTTATACGATTCGTACGAAAAAGGCATT	80.3626
3075154	-	TGAAGAAACATGTCAAGCAAACTGTTAAGAGGCACGTTTG	10.7317
3102331	-	CCTTGATAAAGACAAAGAGTACGTATTTATCTGCCGCTCA	38.7207
3102787	-	TCGTTGTTCAGCTGAACGGAAAAGTAAAAGCGAAATTACA	16.2461
3105022	-	TGAGTTTTCAGCACAAAGAGATAGAAAAGAAATGGCAGAC	142.383
3105040	-	AGAAGGAGGTTTTTACTTTGAGTTTTCAGCACAAAGAGAT	66.5985
3105230	-	GCTGACGCATAACTGCGTTAAAAGTATCAAGTGAGTGCGG	58.2797
3125630	-	AGAAGAAGCATGCAAAAACAAAAACAAGAGCTGCACCGCG	Undefined (no counts in knockout)
3129013	-	CAAATCATGAGTAAAAATCGTCGTTTATTTACATCAGAAT	235.669
3135042	-	AAAAATTCAGCTTTATTATGAAGGATTCCGTTCTTCCGAT	45.4046
3137940	-	AGTAGAAAGTTTTGAGCTTGATCATAATGCGGTTGTTGCT	99.263
3149055	-	ACTGCGCTTTCTTAAAGCTGCGTTTAACGCGGACACAGAC	58.6932
3149785	-	GGAGCAGCCGCGATTGTTTGGTAAAATAGTGAGTGAGTTT	Undefined (no counts in knockout)
3153527	-	TTGGTCAGATCCTGAAAGTGAATTGACAATAGTCGGTCTT	63.4398
3190486	-	GCGGAACAGGAAAAAAGACAAAATCAATCTCATATCGAAT	37.7761
3190887	-	ACCAATTCCAAATCAATGATAAACTTATCGGCTGGATTGA	17.8846
3221660	-	TTGACTTCTCTATTAATGTGATTTCTAAATCAGGTACGAC	49.9344
3223505	-	ATTTAAATCACTCAACAAAGAAGATGTGCTGTCAATTTTG	125.89
3225524	-	TGTTTACACTGGTAAAGTTACAGGATTACAAGCGTATGGT	16.3808
3228618	-	CCCGTTTAAATATGGAGAAGAGTTTTACGAAACGGAGGCT	29.4665
3236505	-	GATTCATTCTATTGGAACTGCTGTTTTGGTTTACCTTTGT	Undefined (no counts in knockout)
3257701	-	ACGTAAAACCAGGGATAACGATATCTCATGGGAGCACCTC	145.659
3258533	-	CTATCAAATTTTAAAATTTTTAAACTCATCCCACAGCCGT	277.808
3259420	-	TGAAAAGCAGAATTGAAGAAGAGCTTGAGGAAGAATAAAG	10.7314
3263318	-	TGAACCAGGATTATGTATCGATATCAAAAATTGAACAGTC	65.1285
3263563	-	TGCGGGAATTTTGTATTTCATATTTAATCCGGTCGTCCGC	31.6113
3305943	-	TGATGAGCAACCCGGTAACAATTACAGAAGCAGCAGCTTT	18.1795
3306823	-	TATGTGAATCAATTTGAAGAACAGCTTCCAGAAGAAAAAC	13.4227
3307049	-	CAGGAACATTAGCCAATCTGCTCAGCGCAGCCATTGCCGG	15.1378
3307096	-	CAGCCGCCGTTCAGATATCGCACGTCTCGGCCTGAAGGCT	151.276
3307102	-	AGCGCCCAGCCGCCGTTCAGATATCGCACGTCTCGGCCTG	Undefined (no counts in knockout)
3308575	-	ATGATTGAATTTTGTGTCAGCAATCTGGCTCACGGCTCTC	42.4046
3308579	-	TCCAATGATTGAATTTTGTGTCAGCAATCTGGCTCACGGC	21.6656
3356596	-	TGAGGTTGTATACCACAACATGAAAGAAGATCTTGAAGCA	24.5004
3357208	-	TGACTCAGGCGATTAAAGGGAAAGATATTGAAACTGCCCT	37.2703
3358291	-	CATGGAGCATCATGCGAATATCATTCCGTGGCAGCAGGCT	71.9798
3358295	-	CCTACATGGAGCATCATGCGAATATCATTCCGTGGCAGCA	109.788
3364081	-	TGGCGGGAACCAAGATTAATGAAGTAAATGGACGCGGTTT	82.304
3366127	-	CGAAGAGATGACACAAGAAGACTAAAACAGGATAGCCGTA	66.8838
3379115	-	GCGGCTTTCACATCACATGGATAAATAACGCAGCGAAGGA	69.814
3379283	-	GTGGCCATAAAAGATAAACGGATTTATGCAGAAGGCCGTC	44.3983
3379332	-	TATGGTTCTCCATGACTTAAACTTGGCGTGCCGCTATGCG	32.2611
3380009	-	ATTTGCATTGATGACAATTGACTTAAAAGCATGTATATAG	298.333
3418231	-	TATACGGACTGCATCAGAAGAAATCCAATGGACGTCAAGG	27.4074
3419690	-	CTTAATCGTTTATCCATTTGTGAGTAACAAGTTCCAGAAA	19.7258
3421036	-	ACAAAAAAATGGGGTTTTTGGTTATTAACGGCGTTTGTCG	92.9278
3424267	-	ATTTAAACGGCTATGAAACGAAGCTGACTGGCAAGGTGAT	96.0729
3450748	-	CGTAGACGCTTAAGTAATCGATGTTTCTGGACGTGGGTTC	142.882
3455293	-	TTTTGATTACCTTATTGGTTATCGTCAGCATTGCACTTAT	62.3792
3482353	-	AGCTGGCGCGAAAAAAGTAATCATCTCTGCTCCTGCTAAC	18.1003
3482769	-	ACGAAGGAGCCGCAAAGAAGTTATTAAGGGATGAATAATC	6550.75
3572412	-	ACCCGCAGCACATCAAATAGAAAGACAAGTCAGGGGGGAG	155.83
3574130	-	AAGAAAAAATTTATGACGTGATTATAATCGGCGCGGGCCC	Undefined (no counts in knockout)
3575886	-	ATGCACAGAATAATTAACCATAAACAACCATCATTCCTCG	31.1722
3577587	-	ACTTCTGAACATAAAAATCACGCACAAATTGTCCAGCTGC	46.2712
3608729	-	GCATCACTTTGTTATTTCAGTGTGTTCATTGCGCCAATCA	53.3064
3613195	-	GCAGCAGGAGCGGTTTAACGAAGAGCACGGCATTACGCCG	Undefined (no counts in knockout)
3621546	-	ATGTTTGGCTTGAGGCGGTGAGAGATAGTGTCTGTTCAAT	37.7186
3625830	-	AACACAAAATTGAAAGCATTATTAAAAACGGCCGCGGCAA	45.6211
3627551	-	TGAATTTAACGATGAAATTGATATTGATATTCGTACGGAG	29.8643
3627860	-	GCCGTATGATAAAAATAACGCGATTTTAGAACTGCACCCT	16.0005
3628412	-	GGCGACGATAACAAAAAAGCAAAGAAAGCACCGGTTCGCA	28.3
3630309	-	CGCTGATATTACTTACTCCACAAACAACGAGCTTGGCTTC	31.2297
3630696	-	ATTGAAACATAAAACAATTGAATTTAAAGAGCGTCTTGAA	67.5833
3644672	-	GCAATATTTTACAAAAAATGAATGTAAACGACCGGACGCA	41.4773
3674906	-	GCCGACCAGCGGTGAAATTGAAATGAACGGCCAGCCGTCG	Undefined (no counts in knockout)
3681036	-	GAATACAAACAGGTTTTTAGAATTTAATCGCTAACGTCAG	220.176
3738383	-	TGCTGTCACCTTAACCAATGACGAACACGGTGTCGCACAT	206.161
3743736	-	ACTGACTTTTGCCCTCGGAGAATAATTGAAAAAAGGCAGA	115.697
3743968	-	GCGTATTAATCGTAGAAGCACTCGCTCAAGTCGGAGCTGT	42.816
3743974	-	TGCCCGGCGTATTAATCGTAGAAGCACTCGCTCAAGTCGG	Undefined (no counts in knockout)
3747799	-	CAAGCGGTAACATGGTTGTAGACATCGGAGGCGGGACGAC	23.913
3751040	-	AAAACAACACAATTGAAAAGAATATATTGACGGCCGGTGA	Undefined (no counts in knockout)
3761988	-	CAGACGCAAAAAAATGTATTAAAGAAGATCTGCACCCGGA	390.243
3777981	-	AGTCTGCTTCTGAGCAAGAGAATAAAGAAGTCGTTTCTGA	287.328
3778044	-	GTTACGTTGATTTCCATCAGAAGCTTGCCGCTCTGGGCGC	26.1542
3779138	-	AGCAAGTGAAGAAAAAAGCGTAATTTGTGATGTACCTACG	320.91
3779287	-	ACGACTGAATATTAATATAGAGAATTTAGGGACGCGGAGG	143.365
3779453	-	ATCAGTAGAACATGTAGTTGAGCCAAATTTCGTTTCTATT	15.7823
3779459	-	AGCAAGATCAGTAGAACATGTAGTTGAGCCAAATTTCGTT	25.379
3781143	-	AGCGTTTGAATTCTCAATCAGATGATACTGACATTCGTCG	31.7834
3782193	-	ACAATGGCTGAGCACTTCCGTGATGTACAAGGACAGGACG	106.288
3782969	-	CATCACACAAGAAATTACGGAAATTGTCGGCGGAGCAGCC	677.709
3785560	-	ACCATTATCACAAGTGTTTGCAAAAAAAGCCGGAGTCGCT	127.349
3786385	-	TGTTCCAACTGTTAGCTATGTTAATCTTATTAGCGCTTCT	28.1988
3786651	-	AGCCCTTCCTATTATCGCTGTCGTTATCGCATTCTTAGCG	33.3447
3786959	-	GCATGGCAAGCATTCAGTTTATTTATTGGTGCTATCCAGG	66.6982
3787699	-	TCATATGGCAAGTACAGTTATTGGATTAATGACAATATAC	256.342
3788685	-	GCTTCCTTCTGATGTGGAAGAGCGTGAATTCATCGTGGTT	13.4552
3789275	-	GCTTGCATTGAAAAACCACGAAGATGAAGGAAAACTTGAA	34.3646
3793945	-	CACAAATGATCCACAAATTGCACAAGCAGCCGCTTTGCTC	66.3409
3797161	-	AAAGCTTGATCAGATTCTTGAAGGAAAACTTGACGAAGTG	84.5615
3798048	-	AAGCTAAGAGAATATTCAAAAGAGCAATCTGATATACAAG	15.5161
3808705	-	GACTGCTGACATCAAAAAATCAATTTCACTTGGTACAGCT	10.9118
3810771	-	TCTCAGTTCCACCCAGAGTTCAAGTCAAGACCGACAAGAC	97.8451
3811450	-	GAAAGAGCTTGTTAACAAAGTCAGCAACCTGTCTCAAACG	21.3155
3812981	-	CGAATTATTTGAAGAACATAAAAAACCAGTTCCTTTTCAG	16.2798
3833750	-	AGTCATCGACCCTGAAAATGAAGAGAAAAGCCGCGCGCGC	32.5425
3835429	-	CACAAAATCGATTCAATCTGATCTCGATGAAGAAAAAGGC	Undefined (no counts in knockout)
3835594	-	TGAAGAACACGACTTAGGCAAAGTCAAAACGATTGTGAAA	110.531
3847912	-	CGGTATACGACCACTCAGAGCAAACGGCAAACACAGCCAG	Undefined (no counts in knockout)
3848845	-	TTGAGACGAAATATTACACAAAAGATATTCATAAAGCGGC	16.4166
3849675	-	AAAATGAGATTTCAACCGAGAATAAAAGCTGATAAGACGC	60.5561
3856758	-	GGAATTTGGGTGGAACCACGGATGATCAACACATTCGTCC	437.591
3861273	-	GTGATTTTTTTTGAAACGTGATTTTAGGTTATTCACATAG	40.2341
3915095	-	TCAATCTGGTAATGATTATGACGTTCTTGCTGCTGATCAG	26.0584
3915371	-	ATTCGAATACGACAACGGCTACTACATTAGTGTTGATGAA	30.8994
3916153	-	ATGTATAAAGGCCGAATCAGCTTTACAACACCTATGCTGT	51.2824
3916971	-	ACCACTATAATGAAATTTTTACAACTCACGGTACAATCAT	13.4634
3917327	-	TGAAAACGTAAAGAAAAACGAATTTAAGAAGTCTGATGAT	37.0424
3926763	-	GCGTTAAACGAATATACACAAACAATCGGTTCTGCTTTAT	24.6036
3926827	-	CAGTTTTCAAAAAAATCCCGACAATCAGTTTATCCCGATG	Undefined (no counts in knockout)
3950779	-	AATCAACAGCCCAAACAAATACATTTTTCGGATTCCTGCT	Undefined (no counts in knockout)
3951710	-	GCAAAAGGAGTTTTTTATTAAGCTGCCGGCTGAAAAAAAG	20.1739
3987955	-	TGACGTACGCGATGTGTTTGGCGAAGGGTTTGTGGATATA	Undefined (no counts in knockout)
3990718	-	TGATTCATTTTGCAGGGTTAAAAGCAGTCGGCGAATCTGT	12.2923
4031823	-	ATAAAGTGTCTCAATTATCAACATGCCCGGTTTTGATTGT	11.0008
4035774	-	CAGGATTGTTACTGCGAAAGCAGGCAAAACCTAAATGGTG	31.6721
4035790	-	AAATAAAACGACCCGTCAGGATTGTTACTGCGAAAGCAGG	16.8839
4063818	-	ACGGGAACGACCTGACAATGATCGAATGGGCGGGCTGCGG	73.9584
4091057	-	CGGGGATCGGAATGACAAAGGATGAGCTTGAACAGCATCT	38.5862
4154343	-	TTGCAGATATATTGGAATTTAACTTAAGAAAAGAAGGCTA	49.7974
4157586	-	TATTATCGAAATTATTATCGCCAAACAGCGTAACGGCCCG	Undefined (no counts in knockout)
4167640	-	TATCGTTCGAACGGCTTAGTGAAGGATCAGCAGAAATAGC	Undefined (no counts in knockout)
4169845	-	GCTTTGCTGGCAATCTCATTGTTAGCGAGACCTTTGCCAA	Undefined (no counts in knockout)
4200976	-	TAGGTTCAAAATACGTTCATACAATGACGGTTTTATATAG	19.1259
4211610	-	GATCGACATGGTGCAAATTGACCTTACAAGATGCTGGGAG	174.507
4212636	-	TACACGAGAAGATGTCATCGAGATTAACTGTCACGGGGGA	47.941
4213201	-	CGTTATTTCCCATAAAAGATAGCATAAAACCGAAGTCCGA	Undefined (no counts in knockout)
4213769	-	AAGCAGTACAGTCCGGATTGCAAGAGTTGGGATTAACGAA	52.1875
4215351	-	CCGAATAACCGTAAACGCAGCAAAGTTCATGGCTTCAGAA	60.4289
4215462	-	TAAAAGCACTAGTGAAGTTGACAATGAATAGGTAACGCAA	74.9823

## Sheet: Table S5
Table S5: List of putative RNase III cleavage sites with relaxed 5' end sequencing depth threshold
Position of identified 5' end	Strand	Local sequence	Endonuclease sensitivity score
38873	+	GCCTCCGGATCAGACGTTTGTTTCTGCAGAATGGGGTGTG	Undefined (no counts in knockout)
42170	+	TTTGCTGTTCAACGTTTCTTGGAGATTTTGAACCCGTTTC	Undefined (no counts in knockout)
49237	+	ACGACTTCGACTACGGTCGCTGACTTTTTAAAACAGCAAA	Undefined (no counts in knockout)
49358	+	CTCGTATCGAAAAGGTCACCGATGTAGTTGAAGAGAAGAT	741.471
50646	+	GCGGGAGGAACAGAATGAATAAAGATATTGCGACACCGAT	Undefined (no counts in knockout)
54719	+	CTTGGACAGTCGCTGGCAAATCCTGAGCGTATCCTTCCGG	Undefined (no counts in knockout)
103889	+	CATTCTTATGTGGGAACAGAACATATTCTTCTTGGTCTGA	Undefined (no counts in knockout)
132069	+	CACCTTGATATCATTGTTGACCGTATGAAACGCGAATTTA	39.0195
145581	+	CTATATCCCGGGGGTTCGTCCAGGGAAAATGACTCAAGAT	Undefined (no counts in knockout)
146127	+	TGAAAGAGGTTTTCTTCTGGACGGATTTCCGCGAACAGTC	359.776
147334	+	GATAGGGCAGAAAGCTTGGGTGAACATTGGCAAGACCGAA	Undefined (no counts in knockout)
149329	+	ATCGCGACTCTTGGTGAGAATGCGAGTTTCCGAGTTCGCC	22.5157
150762	+	TGTTCGCGATGATGTGGCTTTTGGTTTAGAAAACAATGGT	1635.19
150858	+	GCAAGATTTTCTCGATCAAGAGCCGCACCATCTCTCCGGA	3327.58
179275	+	TAACAGTTCAGCGATTGCTCCTTATTTCAAATCCATTGAT	Undefined (no counts in knockout)
179307	+	CCATTGATTTGAGATTTGCAGGAATAGCTGTAACGGTATT	Undefined (no counts in knockout)
235905	+	TTTCTAACATATCGTTGACTAAAGCAACTATATGTGATTA	Undefined (no counts in knockout)
252606	+	CAGCATCTGGCTTTTTGTAAGGAGCTTGGTTTGTTAGGCC	Undefined (no counts in knockout)
293488	+	AAAAGTTACAACAGAATTCGGAGGGTTTATTGTGGGAAAA	Undefined (no counts in knockout)
310003	+	AGAGGAGAAAAAGGCGGATGGAAATGTTTGACTTGGAATT	Undefined (no counts in knockout)
310154	+	CTCATTGTCAGGTGTTGCCATCGGCTTTTTTCTCAGCACC	Undefined (no counts in knockout)
321204	+	GATGGTGAGATATTTGTCATCATGGGTCTATCAGGGAGCG	Undefined (no counts in knockout)
321303	+	TACATTGATGGTGACATGATAACAAATATGTCAAAAGACC	368.817
348382	+	ACCAAATGGGGGGCACTCGCCGGCATGATTGTGGGAGCAG	118.411
348421	+	GCGACTGTAATCATTTGGGCGAATGCCGGTCTTTCGGACT	Undefined (no counts in knockout)
377221	+	CGAGTATCGGCCTGTTGATATAAAACATACTGACACTACT	Undefined (no counts in knockout)
377513	+	TTTATCGATCATGTTTTATCTGAACAGGAATATGCTCAAT	Undefined (no counts in knockout)
377518	+	CGATCATGTTTTATCTGAACAGGAATATGCTCAATCGAAG	Undefined (no counts in knockout)
378129	+	TCTCAATTCATGTAAAGGATCGATGGGATACTGGGAAACT	Undefined (no counts in knockout)
378496	+	GAAACAGAAAGGGGTTGGCCCGGACAGTCCTGTCGCGGTT	Undefined (no counts in knockout)
378643	+	TATTTTGGAGGACTGCGGGGCGGATTTCATCCTGACTGAA	Undefined (no counts in knockout)
391156	+	GTTCCAGCTGGAGGCTGCCAAGGGACGGGAAGAAGACGCG	Undefined (no counts in knockout)
391238	+	CGCGCGCCGCTCGTCCGTTCGAAGCTTGTCCAGCTGGAAG	Undefined (no counts in knockout)
392318	+	GGAAATCTGTTGACCTATCGCGAGCTTGATGAACAGGCGA	Undefined (no counts in knockout)
394365	+	TCATTCGCGCAGCTTTGCTTCGAATAGAAGCGAAAAAACA	Undefined (no counts in knockout)
398890	+	GGATAAGATCAGGGGTTTTGATTTGACGCGGGATATTCCG	66.013
399396	+	CAGGGCGTCCCGCGGAAATCAAAGGCGTTGAACATATGGT	Undefined (no counts in knockout)
434048	+	GCCGATTATGTTTTTAGGCCTTCTGGTCGTCAACCTGGCG	Undefined (no counts in knockout)
434076	+	GTCAACCTGGCGAGAGAATTCCTGAAAACATATAAGCATT	Undefined (no counts in knockout)
435311	+	CCTAAATATCTGTCCAAATTCAAGGATGACAAATACGCTG	Undefined (no counts in knockout)
449785	+	AGTGCAACGCTTTGGGAGTTATTTGAGCGGAATGATCATG	Undefined (no counts in knockout)
474275	+	ATTATGAATAGCTAGTAAGAAAAATAAGCAAATAAAAAAG	Undefined (no counts in knockout)
656214	+	GTTTGAATTACCTAATTCAGAAAGACCGGATTGTCATCGG	Undefined (no counts in knockout)
796458	+	TCCTCCTGATATTTAACCCATTCTCAAGCGCCGTCTTCTT	Undefined (no counts in knockout)
926871	+	CTCGTTGTTTTTTAAAATCAAAGGAGGCGATGACGTTGAG	Undefined (no counts in knockout)
940057	+	AAAACGGTCATTTCTTAGATAAAGCCATCCGCCACACGAA	11.4163
955759	+	GTGGGGAAGTAGAGGAATTGTTTTTGTTATTGTCTTGCTG	11.0339
968226	+	AGCGCAGGGGCATTTTTTGCAGAGCTTCCTGGGGAAAAGA	Undefined (no counts in knockout)
982187	+	AATTGAGACTTTGTTAGATGAAGTAATCATCCTCGCCAAT	13.1878
1058818	+	GACGAGAAACAAGCATAAGTACAAAGTTGCCGGCAGGGAA	Undefined (no counts in knockout)
1066124	+	CATATCTACCAATACGGAAAATTTTCCAATCGGACCTTTG	Undefined (no counts in knockout)
1066494	+	AGGAAATTCACGCCTTTAATCGGGACAAGATAGGGGAATT	Undefined (no counts in knockout)
1088599	+	CCTTGTCCGGGAAGGCGAGAGCTGCTATGGATTTCATCCT	44.237
1090803	+	TGGATCTGAAATACCATACAAATGCAGGTTCTAACTATGT	Undefined (no counts in knockout)
1136438	+	GCCGATCATTTTTCTAGTCCCGGATCAAATGACGTTTTTA	Undefined (no counts in knockout)
1182005	+	GAAGATCTGATGAATAAAGAGCTGACAGGTACGGTGTACA	Undefined (no counts in knockout)
1379455	+	GTGGAAGTCAGGGGACCGGGCGGCGTGATCGGCAAAGGCC	Undefined (no counts in knockout)
1397097	+	GATCTTCCGGGAGTTCAGAACAAGCATTTTTATCGGAGCG	28.8903
1397124	+	TTTTATCGGAGCGGTTTGTTCTGTGCTGATTGCGATTGTT	Undefined (no counts in knockout)
1465953	+	CTATCCCAGTGATGTTGAAGAAGTGTATTTCGGAAGCAAT	14.5233
1483585	+	AAGCTACTCTCTGTTCCCCAACCCCTCTATCAGATCAAGA	13.8941
1484337	+	CGACATGGTTTCCATCGAAATCTTTGAACTTCTTCAGTAA	Undefined (no counts in knockout)
1484724	+	ATAGCCTTCGGGAGAAGATTTCGTTAGAAACGGCGTACAG	18.2211
1522298	+	GAATGCTACGGATTAGATACAAAGGGAGCGATTGCCCCGG	Undefined (no counts in knockout)
1522343	+	GACGCTGATTTGCTTTTTGTATCTGATCTGGAAAATGTCA	Undefined (no counts in knockout)
1530143	+	GACGGCATTTCTGCTGAAGTTGTCGACCTTCGTACAGTAA	Undefined (no counts in knockout)
1581006	+	CGTTGGACATGAGGATGGACCAGTCGGCTACGCTTTCGGC	1741.92
1581170	+	CAAACTACGGGCCAACTGGTCGATCTAATAAAAGACGCGA	1386.33
1590701	+	TGATTGCATTCCTTGCTAAATTTCTCTCTGAAAAACAAAA	246.87
1591183	+	CTCCTCTTCAGCGTCCTGCTGTGGAGAGGAATCAGAATTG	Undefined (no counts in knockout)
1645878	+	ATTACTGTCAGCTTTCGGAGAAGGAAAAGCGGATATTCTT	Undefined (no counts in knockout)
1645900	+	GGAAAAGCGGATATTCTTCTCGGAACGCAAATGATCGCGA	Undefined (no counts in knockout)
1652195	+	TTCTTGCTGTCACTGTTTTTCCGTCGCTTTTCATGCCTAA	Undefined (no counts in knockout)
1664856	+	CGTCATTAACATTAACCTGAAGGGTGTTTTCAACTGCACA	Undefined (no counts in knockout)
1664911	+	CAAATGATGAAACAGCGTTCAGGCCGCATTATTAACGTAT	56.5734
1666436	+	AGGAAGCTTTAGCTAAATTGCAAAAACACCATACGAAACA	Undefined (no counts in knockout)
1674430	+	AAAACCCTAATATGATTGAACAATTTAAAAAGGCAATAGA	Undefined (no counts in knockout)
1689449	+	GAAGCAAGCAAACTCATCGATATGGATGAAGTCGGCCAGG	Undefined (no counts in knockout)
1720458	+	CTTATCGTCTTTTCTATTATGGAAGAAGGAAATATCAAAC	Undefined (no counts in knockout)
1722692	+	GAATCCGCCTTGAAAAGACATTACGATGTAAAGGATTCTG	Undefined (no counts in knockout)
1753023	+	TGAAGAGGGGGATTATGAAACAGTATCGCCTCTTATTCAT	Undefined (no counts in knockout)
1769766	+	GGTTATTTTATAAAAATATTAAAAAGAAAAGCAGGAATAT	Undefined (no counts in knockout)
1879707	+	AGAAATCGAATGGGATATGTTCCGCACGCAAGTACATCCT	11.2342
1900487	+	TTGGGAAACGAGGATAGAGGAGGACTCGGTTCAACAGGTA	21.8662
1938941	+	AAATATGGAGTCTTTTTTCAATAGTTTGATTAATATTCCA	Undefined (no counts in knockout)
2049060	+	AAACAGATTGGGGATCATGTAACGAAAGCTAAACGATTCG	Undefined (no counts in knockout)
2307939	+	AGTAAAATGGTTCAACAACGAAAAAGGATTCGGCTTCATT	12.0027
2781833	+	GTGTAACAGTATGTCCATGTAATGCACTGATGGAAAAATC	Undefined (no counts in knockout)
2782160	+	GCTGGGATTTTGTCAATTCAAAAGAGCGGATCACAAAGCC	Undefined (no counts in knockout)
3298451	+	GCTGCAGAGAAAGAAAAGCAAAAAAAGCTGAAAGAGCTTC	10.8959
3301728	+	GCTCGGCGGACAGCTTAGCGCCCTATACCCTGAGAAGTAT	Undefined (no counts in knockout)
3535828	+	AGGTCGAAAAGTAAATCGCGCGGGTTTGTTACTGATAAAG	12.4163
3535862	+	ATAAAGCAGGCAAGACCTAAAATGTGTAAAGGGCAAAGTG	243.239
3647648	+	AAACCATTTTCTATTTTATTTATGGGAATAGAGGATTACG	Undefined (no counts in knockout)
3647729	+	GTTACCCTGGATCCCAAAAATAAAACCATGAAAATGCTGA	Undefined (no counts in knockout)
3734957	+	AATTGAACCAATTGCGATGGGTTATACGAAGCTGGATAAG	12.4662
3750239	+	GGATATTTCTTTGTTTGTTTTGCGGTGACAATGATGATTG	Undefined (no counts in knockout)
410170	-	GCCATTATCCAATACCTTTATCAGCCTGATTAAAGATACA	Undefined (no counts in knockout)
416269	-	CATTCTCCTGCTGCTCTCGCCGGTGATCAAACGCGCGATG	Undefined (no counts in knockout)
727620	-	ATTTTTAAAGGCGCGAGCGTCATTAGCATTATTTCCTATT	Undefined (no counts in knockout)
727719	-	GCAGCACTAGTGCTTGTGCCGATCGTTGCTTTTACCCATG	Undefined (no counts in knockout)
941613	-	ATATAAAGAAGAAAGAAGTTACTTTAAGAAAACGACTTAT	Undefined (no counts in knockout)
1109337	-	AGTATAATAGCGATATGAATAAAGTCAGGAAGGGGATTTT	12.628
1178387	-	AAGCACGCTGATCAAACACGCGGAGCACAAACTGGCGGAG	Undefined (no counts in knockout)
1536377	-	GCGTTTGCAGACTGTAAAGAAAGCCGAGCTGTTATGCGGC	Undefined (no counts in knockout)
2132807	-	TCCGAGGCAAAAAGGGCACAAAGGTGAAGCTTGAACTGAA	17.4072
2351953	-	AAATCCTTGAAAAGCTGCGGCAGCTTCCTTATCCGACATT	Undefined (no counts in knockout)
2351957	-	TTGGAAATCCTTGAAAAGCTGCGGCAGCTTCCTTATCCGA	Undefined (no counts in knockout)
2383266	-	TGGAGCTTCCTTTTGATGATGATACATTTGATTATGTCAC	52.484
2394280	-	CTGATTTTTGCCAACCTGGGAAGCGAGGCAACGGCTGCTC	Undefined (no counts in knockout)
2394402	-	CGCTTGCGCGAGCGGCTTCTCAGGCTGGAATTCCCCTTGC	Undefined (no counts in knockout)
2424935	-	AAGGAGGCGCAGAAGCGTGCCGTCGTCTCCTGATGCAGGA	Undefined (no counts in knockout)
2447915	-	CACGAAGAGGTTGTGCCGCTTGAGGAGCTGTATCGCATTT	Undefined (no counts in knockout)
2448905	-	CCGCCATTGAGGAATATATGACAAAAGCCAGGGGAAAACT	Undefined (no counts in knockout)
2505609	-	TGACCGGAAATACAATAAATTTATTCGCGTGAATTGTGCA	Undefined (no counts in knockout)
2525360	-	CTGCTGACAGGACGCGGAAAAGAATTTGCGACGCTTCGCC	Undefined (no counts in knockout)
2608737	-	ACCGCGGGAGAACTCTCGTCCCTATGTTTGCGGCTGGCAA	13506
2623289	-	AGGATTTCGATAAATGTGTCGTTGCATACGAGGAGTCATC	1291.95
2623793	-	TGTCACAGCGTATGCAACGATATTTTATCGAGCTCACGAA	818.081
2630606	-	ATCAACCGCGTGCTAAAGCCCTCAAGCGACTTATCGGAAT	Undefined (no counts in knockout)
2707862	-	GATATGTTTTTACTATGTTGAGGGACTAGTGGGCGTGGTA	13.8218
2811285	-	CAGGTGAAAGAAGCACTGCGTGATGATACAATCCTTGTGA	Undefined (no counts in knockout)
2859260	-	TGTTGAGGTGAATATTGTGAAGACCAAAAAGCAGCAATAT	Undefined (no counts in knockout)
2859265	-	TATGTTGTTGAGGTGAATATTGTGAAGACCAAAAAGCAGC	Undefined (no counts in knockout)
2882649	-	CAATGATGCATGATCATATGATATTTTTAGCCACTCAGCA	14.9462
2928381	-	TGCTTGAGGCTGCGTATTTCAACGGGCAGAAGGTTCGCAA	Undefined (no counts in knockout)
2928623	-	CACAAATTTTGTCCTGTTGGAATACGGACAGCCGCTTCAT	35.7206
2971879	-	GCAAAAGATAAAGAATACCTATTGCATGAAAAAACACTGC	12.0918
2989826	-	TCAAGTTAAACTGACGGCTGAAATTTTTTTAGGGGGTTAG	Undefined (no counts in knockout)
3023195	-	CTGTCAATTCTGCGGCTCTTCAAGCAGCGGGAATTTCAAG	Undefined (no counts in knockout)
3048588	-	AAATCCTTTGGGGGCGTCAAACGCAGATTCAATGAGAAGC	Undefined (no counts in knockout)
3048917	-	CAAGCATTGACGATGTATTTGACGCTTTCCAAGAGATGGC	476.9
3127198	-	CGATCAATGATCAGGTTTATTTTGCCTCAGAGAGAAAAAG	Undefined (no counts in knockout)
3127282	-	TTGCCTTTCTGATTTGGAATAAAAACGATCATGTGCTTTA	150.677
3150493	-	GAATGCTTCCGAAGCCGTCGTCTGTCTGCATGGGTTTACC	Undefined (no counts in knockout)
3150520	-	CCGATATGCAGTGGCAGACGAGGGACCGAATGCTTCCGAA	Undefined (no counts in knockout)
3261653	-	GTGCCTTTCAAGATTGTATCTGATCTCCAGTTTCATACGC	Undefined (no counts in knockout)
3379721	-	AGAGCGATTGCCAAGCTTCCGACGAAGGAAGTCGCAAAAG	Undefined (no counts in knockout)
3417954	-	ATGACGAGAAACCCTTTGGCAGAGCCTTCGATTATGGGTG	Undefined (no counts in knockout)
3424727	-	TATAACGCGCCTTATGTAAAACGGATTTTGACAGGTGAAC	Undefined (no counts in knockout)
3429818	-	CAGTGACTGGTGCATTTTCATTAGCACAAGCGGCTGTCAG	Undefined (no counts in knockout)
3429949	-	TGATGTCGTCGCTGTCAGCGCATTATCAGGAAGAGTGAAA	Undefined (no counts in knockout)
3430011	-	TGGATGATTCCTGCTATTCCGCTGGCAGCGGCCTTTGGAC	Undefined (no counts in knockout)
3483015	-	TGGCTCAGCGCAGAAACACGCCTTTAGAAGATTTAAAGAA	Undefined (no counts in knockout)
3528258	-	GAGACGAAAACCGCCGCAGCTAAACCGATAAAAGAATTAG	Undefined (no counts in knockout)
3568871	-	TCCAGCCGATACCGCTTTCCGGAGAAACGGTACAGTCACC	Undefined (no counts in knockout)
3568939	-	TGCTGTATGGCTGTCTGCGGAAAACGGCGATTACCTCGTT	Undefined (no counts in knockout)
3571813	-	ATTGATGCAGATCTCGTCTTTGATGTCAGATTTTTGCCGA	Undefined (no counts in knockout)
3592268	-	CTTCGATGGACCCTGATAAATGCGAGGATATGATCGCTAT	Undefined (no counts in knockout)
3593406	-	CGGAGTAGACGTCAACAAAGGGGGATGAGGGATGAAGAAG	Undefined (no counts in knockout)
3615319	-	CAAAAGCCGTTTTTGCATTGTTTTTCCCTTTTATGCTTGT	Undefined (no counts in knockout)
3732655	-	TAATACGATCAAATCGGAAGAGCAGCTCGAATCCTTGCTG	Undefined (no counts in knockout)
3739508	-	ACGGGTCCTCTGTGATTGAAAAGCTCTCAAGCTACCATGT	Undefined (no counts in knockout)
3747612	-	TAAAGTCGCAACTGTTTTCCCAGACGCACGTCACGAGGAA	1432.53
3748084	-	TGGTTGGACGTACACCTGGGAATATTGTTGCGATTCGCCC	169.206
3784452	-	CGACGCGAAAGGCGCAGGATCAATTACAGCTCTGCCGTTC	Undefined (no counts in knockout)
3784559	-	TACCGTGAGCTGTCCTTGCTTCTTCGCCGTCCGCCAGGCC	Undefined (no counts in knockout)
3796167	-	CTGTTTAACACCAGCAAAGGGGATGTAAACATGAAAAAGG	Undefined (no counts in knockout)
3805366	-	CTCGGCGGAGAAATCATTGGTAAACTTCTTCCGCAAAGCG	Undefined (no counts in knockout)
3806038	-	GAAATGGAAAGAAGTTTATCAATGGAATTGGTACGTGTGA	Undefined (no counts in knockout)
3807432	-	GAGCTTTATTTGCAGAGACAGAATAAAATGACATTTTATT	Undefined (no counts in knockout)
3807481	-	TTACAATGTGTTGTATTCTTTCTCTTCGAATTGGCTAGAT	Undefined (no counts in knockout)
3821489	-	AGTTATTTATACATTGGGGGAAGATAGGGTGCTGCGGCAA	17.3124
3905118	-	AAAGCAGGCAAGACCTAAAATTTGCGTAAATGAAAAAGGA	3644.22
3922214	-	TCGCCAGCTTTTATATATTGGTAGAGATCATGAATGTGGA	Undefined (no counts in knockout)
3929539	-	AAAAACGAAGCCTGCTTTCCTTTGCGCTCATTGCATTTCT	Undefined (no counts in knockout)
4017286	-	GATCTTGTCGTCAAATCACAGACAGGAAGCGGGAAAACGG	Undefined (no counts in knockout)
4035505	-	CGAGGCTGCGTTTTAATCTTCATGACAACGCGAAGGCGGA	Undefined (no counts in knockout)
4066996	-	AGGAGAAAAATATGGGAATTACAAAAAGAGGTGCCGCTTG	Undefined (no counts in knockout)
4091024	-	AGCATCTTGGAACAATTGCAAAAAGCGGTTCCCTCGCGTT	14.3029
4091233	-	CTCCATTTATACCCAAAAAGAAATTTTCCTGCGCGAGTTA	Undefined (no counts in knockout)
4150641	-	CAAAATTGATCAGATCTTCCTTGCTTATCAATTGGTATCA	17.5591
4189121	-	AAAATGAACAGGGTACAATTAAAAGAGGGAAGCGTATCAA	15.2388
4201353	-	CAATCATTCACAGCATGTGCCGTTTATTGAAAAGCTTCAG	Undefined (no counts in knockout)

## Sheet: Table S6
Table S6: List of putative RNase Y cleavage sites with relaxed 5' end sequencing depth threshold
Position of identified 5' end	Strand	Local sequence	Endonuclease sensitivity score
293	+	CGAAAAGCTATTTATCTACTATATTATATGTTTTCAACAT	65.9761
507	+	TTGGATGAAGTCAACCAAAGCCCACTCACTGCAAGGCGAT	18.5331
918	+	GATCGGCCATTATGTAATAGATCATAATCCTTCTGCCAAA	Undefined (no counts in knockout)
2741	+	AACAGAAATCATTGTGAACACAAAAGAATTCCTTCAGGCC	65.4842
4522	+	CGTCAAGCAGGAATGTTCCGTGTGCAAAATGGTGCGTTAG	38.3424
6776	+	GAGATACGTTAAAAATCTTGACATCTAATCATAAAAAGCC	16.4392
9556	+	TTCTGTTGTCTTTTTAAAGACACAAGCATGACCATTATGA	Undefined (no counts in knockout)
16075	+	CAGCGCAGGTATGGACACTGTAACAGAATCAGCAATGGCA	Undefined (no counts in knockout)
16235	+	TTTTTAACTCCTGATCACCAAGTATTTGATGCGGAGCATT	33.4099
16357	+	TGACCTTCGTTTTATTTCTGACTACTCAATGAAAATCAGC	21.7615
16465	+	TTTGCAGAAACATAAAATTGAAAAGCTTCCTCTCGTAGAT	147.364
16737	+	GTGAAACGTATCCCGAATTAAACATTATTGCTGGAAACGT	27.3202
17017	+	TATGCTCGGAAGCTTGCTTGCAGGCACATCAGAAAGCCCT	12.2378
17073	+	ACCAAGGCAGAAGATTTAAGGTATACCGCGGCATGGGATC	17.5233
18633	+	GAAGGTCACACTGAATAAAGACAACTTAACTGCTCCTGTG	19.6152
19065	+	ATTAGGGGGACCAAGAAATGGCTCAAACAGGTACTGAACG	18.9347
19279	+	CGTGGAAGAAGTAATGAATGCAGTATCTATCCCGGTAATG	39.1893
19363	+	AGCTATGGGTGTTGACTATATTGATGAAAGTGAAGTTCTG	51.232
20328	+	ACAGCTTTGAAGCTGATTTAACAATTAAAGGCTTGGACGA	10.8323
20788	+	CGAGTCTTTGATTTGTTTTCAATCAGGGTGGCAACGCGAG	10.921
20798	+	ATTTGTTTTCAATCAGGGTGGCAACGCGAGAGCTCTCGTC	23.5293
27031	+	TGCTCCTGTTGATGAGCCATGCAACGAATGTGCGGCCTGT	Undefined (no counts in knockout)
27180	+	CGGCCGTCACATATAAGGTATATATCATAGATGAGGTGCA	24.0983
27318	+	TTCCTTTAACCATTATCTCTAGATGTCAGCGTTTTGACTT	21.2877
27738	+	AGGGAGTGCTTGAGAAAGTAAAAGTCGATGAAACGTTCCG	24.3649
28434	+	ATGAAGGATCAAATGAACCGGCTGAAGAAGACCCGCTTAT	15.7918
28438	+	AGGATCAAATGAACCGGCTGAAGAAGACCCGCTTATTGCC	Undefined (no counts in knockout)
28885	+	ACATGCAATATCCTGAACCAATATCAAAGCTGATTGACAG	11.2473
29135	+	TGTTGTGCAAGACCCTAAAGACGTTATCGCTATGGAGAAA	14.096
37442	+	TTTAAAAACCAATACAATTGAAACTGCACGGGCAAATGAA	23.8834
37782	+	AGAAATTCTCATTCATTTCATGTTCCGGGACATCACAATG	Undefined (no counts in knockout)
37999	+	CTGTCGGAAACTTAGCGATGATTTTATCTGTTTGTGAACC	Undefined (no counts in knockout)
38225	+	GACCAATCCGACATATTACGGACATAGTGCTGATTTGACT	Undefined (no counts in knockout)
39399	+	GACGCCAGCATTTAGTTGAAAAAGTAAAACCTGCTTTAGA	20.3416
40685	+	ATGGCAATATCCTGGAAGGAAATGAACGAGCTTCAGCCCA	25.7338
41704	+	AAGAAAGCGGGTAAAATATATTATTTTGATCCGAATGGAT	24.2957
41936	+	ATATCTGCCAAAAGAAAGTGATTGAGCATGGCTTGGATAT	26.0024
42706	+	AAGCTGATAAAAAAGAATCAAAAACACAGAAGACAGAGCA	35.7731
45571	+	ATATTCATATATGATTTGCACTTATCGCCGCTCTCGTCCT	Undefined (no counts in knockout)
46736	+	GATTTAGCGAATGATTTAGGAAATCTATTGAATCGTACTG	Undefined (no counts in knockout)
48767	+	GCAAAAGCAAAGTCATTCTGGTTGCTGCTTGTTTGCTTTT	Undefined (no counts in knockout)
49099	+	GAACAAGATGTTGATGTGAAAGAACAAGATCAAATTGATC	Undefined (no counts in knockout)
50097	+	GGAGGAAATAATGAAAATTAAAGAGATCATTGTGGTCGAG	Undefined (no counts in knockout)
50592	+	GCAAATGTTTCAAATTAAAAAAAGTGATTTTATGAGTGCG	12.467
50596	+	ATGTTTCAAATTAAAAAAAGTGATTTTATGAGTGCGCTCG	Undefined (no counts in knockout)
60806	+	TGCTCCGGTAGCTGCAATCAGAAGAATGCTGCCGCCTGTT	Undefined (no counts in knockout)
62128	+	GAAAAGAGCCAAAGCTGTATAAATTAGGCGGAAGTGAATG	Undefined (no counts in knockout)
66537	+	ATCATCCTTTAATTGAGGAGCTTGAAAAAGAAACGAAGAA	Undefined (no counts in knockout)
74957	+	TGTCAAAGATTTTTTAAACAAACACAATCTTACGTTAAAA	11.5143
75911	+	GACATGTTTGTTTACATTTGAACAATGGCAGTGCAAAAAT	40.614
77731	+	GTGACTTGTTTGAAAATGCGAAAAAGAATGCGCCTTGTTT	102.839
78049	+	TGGATGAAACGGTTAACCTAAAATCAATTGCCATGAGAAC	159.639
78095	+	CTTCTCAGGCGCTGACTTAGAAAACCTCTTGAATGAAGCT	315.293
78144	+	GCGGCTCGTCAAAACAAGAAAAAAATCGATGCGCGTGATA	25.1173
78224	+	GAAGAGCCGCGTTATCTCCAAGAAAGAACGCAATATCGTG	42.8715
78868	+	TAAACATTCTGACAAAAACAGAAGAAAAGAAAGACGATAC	Undefined (no counts in knockout)
79633	+	CCGGCCCGACAATATTATCGGAAAAAACACTGTTAGCGCG	Undefined (no counts in knockout)
82485	+	TCTTAAACACTGAAGTATATGATGAAATCTTCCCTGTGAA	11.9672
84408	+	CATCACAATCGATGAAATTGAAGAACTGTCTCCGGACTTT	Undefined (no counts in knockout)
84489	+	AATCAGCCTCGAAGCAATTAAACATTTCGCAGGGAAAATT	Undefined (no counts in knockout)
84846	+	AATGCTCAGAAATTTTATTGAGACATATCGCAAGGAAGTT	Undefined (no counts in knockout)
85576	+	AGCTAGAAGCTCTCTTGACAGCTGACGAAGCGTGGATGAC	Undefined (no counts in knockout)
85634	+	CATCCCGTTTACTAAAATAGAAGAAGTAAACTATGGAAGC	Undefined (no counts in knockout)
85650	+	ATAGAAGAAGTAAACTATGGAAGCCAAAGCGGAGAAGCAA	Undefined (no counts in knockout)
87526	+	GGCGAAATTGAACGCGGAAACCGATTGCCGTCTGCTGCCA	471.915
101795	+	CAAGGTAATTTCAGAAAGAGAAGCAAAAATGATGGTCAGC	62.6521
101907	+	ATGCTGACTTCTTTAAAATTAAAATAAGCGGGTGAAAAGA	27.2159
102459	+	AGAACAATCACTCAAAAGTACAGATAGTGAGGAGGAACAG	36.7881
109371	+	CCGCATTCAGAAAGAATTAGACATTGAAGTTGAAATTTAC	Undefined (no counts in knockout)
109377	+	TCAGAAAGAATTAGACATTGAAGTTGAAATTTACGAAGGC	23.6869
109383	+	AGAATTAGACATTGAAGTTGAAATTTACGAAGGCGACTTT	67.8187
112711	+	TTTCAAACAGAGTGGAACCGCGCGGTTAAAGCGTCTCTGT	Undefined (no counts in knockout)
114367	+	CATCCGATTAACTATTCAGAAGAGCTTCTGGAGAATACGA	Undefined (no counts in knockout)
117085	+	GATATTGAAATGAAAATGGGAGAACTATTAAGTGATTTAG	117.323
117403	+	GCGGAAACCGTAATTATACGACAATGAAGAGCTCTGCATC	20.9351
117444	+	GCGGCTGAGCGATTAGAAGTAAAGAAATACTGCAGTACTT	19.013
117553	+	TGCGTATTATGAAATTCTTTAAAGATGTTGGGAAAGAAAT	12.4016
117707	+	ATTAATTCGTTTAATAGTTGAATAATGATCAGCAATACGT	266.704
118505	+	TATCCAAGGCAACTAGCATGATATTTCGTCATTCATATAA	341.202
118513	+	GCAACTAGCATGATATTTCGTCATTCATATAAAGAATGAA	228.915
118624	+	TAGTTAAAGTTGTAAAATTGCAAATTCCTGCTGGAAAAGC	16.5788
118759	+	CTGGTTTAATCATTCCTGTTGAAATTTCGGTTTACGAAGA	142.573
119021	+	TGTAATCGAGGATTAATTTGTTTCTTGTCGGGTTGCGAGT	56.1432
119068	+	AGTTCGCAACCCTTATTCGTGGGAGGTTATTCCGCTATAA	19.5149
119931	+	CGAGGTGTATATTATCACAGCTATTACGTTACGTATGCTT	403.116
120407	+	AGCTGGCGTTATCGAAGGTAAAGTTTCTACTGTTGAAGAA	35.8323
120478	+	AAGGCTTGCTTTCTATGTTGCTTAGCGTACTTCAAGCTCC	55.7696
120483	+	TTGCTTTCTATGTTGCTTAGCGTACTTCAAGCTCCAGTTC	581.736
121791	+	TGGAAATGCTAATAAAATCGGTATTTGTTTTTGGATGTGG	Undefined (no counts in knockout)
121842	+	AGAAACCCTTTTTTCTTTTGTCTTGTAAAAGTATTTTCTT	6226.39
122010	+	AGAATTACCAAATCTCATTGAAATTCAAACCTCTTCTTAT	84.6642
122336	+	TTATCGTTTCCCAGCTTGTTCGGTCTCCAAGTGTATATTT	24.3181
122498	+	CACGTAAGTTGCCGGTTACGGTTCTTTTGCGTGCTCTCGG	12.6612
122662	+	CCTGGAGAGCCGCCTACAGTAGAAAATGCGAAAAGCTTGC	44.2825
122745	+	TGTAGGACGCTATAAAATTAATAAAAAACTTCATATTAAG	33.0027
124305	+	TATCCACATTGAAGAATACGAATCAGAAGCACGTGATACG	21.8309
125313	+	GGAATCATTCAAAGTATTAATCAAAGAACTTCAAAGCTTA	21.4894
125996	+	CCGGCGAATACACCGCTTGAAAAGAAACAGCTTCTGTCTG	31.2952
127410	+	CAATCAATGCGCCGTTTAAAAAAGGCATTCTGGGTAAAAT	89.3329
129111	+	TGATGAAATACCGTAAAGTAAAACCAGTATCAAATGTTCA	112.822
129218	+	TTTCAGCAGATATATTTATGAAAAAGTCACTCTATGAGAA	40.0525
129379	+	CACAGGCCAAATCAATTATTATTGGTACGAAGCAAACAGT	41.7159
129528	+	TCAATGGTTGAATCCATGAAAAAGCTCGGCAAAGCCTGCG	13.5363
129586	+	CCGCTGTTGCCATTATTTTATAACGTACTTTTGTTTTTGC	Undefined (no counts in knockout)
129642	+	TGTAAAGACATTGTTTTTTGCCTTTTGATGAACCACCTGG	661.796
129648	+	GACATTGTTTTTTGCCTTTTGATGAACCACCTGGGTATGT	298.156
131123	+	CGGTGCAGACTTCCTTTACTCTGTAGGAACTTTAAGAGAC	13.0252
132796	+	TTAACTCAAGTATAACTACTATTGTAAGATGAGGAAGTGA	18.967
132800	+	CTCAAGTATAACTACTATTGTAAGATGAGGAAGTGAAAGC	11.3912
133804	+	CACTCCACACAGCAAATTCAAAGCTGAAGTTTACGTTCTT	32.6644
135390	+	AAACAAAAAATTCGTATTCGTTTGAAAGCATATGATCATA	11.1816
135539	+	TCGTGCGGTGCACAAATACAAAGATTCTCGTGAGCAATTT	19.8701
136530	+	ACTCACAAAGTAAAAAATCGTTCTGAAGTACGCGGCGGAG	46.8503
139152	+	TGTACACATTAACATTCTTGAAATCAAAAGAGCAGATCTT	27.6474
146829	+	ATCGGTGCTAAATTAAATGGTTATCATGGTGACTCTGCAT	20.1733
152359	+	GAAGCCAATCATCTGGATTGTCCTTTTTACGTTCCTTCTT	30.7769
153811	+	AACGTAATCGAAGTTTATTGAAAATGACAGATCATTTAGG	95.1734
154121	+	CAAGAACTGCTCTTGAAATGCGTACAAACTACCCTGAGAA	66.3154
157618	+	CAAGAGATCGTAAACGTATTAAAAGGGGCAGGAGCTGAGA	16.9012
158357	+	TGCTCGGCAGAATCCCATTGAAACAGCCCGATTGGGATAA	Undefined (no counts in knockout)
178501	+	AATAAAGCGAGTAAATCTCTAATGAAACAGATGGCATAAA	25.1005
195132	+	GAAGCCGGATTATTACCTCGACGCAGAGGTGGCTGGTACG	Undefined (no counts in knockout)
196038	+	TACTCGATGCATTCAATCCGAACGGAGAAGAGTAAAGCGC	Undefined (no counts in knockout)
196184	+	CACGTAAAACACAAAATACGAAATGACTGAAATCTTGGAG	21.1195
197123	+	TTAACAGCAACCAAGCACCGACTCCAAAAAAACCGGGTGA	Undefined (no counts in knockout)
197313	+	TCGGCAGACCAAAAACTTTGAAATATATGCCGATATGGAA	17.9992
201089	+	AAAATCATCCAAACGTATCAAGATGAAAACGGCAAGCTGT	48.9239
201400	+	GACAATCACAAACGTACCTGGATCAACGCTTTCTCGTGAA	301.332
201896	+	GCTCGCGGAGCAAACACATGCATCATCTCACTGAAAGGCC	31.1342
202038	+	TGCATCGCGGCTGTGATGTGGATAAACCTCGTAACCTTGC	55.4679
202082	+	AGTGTTACTGTGGAGTAATAAATGTTTAACCCCTTTGGAT	Undefined (no counts in knockout)
205408	+	TTAAAAAAGGGAGAATTTAGAATGTTAGTTTCGCTGAGTT	Undefined (no counts in knockout)
211582	+	GTCAAATAACAGACAAATTGAAAATGACGCAATCGACAGC	Undefined (no counts in knockout)
211588	+	TAACAGACAAATTGAAAATGACGCAATCGACAGCTTCTCA	Undefined (no counts in knockout)
247690	+	TTTTCCTGTAACGCTATTCGATCACTATCGTCAAATAATA	43.1435
248078	+	CCTCTCTAAATTTAACATTGAACAAAGCAAGCTCCCGACG	23.1573
248145	+	GGCATGTGTCTCGTTATTCTAAGCTTCACCTATAACCCGA	16.2973
257849	+	TGAGTTAATTAAATCGGGCAAATATCAGGCGAATGATCAG	18.2456
277004	+	AACATAGGTTTTCTGTACTTAGAGTGAACGGCTGTATAGC	13.6258
277039	+	ATAGCTGTTAATAAAGGTGGTACCGCGAGACCCTCGTCCT	Undefined (no counts in knockout)
293512	+	GTTTATTGTGGGAAAAGTGAAACGAAATGCCCCTTGCCCA	24.1014
294262	+	TGAGTGGGCAAACGACTTGGAGAAAGAAACCGCTGCGGCT	14.2803
294522	+	CCAGCCGTTACAAAGAAATTGAAAGCACGCTGCAAGATGA	Undefined (no counts in knockout)
304833	+	GCTCGAGTATGTCGAGGATGAGATCGAAAAAGCTGAGTTT	45.355
305427	+	CAGGCAGCTTCTTGCTGACGCCGAAGATCTGCTGCATGAT	54.9993
308962	+	AGAAAAAAGAATTTATCACGCAGCATACAGCTTTTGGCTA	83.7482
309097	+	ATGCCAAAGAACATAATGTAAAAGTTATTTACTTTGAAGA	27.2185
309137	+	AATTGCATCCTCAAAGGTCGCAGATACGCTCGCCAGTGAA	165.82
309209	+	GGAAGGCTTGAGCAAAGAAGAACAGGATAAAGGTTTAGGG	27.0255
309285	+	AAAGATTCACTATTGGTTAAATCATAAGATAGTGTGCGCC	Undefined (no counts in knockout)
310187	+	CAGCACCAATATAACCGCAGCAAGCATAGTCGTCGTGACC	22.3939
312147	+	TCTTCACATTTTGATGAGTAGGAGTGAATCGTGTGGCAAT	101.686
313363	+	CGGTTTGCAAGTCGGTTAAGACAAATACGAAGAGCAGAAA	58.9027
313966	+	TGTGCCGGAATTACGGTTTGCAAGTGTAAGCGAGTGACAA	Undefined (no counts in knockout)
322153	+	TGGATGAGAAGCAAAGAATGAAAGGAATTGTCGTAAGAGG	18.3694
322436	+	TTCCATCTATTTTGTTAACGATTATTTTCGCCGCACTTGC	20.5733
335656	+	AGCATTATTCGATTGAAGCGTATGAAGAGCTGTTTTGGCG	Undefined (no counts in knockout)
338607	+	GGATAAATCATGGAAGTTTGATATTAAATCGACAGTCAGC	Undefined (no counts in knockout)
338958	+	GCAGCAGTCGGATGAAACAGAGCTTGGCATTTCCTACGAC	12.7802
340493	+	TTTATGACAAGCACAATTCAAAAGTGGCAACAGACAACCT	14.3625
340499	+	ACAAGCACAATTCAAAAGTGGCAACAGACAACCTTTCCCC	Undefined (no counts in knockout)
340547	+	TTGCCGATTACATTGTTGAGACATTAAAAATTGGCTGGGA	Undefined (no counts in knockout)
369344	+	TCTATTGGCTGATTACAGGAAAAGACCCAAACGACAGCAT	Undefined (no counts in knockout)
369348	+	TTGGCTGATTACAGGAAAAGACCCAAACGACAGCATGTTC	Undefined (no counts in knockout)
432316	+	TATATGGCCATATTGTTTTGAGTCCTTGCGGAGTAGGAGA	10.7602
433144	+	TGTATCGATTTACAGAGGAGACAATCTGAAGAGCAGCCTG	Undefined (no counts in knockout)
433240	+	AATCATTATCTTCCCTTATGAAATCTCGATTGGCCTGATG	Undefined (no counts in knockout)
434456	+	GACGGACAAGAGATTGGAGCATGTGACAGCAAAGAGCTTG	Undefined (no counts in knockout)
434472	+	GAGCATGTGACAGCAAAGAGCTTGCCAAGAAAATGAGCAT	25.5643
434937	+	AAGAAATGATAGAAACATCAGTGCTTGAGGAAATCTACGA	Undefined (no counts in knockout)
435964	+	TATGACGCAAATGATTAAAGAAGTGAAAGACGGTTTAGAA	14.1069
439737	+	TCCAAACCATCCAGAAACAGAAACATTGCAGCTGACAAAG	47.2824
439892	+	CGCATCATTTTAAAGTTTTGAGAGAATCAGGCATCGCTCA	203.375
443072	+	CATCAAGCGTTTAAAACGTGGTCTAAAACATCAGCGAACG	Undefined (no counts in knockout)
449284	+	GTGCCTTGTCAATTTCGCTGCGGCCACTGCCGGGAACGGC	Undefined (no counts in knockout)
464303	+	CTGCTGTGCTGAAATTAGAAAAAACAGATGACGAGGAGTC	21.6521
464775	+	AGAACTGAAGAAAAAGAAAGAAGGAACGTACAGCGATACG	13.8649
466522	+	ACTTTGGCGTTTCAAATTTTAAAGATCACCAGTATCGGAT	10.7464
474555	+	CTTCGGAACAATGCTTTATGAATCTAACCCGCCTGACTTG	130.276
474779	+	TTATTTTTTGTTTTTTATTGCTGATTCACTCGATAGAAAC	Undefined (no counts in knockout)
475429	+	AAACGAAGCTATATCTATTTAAAATGGACCTCTGTCACAA	Undefined (no counts in knockout)
476792	+	CCTTGAAGCTTGTGGTGATAAAAAAAACCGGAAAGCAGTT	15.2961
478141	+	ATTGAAAAACTGTTCAACAGCTTTTTAATCGAGAAAAAAG	38.1972
478245	+	ATCACCGGCCTTAACAGCAGAATGGGAGCAAAAGCTGTCT	34.0301
478680	+	TTATATGAAAAAACAAAATAAAGATGAGCCGATTAACAAC	22.4438
504774	+	GTTTCAGTTTGAACATCTTGTTTATTTCAGGCTCGCGCTT	115.136
506190	+	GGGCCAAAAGCCTGGAACGAACCAACCCGCTTCAGCGCTA	Undefined (no counts in knockout)
509311	+	ATTGATTAAGCATACATTCTAATGAAGAAGGACACTGCCG	Undefined (no counts in knockout)
511066	+	TAATTCGGGCTTTGTATACGGATGGATCCTGTCCTTCTTG	18.7661
514023	+	ATCGGTTTATTTATCGCCTGGATTTTCAGCATCGCGGGCA	Undefined (no counts in knockout)
517439	+	GTCCGCGATAAAGGAAAATGTCAGCAATATGAAAAAACAT	Undefined (no counts in knockout)
519240	+	CTCATCTGGATGATGAAATGATGGATAAGGTTGATGAAGC	1051.83
549931	+	TTCAAGTCCTCTCGGCCGCATCTCAATAATACCAAGGGTT	207.328
559176	+	TATTTTTGTTCGGTGTAAAGGATAGTATGAAGATTGACTT	27.7991
603005	+	TGGGTATTATTTTTGGGGTGGTCCTAGTTGAAAAGTAAAG	21.7174
613612	+	GCTGACATCCATTATATAAGGGACTAGGTTGAAGGGAAGG	11.0069
613794	+	GTGCTTCACTTGTTCAGTTAAGTTTAACAGCCTGTCTGGT	16.1056
614208	+	TTCTGATTGCATTGAGGTTAAAAGAAACGCTTCCGCTGGA	Undefined (no counts in knockout)
616549	+	AAGGTAAAGAGAATTGATTTGTATGATCCGGTACCAAGGG	Undefined (no counts in knockout)
640846	+	CTATTCCTCACCTGAAGATATCGGGTACAAGGCGTTAGCC	305.451
640954	+	TTCAAAATGGACTGAATCTGAAATCAAGGCGATGTATGAA	62.7718
641793	+	AAAAACGACTTTTACGAAAGGTTTTGCAGAAGGGCTGGGA	Undefined (no counts in knockout)
646861	+	CGTTTGACTGGAAAATAAAAGAAGCAGAAGTTATACTTCA	10.7221
647622	+	AGGGAATCCTTAATTTTACGCCGGCCCGTTTGAATGTGCC	15.7465
648340	+	TTTATTTCCTTTTGTTGTTGATTTTATGAAGCGGATTTCT	50.9369
650163	+	TACTTAATCTTACGTGAAAGCGACATTTTAGCTGTTATCG	240.409
651316	+	ACTTCTGAATTCGACAGAGAAAAATTACAAGAGCGTCTTG	28.4203
661344	+	ATATAAAGGTCATAATAAAGTAATTATGTGGAATGATTTC	12.9991
661639	+	AGTGATTAACTATGGATAAGTCAAGTAAGTTCTTCTTTGA	13.5929
664572	+	GGAAAGTTGGGGGAGACCTACAAGATATGTCTACAATTGT	Undefined (no counts in knockout)
679382	+	CCTAGATGTTAACAAACAGGGGGACGAAATGTTGAAGAAA	Undefined (no counts in knockout)
679665	+	TATAAAAATGATGTTGGCAGAATGCCTAATGCAGTGCTGG	Undefined (no counts in knockout)
679730	+	GCTTGGATACCCATTAAGCAAAGGTAAAGTAGCGGGGCAT	Undefined (no counts in knockout)
679902	+	GGGTTGCGTTTTATGTTGCAAAGGATAAAGGCCATGAGAA	19.0359
680454	+	TCGACCCTGAACCGACAACGATTCATTTTGCGGAAGGCCG	37.3942
680651	+	GAAAGCATCATCTCAAATCAAAAATCATTTAAGCTGTTAA	Undefined (no counts in knockout)
692771	+	AGTGAATGAAATGATTCTTGTCCTTGATTTCGGCAGTCAG	35.3147
693485	+	CGGCGACCAGCTGACTTGTATCTTTGTAGACCATGGTCTT	44.3049
694671	+	AGTCAAATAGCTTGAAAACGTTTTTTCAGTTTGATGAGCT	Undefined (no counts in knockout)
695050	+	TTTAACAGGTTTTCGTGAAAAAATCATCAACGCCATTCCG	Undefined (no counts in knockout)
696229	+	AAAAGAAACGTTTGAAGAAGAAATTAACCAGAGTGAAAGA	19.5984
696423	+	ATTGCGGTTTTGCGTTCTCGATTTTAAAATCTCCGGCGAA	33.2996
696429	+	GTTTTGCGTTCTCGATTTTAAAATCTCCGGCGAAAACTGT	113.689
696905	+	CCAATTGATTATATCTATTGTGTATTTGCAGTAGTTGCGA	Undefined (no counts in knockout)
698476	+	GAAAGTGATCGATAAAACTGACATGGATATATCGCAGAAG	Undefined (no counts in knockout)
698511	+	AGAAGCGAACGACTGACGATACATGTACCATGCCCGGTTT	Undefined (no counts in knockout)
716418	+	GGCTTCCATTAGTAAAGGAGAAGGTGTGTAACGATGCAAA	10.8625
716422	+	TCCATTAGTAAAGGAGAAGGTGTGTAACGATGCAAATCGA	31.6079
716535	+	CGATTCTTCGATGATCTATGCACAATTAACGAAATTCAAT	Undefined (no counts in knockout)
716676	+	GTGAAACGCTGCTTAAATTACGGAAATGACGCTTATGAAA	933.197
718627	+	GGAGGAACGTATGACGTGTACGATGTAACGGAGTGGAAGC	13.3367
718679	+	TCGATCCAAATAAAGATTTGCCTGACGAACAGCTGGAGAT	46.4175
730428	+	AAAACACTTTGATGAAAGCACTGTATACCGCGTTGCTCAT	49.6523
733244	+	GTCGGTCATGATTGAATATGATTATGAGAAAGATATGGAC	12.0645
733330	+	CTGATGACGCGAAGGATCCGGAGATTTCACGCTACAGCTT	Undefined (no counts in knockout)
733531	+	CTTTCAAAGAAGACAAACTGAAGGAATACGGCCTTGATGA	15.4784
733625	+	GTACACATTCGGAAATGAAGAAAAATCTGTCGTCGTCAGC	Undefined (no counts in knockout)
734300	+	TTACCGCCGCATGAGACTCAAAGATGAGCCGCTCCGCGGA	14.7117
734437	+	GCGGACAAATCGGTGAATTGTTTATTCCATTTGCCTTAAC	Undefined (no counts in knockout)
734993	+	ATCTGACCGCGGAGAATGGAAGTCACAGGACTTCAGCTCT	12.8476
735065	+	GTATGGCGATTCTGAAAACGATATTAAAGACACGGTCAAA	26.2179
736023	+	GTTATCGGCGGTTTAATCAGTTCAACGCTTCTGACGCTCC	Undefined (no counts in knockout)
736029	+	GGCGGTTTAATCAGTTCAACGCTTCTGACGCTCCTGATCG	22.1943
736521	+	CCAGGTCCTGCAAAAATTTGAACAAGCCGGCTATGAAACC	22.8362
736778	+	TTTTAAAAGCGGCAGATACGGTCATTAACGGCGTTGCCCG	17.8948
737001	+	TGACGGCAAGCTGTTTCAAGGTGAAATCATGCTGTTTTTG	29.3207
737340	+	GGAGAAAGCGGAACAGTTGGATGACTAAAACTTGGCTTGG	189.344
787562	+	ATTGGAAGAAAACAAATAGGAAGTTTCCAGGCATATGATT	119.685
787995	+	TTAGGAGGATTTTTGACATGCAAGCTACGGTTCACGAGAG	13.4904
788241	+	CCGGCATTACCTTATTTCCGATCGTCAGCCATTACGCTTC	87.8137
796548	+	TGATTATCGATTTCTTGATGACATTTGTGTTATATGCAAA	11.8938
796861	+	ACTGCTGACAAGAACGTTTGACCGCAATTATATTGTGAAA	23.2114
797007	+	ACACGACGTCTCATTATGCGAAACCAAACGCCGAGTACTT	62.4481
797386	+	GAACCGTGACCAGATTTACAAACATATCGGATATGACAAG	105.026
798239	+	AAAGAAATCAAATAAGATGAAAAAGAGCCTTGAGCGGGCG	Undefined (no counts in knockout)
809645	+	CTTTCATATTGAAGAGAATGAGAGAATCGGATTAATCGGG	16.4586
811434	+	TTGTCCCTCATGATCGAAGAACTGGAAAGCTAAAAAGCGT	Undefined (no counts in knockout)
811568	+	AACTAACGGAGATGATGAAGTATGACATGGGCGATCGTGA	15.8981
811714	+	AAATGCGAGTCTCTCTCTAGATGGAAAACGCCTCGAGGGT	Undefined (no counts in knockout)
811756	+	AGAGAAGCAGAAAGTGATTGATCAATTTAACGAAGCTATC	Undefined (no counts in knockout)
812016	+	TGGCGGGAAGTTTAGCTTAAACAGGAAAGTGAAAGACGGG	Undefined (no counts in knockout)
817004	+	AGTTTCCTCTTTTATTGGCGACTGACATTGCCGCACGCGG	Undefined (no counts in knockout)
828823	+	ATTTTCGGATCAAGTGACAGCAAAACCTCCGATGACGGCA	Undefined (no counts in knockout)
840754	+	GCGCTTGGCAGAGAGGATGTATTTAATATCCCGTTTGTCT	10.7886
840819	+	TCATCTGCCGCTTATTTTTGCGATCGGTATTGCCATCGGC	81.0439
841976	+	TCATTATTGGCCCGAATGTGGAATTTGCAGCTGAGGAATT	25.3786
850341	+	ATAAGTTGTATATACAAGTTATAAAAACGGATACGGAGGG	13.2031
850452	+	AGCGGCAACTCATTGTGTTACACGTTTGCGTTTTGCTTTA	111.481
850515	+	AGAGATGCTTGATCAAATTGATGTGGTAAAGGGATCATTC	32.3345
850538	+	TGGTAAAGGGATCATTCTCGACAAACGGACAGTTTCAGGT	92.7551
851612	+	GCTCTGGCCTGGCCGGAATGTATATTTCTTCTCAAGGTGT	75.1565
853586	+	ATAAATTCATCACAATTTATAAAGACATCGCACAGCAAAT	11.5556
853679	+	CCGCACAGTACGGTACATCAAGAGAAACGGTCCGAAAGGC	12.7418
854214	+	CAGTTTGTTTCAATATACGGAAAGCAGACACCGTCTCGAC	Undefined (no counts in knockout)
854902	+	CGCTGCGCAAATCGGTGTTGATTCCTGCCCGATCGAAGGC	Undefined (no counts in knockout)
855017	+	ATGGTGGCATTCGGCTACCGAGTGAGAGACCCTCGTCCGA	Undefined (no counts in knockout)
869336	+	TAAAGAACAGACTTGACATGTTTATGAACGTCATCGATTC	20.8205
869367	+	CATCGATTCATTAGACCCTGAAGCAACCGACGTTGAAGAT	Undefined (no counts in knockout)
874004	+	GTGTCTGTTTATAATGAAAGAAAACGAAAAGGCGACGTTC	10.8385
876294	+	GTAGATAATCATCCCACGTGAAATCTTCAAAATTTACTAT	Undefined (no counts in knockout)
923574	+	ATCATTTTCAATTGCATAGGAAGGTGAGACGGTATGCCTC	12.8118
923993	+	TCTTCAGCTTCTCGCTTGGGAAAAAGGAATCGGCATGGTT	26.5524
927015	+	CCAATGACTTTCATATACAGGTTTCATCCGCAGGGCTTCT	28.0778
927456	+	CCGTGCCGAACAGAAAACCAAAAGTGATCCCAATGCTTAT	Undefined (no counts in knockout)
938930	+	CGCAATCTGTTATTTTCACGCAAGACAATGGTTTAATGTC	31.0394
938948	+	CGCAAGACAATGGTTTAATGTCATCGGGATGCTGAGGGAA	86.3423
939050	+	ATATATTGATTATGACTTAGATGTTAAGGTTTTTCCTGAC	51.3433
939183	+	TTAAATACGCTGCTCCATTGGATTCACCAGCGTCAGGGAC	101.407
939261	+	TATTTGCGCTATACAAAATAATGGTTACGTAAAAACCTGT	62.0512
939610	+	ACCGGCAATATTTTGCCCAGTGGACTGCCAGCAAGGTGCT	32.2788
944590	+	GGAATATCTCGTTAACTCTATGGCTCATCCAACAGCGGAC	17.6036
944776	+	TCACTATCACGCGATTTGCGAAAACTGCGGTAAAATTGTG	26.024
944878	+	GGTAAGCCACCACCGTTTAGAAATTTACGGCGTCTGCCAA	87.754
969059	+	GAAAAAGGAATTGAGTTGCTAAAAGCTTCAGGCATGACTA	56.135
970319	+	TTGGGAGTTTGTTAACGTTGTGTATCATGATTCGTTAGAA	Undefined (no counts in knockout)
970596	+	TATGAAGCGCTGCGCCAGCAAAATTACCGTGATTTAAAAT	Undefined (no counts in knockout)
980746	+	GCTTATGGCTGTTTTCTTCTAAATTGGCAGCATCTTTGCT	Undefined (no counts in knockout)
981145	+	AACTAAAACCTATCCATCTGTCTGTGCTAGGGTTTCCTAT	Undefined (no counts in knockout)
982757	+	GTCTTGGCTTGGCACAATGCCTTCTGCACGATCCGAAAGT	Undefined (no counts in knockout)
983745	+	GTTCTACTTTATTAGGGTTGATCTTCTTCGGAACGGGTGG	Undefined (no counts in knockout)
985001	+	ATCGATAAAAATCGGGATTGCTGAGTCTGACGGGGCAATA	Undefined (no counts in knockout)
987086	+	TGTTTCCTTCTCTAAACGTGTATTTACTGCGCTGGGGCTG	28.763
987161	+	CGGCCCGACTTCAAATATAGTCATTCAAACAGCCGACTGG	Undefined (no counts in knockout)
987743	+	AAAAACAATTGCAACGAGTGATCTTGACAGCATTCTAAAA	Undefined (no counts in knockout)
999818	+	TTGTCGGCGAAACAAACCCGAATATTGAAATGGTCGTCAT	Undefined (no counts in knockout)
1002374	+	AGGTTAATACATTGTGATGGAGAACTCGGAGACCACAGCA	17.8678
1002591	+	GTGTCAATTTAAAGAAATCGCTTTCATTCCAGTCTGGCTG	96.0874
1002844	+	GAAGTCAACGGATGATCCCGCTGCCAAGCTGGGTGTTTTC	141.042
1003353	+	GGAGACATCTTATGGAAACGTACATTTTATCCTTAGATCA	133.026
1005003	+	TCATCAATTTTCAAGTCTTGAAAGAGATCGCATGCTGACA	104.547
1006299	+	AATTGCAGCCGGTTTATCAGAAAAAGACGCAAAACAGCTT	114.518
1006611	+	AGAAAACCTCAACAAGCTTTTACACGATGCGGTCGTACCG	76.5162
1006860	+	CGCCTTATTGAATTAGAGGGAGATGAACAGGCCCTTGAGG	27.0492
1031680	+	GGCCAAGCAGTATTAAAACGCCGATTAAGCTGCTGAAAGA	12.7794
1031855	+	AAAAGAATTATTCAAAAAAGGAAAAATGAAGCTGATTATC	14.6833
1036602	+	GATCCGAGATGAATTTGATGAAGATGAACAGCCGCTGATC	126.152
1045005	+	TAAAAAGATGAAATCAGAATGGAAGGAGGGTTTGCTATGC	13.6834
1045105	+	TTTCGTGAACGGTTTTTTAGGTCGGACCGCGCGCTGAAAA	2340.59
1053604	+	ATCATTTAGCAATTCAAATGCTGTTTAGGCCGTATAAAGC	17.0317
1054094	+	TCTTGGCAATATGATTGATGACTTTTTAAAAGAGCGCGGC	16.982
1056726	+	CAAAACAATTGCTTGCCTTAAATATAGATGGAGCGCTGCT	Undefined (no counts in knockout)
1057543	+	GCAGCGAAAAGGATTTCTTGATAAGTTCCACATGAAACGT	Undefined (no counts in knockout)
1058781	+	CCGTTCATACTCTTTCATTTAAACGGGCGTCAGAAATGAC	Undefined (no counts in knockout)
1069369	+	AAACCGCGCCGATTCCGAAAAATGAAATGATGGATACCAT	52.576
1069882	+	ACAATCTGGATGCAAAAATGAATATGATGGACAGAGCGCT	25.0013
1072909	+	AAGAAGGGGAAGCGGTTATGAGGATATGCGACGAATTGTC	21.0067
1077580	+	GGTAAAAGTACAACAATCAGACACATCATCGGGCTGATGG	Undefined (no counts in knockout)
1077872	+	GAATGAAGCAGAAGGTTATGATTATGTGCGCATTTTTGGC	Undefined (no counts in knockout)
1078060	+	TGCGATTCGTTTATTATTTTACATAACGGCGAGGTGCGGG	Undefined (no counts in knockout)
1087386	+	GCTTCAAGATTTGAAAGACAGATACGAAGCGATTGGCGGC	17.3452
1089461	+	GTACCATGTCGGCCATAAGCAGCGTATCAAGGAGCTGCGT	Undefined (no counts in knockout)
1090248	+	CGCGCTCATTTTTGACTGGGAAAAACAACACCCCCCGCTT	Undefined (no counts in knockout)
1090301	+	TTGCGGGACTGCTTGAATTGTATGTTGTCAAAGGATTGTC	Undefined (no counts in knockout)
1091448	+	CTGACTTTGAAAACAGTTTGAAAAACCGTGATCAGGCATT	Undefined (no counts in knockout)
1095530	+	TGCCGGAAAGATACGGAGGAGCTTGGCATTGGCGTCGGAG	11.2081
1096248	+	AATCATTGTATTCAAAAGATGAATTGAGGGACGTTTATCA	Undefined (no counts in knockout)
1107445	+	TGGACAGGGAAGTATCATTGGAAGAAACGCCGGGTGCGTT	Undefined (no counts in knockout)
1118828	+	TATAAATCAACTAAATATTGGGTGTTGGGAGAGTGAATCG	17.1218
1118837	+	ACTAAATATTGGGTGTTGGGAGAGTGAATCGTCATGAAAA	14.1135
1119079	+	ACTTTACGATGCCAATAAAAACAAAGACCGCGATAAAGAT	42.2635
1181550	+	ACAGGAAGGACGATAGCATGAGACCAGGGCAGCAATTAAC	Undefined (no counts in knockout)
1181558	+	GACGATAGCATGAGACCAGGGCAGCAATTAACCTTGAGTA	27.6564
1181665	+	TGAAATGACTGAGGATATCGAGGACAGAGACGAAGTAGAA	19.9792
1189966	+	AAGGGCAGGGCGGAAAATCTCAAGCAGGTTCAGGCTGTTC	Undefined (no counts in knockout)
1194171	+	TATCTGCCTTATATGACCTACCAGACAAAAGCGCAAATGA	Undefined (no counts in knockout)
1207275	+	TCCCGCCGGAGACGGGTATAATGTTCCTGTTATTCAGCAA	Undefined (no counts in knockout)
1207926	+	CCGATTTGGTCCATAATATGCATGTAATTAATCGTCTCTT	Undefined (no counts in knockout)
1209257	+	AACGACGTCGATACAAGTTGGAATAACGCAATCAACGGTG	25.9263
1209597	+	CGTTTTTCGTGCCAATGATGATTCCTGACATGGCGACAGG	11.2876
1228029	+	TATAACGAAGACGAAATCAGACGTTTCCTGCCAAGAAAAG	164.939
1229503	+	TTATTTCTCTATCTAAATTGAACGTTAACGGAAGCAAAAC	743.745
1229607	+	GAGGTTGAAAATCAGCTAAGCATCCTGCTGGAGTACGCAA	921.892
1231710	+	ACTCTCATGCGATTGAGGAGATTACAAAGGAACGTCCGCA	17.9125
1236603	+	TACTTTGTTTAAAAAAGGAGAGCATTATGCAAAACAGAAT	Undefined (no counts in knockout)
1242385	+	ATTTGTGTTATTTTACTATGCCAATTCCAAACCACTTTTC	Undefined (no counts in knockout)
1248542	+	AAATCTTCACGTTGATTCTGGTTTCCATATCACTGCCCGC	45.98
1282298	+	TGCGGAGTCAAATGAAAATGGATGTTGCGTTATGGGATGT	19.8375
1282515	+	GCTTGAAGAGGTTAAAAAACAAAGAGAAGCGAAATAAATT	13.4975
1372503	+	ATGAACGTAAGAACCGCAAGAGACACAGCCAGGCGCTTGC	63.1604
1378049	+	GAAGCGCTGAAAAACATCGGAAGAACAATTGAGCGCAGCG	22.5694
1378320	+	CATTTTGCCGCATGAAACCTGCCGAACCTGCCTTGGAGTC	97.8696
1378415	+	AAGCGCGTTCAATCAAGGTGGTACCACGGAAACCCATTTC	573.853
1396183	+	GCCCGCTATTTATCTTATTTAACTGTAGACGATATCACTG	38.3941
1396254	+	GCTTGTCGTCTTAAATAAAGTCGGAAAAACAAAAGCAACA	Undefined (no counts in knockout)
1396545	+	CTACTTATATGTTATTAATGAAAGCAAACAGCTGGTTGGG	14.7758
1410718	+	CGGCTTTGTTGGCATGCCTGAATTCATGTCTAGCAAGACC	100.893
1410722	+	TTTGTTGGCATGCCTGAATTCATGTCTAGCAAGACCTTTG	236.534
1415045	+	TAACGAATATTTTGGTGCTTACAACAATCGGGATCGTTTT	41.4465
1416299	+	ATTCAGCACAATAGGGATTTTTATATTAGCATTTGTTCTG	Undefined (no counts in knockout)
1416775	+	CGCTTTTTACAAAGATCACGACGATTACGTTCGGCTCACT	Undefined (no counts in knockout)
1417377	+	GGAAGAAAGGAAATTGAAGCGAATTATCACTATCCGAAGG	30.6722
1430651	+	CAATAACCCAATCAAACTTGTTTCCTATTTCTTAGCGGCG	Undefined (no counts in knockout)
1430737	+	GTGTCTATTGATGAAAAAAGAAAGTTAATGATAGATGCCG	23.9056
1439988	+	GCGCGCTGGATTTTGTGAAAAACAACACGCTGACATGCTA	42.201
1441164	+	ACTGATTGCACATTTGCTTGGAAAATATGAAGCGCTTGTT	Undefined (no counts in knockout)
1454361	+	TTTTGTTTTATTTGATCTCGGTGTTATTCTTGATGGCTAT	Undefined (no counts in knockout)
1457392	+	TGCTGGGCAGATTGTTTTCGATAACCTTCCGCTTCTTTTC	19.4435
1459288	+	TGTGAAGATTGAAAAATAAGGGTGTTAGTACGCCGTGCTT	Undefined (no counts in knockout)
1459412	+	AAAAACATTTAAAGTAACTGCAGATTCTGGAATCCATGCT	12.288
1460698	+	TTACCTGCAGCTTCCTAAAGAAATGAACCCGTTCCTGGGA	33.8813
1465965	+	TGTTGAAGAAGTGTATTTCGGAAGCAATGGAATTATTGAA	21.6135
1468052	+	AAAAACAGAAGATAAAATCAAAACAGCGAAGCGGCTTGCT	11.1769
1483591	+	CTCTCTGTTCCCCAACCCCTCTATCAGATCAAGATCCGAA	14.9069
1484091	+	TACTTGTTGATTTGAAGTTGCTTTTTGAAAGGAGTCTTTT	15.3112
1487030	+	AATCATTATCAACTAATGGGGTGATAACATGGCTAAAGCC	Undefined (no counts in knockout)
1487033	+	CATTATCAACTAATGGGGTGATAACATGGCTAAAGCCTTG	Undefined (no counts in knockout)
1494327	+	GCGGGCAGTACATTTTAGAGGGTGAAATCGAATCTGCAGA	64.9298
1494343	+	AGAGGGTGAAATCGAATCTGCAGAATCAGCAAACGAATAA	Undefined (no counts in knockout)
1503591	+	GAGGTTTTGAAATGGAAACGAATGTAGAAAAAAACAGCGG	20.3784
1512383	+	AGGATAATAAATGATTGCTGTAAATAATGTAAGCTTGCGG	19.8029
1513856	+	TATGCTGTTTACTTCCCATGACCATCAGTTTGTGCAGACC	77.5461
1518096	+	AAATTACGCTAAGCCCTGAGGGTGCACAGCTGCTTCTCGA	Undefined (no counts in knockout)
1521156	+	TGTTATTGGATCAGTTACAGACATCTCCCGTTTCGAAAAA	26.686
1529926	+	CAAAGGACTTTTAATTTCTGCGATCAGAGACAATGATCCT	71.5872
1530431	+	CTTGAATTTTAATCAAACTGCATAATCGAGAGGGAAGATG	Undefined (no counts in knockout)
1533257	+	AGCTGCTGAAGTGGCAATCGGAAGTCCGATTCACATCGTA	40.8767
1534110	+	TTCAAATTTCAAAGAAATGGGGAATAAGAGATGGGTACGA	24.2329
1534196	+	GAAAGTGACAACATTATATGGAACTTGCTGCGGACAATGT	177.923
1552523	+	AAATGGATAACTTAACGATGCCTCAATGTCCTCTATATGA	82.2982
1553686	+	GGGGCTCGGTGAAAGTATCCAAAAATACGGATATCTGCCT	53.8629
1555469	+	GAATCAGAGGCATAAAAACGAACATTCCGTTCCTTGAGAA	22.9459
1559292	+	ATTCTCCTGCGTTAGGTTTGTAAGGGAGGTTTACGTTATG	125.346
1559758	+	GTTGTATTGTACACAATGTGGACGAAACGCCGCTATACGA	20.6222
1566809	+	GGCACCATTTGTGAATGTAGAGTATAAAGGAAATTCCTAT	Undefined (no counts in knockout)
1567413	+	ACCCAAAACTTTATTAAGCGATGGTAATGAAAGCCGCGGA	Undefined (no counts in knockout)
1568813	+	ACCCTTATTTTGACGGTTTGTCTTCATGCGGAGGCGGCTG	37.0186
1569457	+	AGGATTGATTTTTTTCTATGTACATAGCGGCGTCCGGCCG	325.78
1569522	+	AAAAAGTGGTGTGGAACATGAGAGTAATTTCTGGATCAAA	10.922
1573700	+	AACGCAGTAAAAACAGCAAAAGATATTGATTCAAATATGA	30.6382
1575258	+	TTTGTTGCTTTCCTGAGGTGATACAAATGAAATGGACGAT	15.6147
1575499	+	TGATGTTCCGTATCCATTTGAAATTTCAACAAAAGAACTG	145.79
1575654	+	AAATCTTTTGTGAATCTGAACAAGAAAAAGGAGCTGCTCC	63.2248
1575769	+	TGAAAAGCTCTTAAAACAAGATGATGAATCTTAACTCTTT	277.9
1578355	+	CGGATCACTAACTATTTATTGGAGAAAGGAAGTTCTAGAA	Undefined (no counts in knockout)
1579799	+	CTTAGAGCGCACGGTGATGAAGCGAATTGAAGAAAAAGAA	Undefined (no counts in knockout)
1580410	+	ATCATCTCTATTGAATTACGCCAAACTGGAAAAAGAATGT	38.9103
1580583	+	TGTATAACACTCTAAAAACAATTTCAATTCATCCTGATAA	97.8069
1580782	+	TTTAATCGCTTTTGACCAAGATGATACGGCATTACAGCAT	22.4038
1580799	+	AAGATGATACGGCATTACAGCATGCTAAAGAAGTGTTGTC	28.6965
1581268	+	CAGAATTGCCGTAAACGATGAACTTAGGGTGTTTGAAGAA	52.6641
1581275	+	GCCGTAAACGATGAACTTAGGGTGTTTGAAGAAGCTTTGG	22.206
1581977	+	TGCCAAAAAAGAATAAATTTATGAATAGAGGAGCAGCGAT	15.1134
1583190	+	CAAAATCAACTTTAAATATGAATTTGATAAGGCGTCAACT	Undefined (no counts in knockout)
1586309	+	TGATAAAAAGAACGAATTAGAATGTTGAGAGGTTTGATAC	17.4523
1588131	+	TATCATAGTGACAACAATTGTTATGACACAGAAGTTTTCA	Undefined (no counts in knockout)
1589298	+	CACGACAACGCTAATTTACGAAATGCTCAAGGCTGACTCG	24.6743
1591463	+	TAACATGAAGCTTGGAAACAATTGATGCGATAACCCTGTC	Undefined (no counts in knockout)
1596420	+	AAGCCACATTCATTGTATTGTTGTTCCGCAAATAATAGAA	40.4567
1596478	+	GAGGAGGTGCCATAGAATGAACAACAATGAACTTTACGTC	Undefined (no counts in knockout)
1596703	+	TCCGCTTAGAAAAGCTATTGTCGGCGTTAATGGAAATTAT	Undefined (no counts in knockout)
1598955	+	GCTTGACATCCCGACATTCTTAAGAAACCGTAATAAACGC	32.5955
1609312	+	GCTTTTTTAAATGTTTGTCGAAAGGTTGGATCATCATGAA	49.0127
1609598	+	TCAGACACATGATAATCGCGTTCAGAAAGTGACGCAGAGG	Undefined (no counts in knockout)
1610486	+	CCGGCTCTCATTAGCGAAAGAAATTGAAAAACGGGCTGAA	12.0194
1611569	+	GCGACAACCGGCTTGTGGGGACTTTATCGCATGATTGCGT	17.0884
1612375	+	GTGCAGCTTAACAAAAATCGAAGGAAAAACCAAAAAAGAC	Undefined (no counts in knockout)
1613280	+	TTTCTAAAAGGGTGGTACCGCGAGATAAGCTTTCTCGTCC	Undefined (no counts in knockout)
1616952	+	AACAACCGCTGTTATTATTGGTATTGTTTATTACATACAG	119.168
1616958	+	CGCTGTTATTATTGGTATTGTTTATTACATACAGCGTTAT	Undefined (no counts in knockout)
1617113	+	TTGTCAATTACAATTACCCGATATTTAACATCGCGGACTC	206.601
1617222	+	GCAATAGCATGAATCAAATTGATATAACCGCTTCAGAAGA	13.1773
1618783	+	ATCCCGACATCAAAGTCTGAAAAGGTTATGGTACAGCTTG	58.078
1634991	+	GGAGCCGACAATTGAGACAGGATTTGAAGCATGTGTGAAG	Undefined (no counts in knockout)
1635800	+	AAACGGACAATTGAAAAAGAAGATTATCTCAATGCTTTCT	Undefined (no counts in knockout)
1640728	+	GGGTGTTTTAAAATGATACGAAGTATGACAGGCTTCGGCA	12.9505
1640839	+	GTGAACGCTCGTTTGCCAAGGCCTTTGCTATATTTTGAAG	102.517
1640856	+	AAGGCCTTTGCTATATTTTGAAGATAAGCTGAAACAGACC	Undefined (no counts in knockout)
1641163	+	AAAGGTCTCTGTGAAATGCGTGAAAAAGAGGGGCTGCTCT	56.6158
1641304	+	TATGCCAGAATCAAAGAATGGACTGAAGACGTATTAGACG	216.28
1641312	+	AATCAAAGAATGGACTGAAGACGTATTAGACGAGAGCCGG	16.6175
1641315	+	CAAAGAATGGACTGAAGACGTATTAGACGAGAGCCGGCTT	51.0999
1641916	+	CAGACTTTCTGTTAAAGAAGAAATTATGGATGAAGGGCAG	61.2835
1642042	+	TCTTTTCGCAGGAAGACACAAAATTTGAATATTCGATTTC	89.4216
1642130	+	TTTTTTCAAAACAAGAGACGAATTCGAGCAAATGATTGCG	18.3334
1642259	+	AGACGTCTTTTTAGAAATTGAAGTTCAAGGGGCTCTTCAA	91.1727
1642395	+	GACGCTCTGATTGAAAATCGAATGAAAGCCGCAAAAGCTG	34.2576
1642481	+	TGTCGAAACGGCTTGCGATAAAATCAAAGCAATCGTTCTT	59.8381
1646507	+	ATCTCACGTCTTGGAGGGTAACAAATTGGCAGTAAAAAAG	30.2583
1646521	+	AGGGTAACAAATTGGCAGTAAAAAAGGTCGTCACACATCC	11.331
1647008	+	AGGATGATTTGATGACGAGAATCGTATTTATGGGAACGCC	17.4349
1649523	+	CTCGCTTTGTGTTAACAACGCTGAAAACGGCTGTTAAACA	Undefined (no counts in knockout)
1650374	+	GAGCGTCAAGACGAGACGAGGTGATGAGGGTTGTTAACAG	Undefined (no counts in knockout)
1654520	+	GAAAAAAAGATCTGTTAATTGAAGTAGACGGCGGCGTCAA	19.0444
1656056	+	ACTCTATGCATTCGAAGGAGGAACTAGTGTGTCCATTGAA	Undefined (no counts in knockout)
1658036	+	GTTTCTCAGTGAAAAGTACGAGGAGATTGAGGTTGAGATC	814.925
1658498	+	AACCGCTATACAAATTGCAGAAGCTAAAGGAATTGATATA	59.4371
1659980	+	GAAGAAGTAAAGCATGATGAAAGAGTCACAGTCGAAGGGA	30.1275
1662205	+	AGTTATCGGAGAAATTATTGACCTTGAGCTGGATGATCAG	172.622
1662440	+	GTGACGGCTGTCGAAAAAGAAAAAGGAAGAACGGTTGTCG	Undefined (no counts in knockout)
1663471	+	CTGTATTCCATGCGATTCGGCAAGCAAGAGAGATGGTCAG	Undefined (no counts in knockout)
1663742	+	TGCTGAAGAATTAACACTTACATACAATGCGCAGCCTGCT	43.3343
1665105	+	GACAGATAAACTTGCAAAAGACGTTCAAGACGAAATGCTG	19.03
1666899	+	CAGGTGAGAGTGAGTTTCTGATTAACAATCAGCCATGCCG	Undefined (no counts in knockout)
1668562	+	GGGCGGCGCGGTTAAAAAGAAAAATAACTCCCTCCTTGGA	13.0175
1668610	+	GGAGCTAGAAGATGTGACGAAACGGCTCGCTGAAATGGAA	Undefined (no counts in knockout)
1671958	+	CCTAGGCGAAATAGCCGAAGAATATGAGGTTTCAAGACAA	47.0944
1672074	+	TTCAGGAGCGTAAAGAGATGTTTAATAAGCTGAAGGAGCT	52.157
1672184	+	GCGGCAAACTATGGCATTTGAAGGATTAGCCGACCGACTG	55.3481
1672213	+	CCGACCGACTGCAGCAGACGATTTCTAAAATCCGCGGAAA	16.1938
1673518	+	AGCTACCTTTTATGTAATCGGTTATACATGATAAAACCGT	2119.21
1674124	+	TTCTAAGAAAGTTCAATTTGAAATATTTGACTAAAAGGGA	27.4934
1674619	+	CCATCGTCATAAAAGACGGAAAAGTAATTGAAATTCGCCA	45.3476
1676286	+	AGTACACACACCAAAAATCGCGAAAATCGAAGTTGTACGT	58.1971
1676372	+	GCGGAAAAGCGGCTCGTATTAAAGAGATCAGACGATAATG	83.9025
1676739	+	CAGATGCGGCAGTTACACAGCAGTGGAAAGAGCACTTTGA	Undefined (no counts in knockout)
1680750	+	AGGCTGCGATATTAAAAAAGAATATTACATCGGTCTAGTG	44.0471
1681251	+	ACTTGCAATGTCTACGATGGATATTATCAAGCATTATGGA	22.6427
1683664	+	TCTTGAGGGGGATGAAAATGTCTGATTATCTAGTCATCGT	43.0478
1683761	+	AAAAGCATCAATGGGACATGTCCGGGATCTTCCAAAAAGT	44.8383
1684010	+	TAACGAAATTACAAAAGACGCTATTAAGGAATCGTTTAAG	Undefined (no counts in knockout)
1684940	+	AGGAAAAGACGATCAAATGGAAGAAAAAGACCGGATGCTG	33.8513
1685711	+	AGTCCAATGCGTGGAATGCGATTATAAGGAAGAACCACAG	34.8983
1689940	+	TGCGAGACGCCTTCATACAATACTTGAACGCCTATTAGAA	Undefined (no counts in knockout)
1690812	+	AGAGCGCCGGTGTTATCGAGTCTAGATCATTAGGAATGAA	12.0885
1718361	+	TTGAAAAAAGAATTAGAGCGTCTTGAAAAATTCCTAGGCG	373.516
1718659	+	AAACTGCACCAGAAACAGAAACAACAACTGCGTAACCTAT	49.4289
1718671	+	AAACAGAAACAACAACTGCGTAACCTATTCAAAAGGTGAT	448.653
1720125	+	CAAACATCCATTGAAATGAGACAAGTTGCTGAACCGTACA	Undefined (no counts in knockout)
1720367	+	TGAATCACTTTCTTATCTTGACGTTCTTAAAGACGGCCTG	Undefined (no counts in knockout)
1721226	+	GGAATCTCATGCTCAACATACTCAAAAATTGGAAGAATCA	24.6197
1721587	+	TGTACAGGTTCGGATCATTGGGGATGAAACGGCTTTGCCG	Undefined (no counts in knockout)
1722020	+	ATGGTGGACATGAAACAAAGAATTTTGACAGGTGTTCTGG	Undefined (no counts in knockout)
1722885	+	GCAACTTTGAAAAATATTTGTCTTTTAGGAGCAACAGGAT	Undefined (no counts in knockout)
1722891	+	TTGAAAAATATTTGTCTTTTAGGAGCAACAGGATCAATCG	12.608
1722954	+	CGTGCACATCAAGACCAATTTCAGCTGGTATCTATGTCGT	Undefined (no counts in knockout)
1728406	+	AGAAACATATGTTGTTTTTGACGTTGAGACGACAGGATTG	52.711
1729526	+	ATCGTAGTCACCAATACCCAAAAGGTTGCTTCTTTAGTTG	15.2965
1731785	+	GGAGGAAGAACATGAGCAAAAAAGTGACTGACACCGTTCA	29.4823
1732183	+	GAGATCACGATCAAAACAAGAAAGAAACGGATCAATATTC	11.9249
1732249	+	TTAGCTGTTACATTCTAATGAATACAAATGTTTTAAGGGG	86.3952
1735813	+	TCACCGTATCATTTACAAAGTAATCGACGAGATTGAAGCT	23.4525
1736460	+	AGGTGATTGAATTGAGTATGAGAGCAAACCGTGTCGGCGA	17.971
1737614	+	CTCAATCATTTGCCGAAATGGATCATAAGTGATACATTAG	Undefined (no counts in knockout)
1746199	+	CTTTGAAGGGGTAAATATTGCTTTGTTCAGCGCCGGCGGA	16.9208
1746610	+	CTTCAACGCGATTCCGCAAATCGATAAATTCCAAGATAAC	26.8351
1759458	+	ATACATCGCCAATCAATTTACCCGTTATGCGTTCTTGGAT	127.403
1760956	+	TGCTTTCTATCAACATCGTAACGATAAACGGCGTCGATCT	Undefined (no counts in knockout)
1762476	+	TGCACCTAATCTGAAAATAAAAATCAACGGTAAGGTTCTT	19.2033
1762851	+	TAACAAACTTCGGGAAATTTCTTGATCCGCTTGCGGACAA	17.8456
1763089	+	TCTTCATAATCTTCCATTTGAACTTGTGTCATTCCCGTTT	46.2453
1767169	+	ACATTTGTTTTTTTAACATGATTGTTAAACCATTTAAACT	15.5704
1769766	+	GGTTATTTTATAAAAATATTAAAAAGAAAAGCAGGAATAT	Undefined (no counts in knockout)
1774716	+	CCATTTCCAACCAAGTCACAAATGAAATCATCACATCAAC	38.9939
1775886	+	CGTCACAAGAGCTGGAAATTACGTTAACGAGCAGAGACGG	11.7209
1775987	+	GAACAGCTTATTAAAAAAGGATACAAAGTGGCGATCTGTG	14.8389
1782514	+	ACACGTGAGACACAAAAACGACATCCTTAAGGCACTAGTG	Undefined (no counts in knockout)
1866464	+	AAACCAATTTAAGTATTCAGCTAGCCAAATCCTTAAACGC	Undefined (no counts in knockout)
1866485	+	TAGCCAAATCCTTAAACGCGGAAATTATCAGCGGAGATTC	Undefined (no counts in knockout)
1867600	+	CTTGAACTCGAATAGATCAAAAAATGCCATGTCAAGACAT	38.729
1868416	+	ATATACATCGGCTAAAAACGACACCCCGAGTAGGACGAGA	709.075
1868792	+	ATCAACACAATCATTTCTCGAAAAATACGCCCATCTCTTA	Undefined (no counts in knockout)
1868883	+	AGCGCCGATACCATTTCAAGACAATATCAGGTGCCGATCT	12.2771
1868886	+	GCCGATACCATTTCAAGACAATATCAGGTGCCGATCTTGC	Undefined (no counts in knockout)
1869398	+	CAAAAGAATATGTAAACCTGATGATCAATCAAGAATATCA	28.2805
1875434	+	GAAAACAGCAGACGGAAAAGTACTGACCAGCGTCACACAA	29.0482
1878134	+	TGATGTAGATAAACTGTTAGAAATCAAGCACCTGATAGAA	77.4817
1878263	+	AATGAAACATGATCTGTCCGATGACGAACTGAGACAGCTC	351.345
1878371	+	CCGCTTCTTTCATTAATCCGTTAGCAACTGTTTTGCTATA	46.6539
1879689	+	ACACTTCATCGAAGCAAAAGAAATCGAATGGGATATGTTC	37.6307
1917524	+	TGTAAACATGATGTTCTTTTTCCTCCTATTCGGGCTCGCA	10.9039
1922674	+	AATCCGCCTATTAATGAACAAATGTTACGCATGATGATGA	15.6218
1924508	+	TATAGTTTCATCAATTATTGCTGTGTTAATGGCTGTAGCT	252.391
1938884	+	TGTTAAAAAATCTAACATCAAAATCGAATTCGTATTGAAT	12.533
1947687	+	TGTGGGCAGTTTGATAAGCGAAATTTTAACATGGCTGACG	13.6685
1948265	+	CAGCCATATTTAAACGATAGCTAGCGGATATGCATAGGGG	Undefined (no counts in knockout)
2014979	+	GGAAAAGAATTTTTAATTCATGTGAAAACGGCGATGAAAG	Undefined (no counts in knockout)
2015664	+	TCATTCAATTTTTCTCTAAGCTGGAGCAGTATCAATAAAA	19.0347
2027693	+	TGAAGCAAAACAGTTAGCTGGAGACATGGCAGACCTGCCT	Undefined (no counts in knockout)
2049146	+	CACCGCAAAAGCACTGGCAACCGATCTTAAAGCCTTCACT	Undefined (no counts in knockout)
2049401	+	TACGAAAGATGCTAATTATGATAATGCTCTTATCGCTGAG	11.6048
2085960	+	TTGCAACACTTGAAACCATGGAATCCAAGGCTCATGAATA	394.714
2100866	+	GCTGGCAGACTTAATGGAAGAGCATAAAACTGAGCTTGCT	31.6551
2100935	+	GATCAATGAAACGACTAATGGAGATATTCCGCTGGCTATT	23.6874
2128293	+	TCGGCGGATTTAACAAAGAGCAGTTCCAAAAGCAATTTGA	Undefined (no counts in knockout)
2203757	+	TATTATGTCTTTCCATAACAGAACGCAGGAGGATGTCCGA	12.0662
2203762	+	TGTCTTTCCATAACAGAACGCAGGAGGATGTCCGATTATG	55.9042
2288552	+	ATATTTCTTTAAACGCTTTGACTGCTACACTGATGCTGAA	274.752
2305933	+	TGGTAAGAGGTTTTGACGAGCTATACTACGTGCCGCATTC	Undefined (no counts in knockout)
2306423	+	TTCACTGCATTAATAATTCGATTATGTATTTGTGTTATGT	16.6061
2306788	+	CAATATTTACTTTAAAATGGGTAATAAAAGATTGGGCGAA	495.365
2307037	+	TCCAAGCAATGTAAAAATCACAGGAATTCCAATCAGGCCG	10.9621
2307040	+	AAGCAATGTAAAAATCACAGGAATTCCAATCAGGCCGCAA	Undefined (no counts in knockout)
2307939	+	AGTAAAATGGTTCAACAACGAAAAAGGATTCGGCTTCATT	12.9143
2308632	+	ACATTAGTCGACTCTGCATACCAAGCCATTGAGGATGCTA	Undefined (no counts in knockout)
2340781	+	TTCACTTCCGTCATGATTAGTTTAATAAGGAGGATGAGAA	17.0008
2340934	+	ACTTAAACGAAACGAATAAGTATTATCTGACAAACCAAAT	Undefined (no counts in knockout)
2342800	+	CAAGAAATATACCTGCTTTAAAAGCATTCCAGGCAGTCGG	30.0723
2342998	+	ATAATGAACCGCATTTTGTAAAATCTATCGAATTTAACGA	Undefined (no counts in knockout)
2343846	+	GATGAAGATAAAAAAGACCAGCAACAAACGGATGATGAAA	30.8764
2409928	+	AGGATGCCCTACTGATTCCATCAAAGTGGCGGATGAGCCA	81.3501
2427310	+	AGCAACATATTTCTTATCGACAAACACCGTTTGCGGGATC	188.417
2436753	+	TTGTCTCCCTATTCAATAAGATGAAAAACGCTGACATTGA	14.9182
2457317	+	CCTTTATACGCACAAAAAGAAAAGTACAGGAGGAACTGAG	144.152
2473285	+	GACGAGCGTCTGATTGAATTAAAGGAAACGTACAGCGTGC	32.8934
2477666	+	ACCTCATATCGTTCACTTGGCTATTTATGACGTATGGTGC	Undefined (no counts in knockout)
2479271	+	ATATCAAAACGGACAAATCGGAGAAGAGTTTGCAGTGGTA	Undefined (no counts in knockout)
2479611	+	GTCATCGAAAAACCGTTCGGCCATGATCTGCCAAGCGCAC	39.4445
2480546	+	AAACAAAACCTTATCTCCTAACTACGAATCAGGCTCAATG	27.9448
2480613	+	GTGAAAGACGGCTTACACTGGTGGAACATATAATAAGAAG	17.1917
2483734	+	GAAATCAAAACGAACAGATGAACATCAGACGGTCTTTCAC	292.587
2484484	+	GATTATGTATTTTGTCCAAGCCTATATCGCTCAAAAACTG	28.6099
2484698	+	ATGACGCATCATAAAAGTAAAAAAACAGCCGCTCTTACTG	116.702
2541289	+	CACAAAGCATTTGAATTTTTCAAGCGAACGTTACGGGCTC	48.3335
2541293	+	AAGCATTTGAATTTTTCAAGCGAACGTTACGGGCTCGATC	Undefined (no counts in knockout)
2544998	+	AAAGGAGTAGAATCACATTGTCTAATATGATCGTTTTGAT	17.7907
2545092	+	AATTATGAAAACACTTACCGAAGAAGAATTCCGCGCGGGT	58.0377
2565859	+	GGTTTACCGTGATGACCGTAATAAACAGCGGGTATCCAAC	217.09
2577153	+	AAAATCAGACATGAGTTTCAAAAAGATCGTAAAAACGTTA	Undefined (no counts in knockout)
2589151	+	GAGTGAAATCACACATCGTACAAAAACGCGTCCCGTCAAA	20.4091
2589234	+	AAAGCATGACAACAACAAAAACACATGATGTAGAAGCAAC	15.1729
2589391	+	CGTTGTTGACATACATTTCGATTATAAACTTGCGTTGAAA	19.8363
2590213	+	GGAACACTACGCAAAACTTGAAGCTGAAAAAGCAAAATTA	158.884
2596628	+	CGTCGCTAGATAAAAGCTTGCCAAGACCCATCTATATACT	Undefined (no counts in knockout)
2635834	+	CATGCCAAACATTAAATCAGCGATTAAACGTACAAAAACA	28.2969
2636001	+	AACGTATTGATAAAGCAGTGAAAACAGGTCTTGTACACAA	713.121
2637480	+	TCTTGTTTGTCATGGCAACGGTTATTCACCTAGTTGGTTC	37.5392
2663240	+	ATTATTTACAAGATCTTCTGGAATCAAAACAGATTGATAT	Undefined (no counts in knockout)
2678646	+	TTTTTTTATCTATGAGTTCAAAATGACCTGATCATAGAAG	21.3671
2678749	+	TTAGTATAAATGAATATTGGCTTTCAACATCTCAAGGGCG	11.3039
2766632	+	GGCCTTAAAAACAGGCATATACAATTAATGGCGATTGGAG	14.1798
2767802	+	TACCCATTATCCAACTATTTAACACTTGCATTTCTCGCGT	14.2998
2768884	+	ATTTTACAGAATATGAATCGAAAGCGTATTTAGCATTATT	11.7348
2781073	+	CTATCGTTTTATAAAAATCAAGGATTGGTCTGTTAGTAAG	Undefined (no counts in knockout)
2781104	+	GTTAGTAAGACTTGCTAGTGAACTATTCCGCCATGTGTGT	336.939
2909076	+	TGACAACCTAAAAGAAATTGAAATGAACGCTTATGCCTAC	56.7365
2909280	+	CGCTAAAAAACAGGAGCTTGAATTTGAACTTGAAGGGCCG	63.4268
2926936	+	CTCCATTTCGCCAATACGCAAAAAGCGCAGCGCCTTGCTG	34.1791
2958416	+	TGGCAGAAAGATTTGAATCTGAAGCAGAGGAGAAGATCAT	12.9181
3021985	+	AATAAGAAAATCAAAACAGTCAAACTAAAGGACAATTCAT	518.658
3033097	+	AAAGCCGCTGTTCCTGTAAGAACTTATCGACAAATGCCGG	101.099
3033522	+	AGCGTCTCAATCAGAAATTGTGCTTCCGATTCGTGTAGAC	47.8831
3033581	+	TGGACATCGACAGCCCAGTGAAAAACCGTTTCGACGAAAT	327.661
3035747	+	ATTATGGCTCGCTATACAGGTCCATCTTGGAAACTGTCCC	168.021
3035756	+	CGCTATACAGGTCCATCTTGGAAACTGTCCCGCCGTCTAG	104.623
3035980	+	ACTAGCTGGTAAACACGGTGAAAACTTCATGATTCTTTTA	77.0613
3036008	+	ATGATTCTTTTAGATTCTCGTCTTGATAACGTTGTGTACA	18.4632
3036217	+	AGTGAACAACTTCGTTCCTGAATACCTTACTTTCGACGCT	243.468
3036304	+	TGCTCCGGAAATTAACGAAGCGCTTATCGTTGAGTTCTAC	94.821
3066469	+	CAATGTTGAAAATCGTTGCAAACACAGCTGATCTGATAGG	11.9128
3066609	+	AGAGCCGCTTATCAAATGATCATAGAAGCTGAACAAAACG	18.195
3066736	+	ATAAAGCAATCTTAGTTATGCCTGATACGATGACGAAGGA	27.1068
3072627	+	AAAGATTACCTCATAAATTGAAAATTACATAGGGCCGCCT	Undefined (no counts in knockout)
3076652	+	ATTACTCTTTAAATCTCTTGCCGCCAAACTCACATTTGAA	24.033
3076808	+	AGGCGTACACAAAAAATTAGAGGGTGAGAAATGTTGAAAC	10.8291
3077581	+	AATTAAGTATTTAAGCAACACAAACATGGTATTGGCCGGA	19.833
3077737	+	GAACGATCCTGAAAAACGCGAATGGATTAACAGCTGGACG	22.2975
3078329	+	GAGAAACTCGATAAACCAAGAAGTCCAAGAGTGAAAAAAG	13.5059
3106733	+	GGAGCGATTTAATTCCATCGTTTGCACATTGACGAATATC	Undefined (no counts in knockout)
3106957	+	CGTCGCTGAAAACATATTCAAATGTAAAGGATGCCGTTAA	86.8596
3120907	+	GCCATTAATAAAGAGCTAGAAAATCGAGGCAGCTATCAAG	Undefined (no counts in knockout)
3130641	+	GATGTACCATTTTTTGAGCGGTTACACGAGTAAGCTTGCC	32.3079
3131027	+	AAGAATACAAAGAAAAAGCAGTCTACCTTGCAAATGAATT	Undefined (no counts in knockout)
3179208	+	GATGTGGCAAAGTCAAATGAATTGCAGATCGTAAAGCAGT	439.037
3179211	+	GTGGCAAAGTCAAATGAATTGCAGATCGTAAAGCAGTGCG	2225.94
3179376	+	AGCGGCAGCCGTTATTTTAGACATTGTCTCAGGAATGTTT	29.6648
3235731	+	ACCAGCGTTGAATATCTTCACAGCATCAGCCCTCAGCTTT	81.0296
3237276	+	ACCACCAAACGAATTAGAGATCAGGAAAAGGCCACTGCGC	Undefined (no counts in knockout)
3238538	+	TAACAGCATACTTGATATTGAAATTACCGATACTGGAGCA	21.4369
3239424	+	GTTTCAGTACAACGTCAACAACAGTAACATTAACGGAATA	14.2662
3245088	+	TAGTCTTTTACAATGTACTGAATTCAACATCTTTAGACGC	19.3889
3245223	+	TACAGGGGTTTATCAGAATGTTCGTTCCACTGGTTGCAGG	Undefined (no counts in knockout)
3245592	+	CCGAAGCAAAAATTGATTTTAAACTAATGGGAGCAGGAGT	Undefined (no counts in knockout)
3245688	+	TCCCGGGCGCGATCTTAATGATTATTTCAGCTGCGGCTGT	13.4149
3245778	+	TTTATAAGTTTATTTCTTCAAGCTTTACATGGCCGCTGAT	Undefined (no counts in knockout)
3247056	+	TTTTTGCTGATCGGCTATTGGTATAAGCGGGAAAAGTCGC	Undefined (no counts in knockout)
3277750	+	AACAGTTTGCTTTAAGTACGCAAAAACAGCTGAAGGAGCG	20.8833
3298390	+	CATTAATAAGCTTGTTATTGATTTTAACCGTTTCGTAAAT	52.0253
3298451	+	GCTGCAGAGAAAGAAAAGCAAAAAAAGCTGAAAGAGCTTC	26.2611
3302250	+	GATCGGCGAAGACAAAATCGAACAGCTAGTGCTTGAAGAA	526.001
3309001	+	TATCACTGCTTGAAAACAGAATATTATGCCCTTGCCGCAG	Undefined (no counts in knockout)
3383758	+	TGAAACAGTGGATACCATCGCTGAGCGCCTGCTGGCGATT	34.593
3383884	+	GGTACAAGCATTGGTAAACGACTACAAACAAATCAGCAGC	41.9936
3418559	+	AGCCTGCGGGAATAACTCAGAAAGCAAAGGTTCTGCCTCT	14.9457
3419203	+	CAGGTTATACAAGTATTTCATTAGAGAAGCTCCCTGACTT	11.8993
3419587	+	CGTTTTTTGCATATTTAACGAACGGATTCCTAACAGGAGA	Undefined (no counts in knockout)
3422634	+	TTTTTACGGCTTTTATATCGATTTTATTACCATCCCGGTT	Undefined (no counts in knockout)
3422802	+	GACAAAAGCCGCTCCCCACACGATCAAACGGTACTATGCA	Undefined (no counts in knockout)
3445380	+	GATGGAAAGCAGTAAAGAGAAACGAACCATTATGCTGGAG	16.1085
3457855	+	TTCGCATCGAATATTCATTGACTGATAAAGGAAAGGCACT	Undefined (no counts in knockout)
3457941	+	GACCCTTCCTTTCTTGACTAATTGCTAAAATGGTTCTGAT	Undefined (no counts in knockout)
3535844	+	CGCGCGGGTTTGTTACTGATAAAGCAGGCAAGACCTAAAA	11.8068
3540979	+	GTATTTTTCATCTAAAAATGCCCTCATACCGGCCATTGCA	27.4603
3562593	+	AACCATTTGTATTTATCACAAAACCGATTCCTGAAGAGAT	13.9216
3562884	+	ATACACTGGATGACACAGTTGCAGATCTGGCTTTTTCACT	25.473
3590175	+	CGCCAGTTGACAACATGCAGACATGGAAAACGCCAAACGG	Undefined (no counts in knockout)
3590471	+	CATTTTTCACCCAAAATTGTCTTTACTTTCAGGCTGTCTG	Undefined (no counts in knockout)
3646876	+	AGGCACAGGAATTTATACAGAAAATAAAGAAACAGCACTG	69.9697
3646936	+	CGGCTTATGTTATTGGCGAGAATGATCATATCCAAAAAGC	Undefined (no counts in knockout)
3647204	+	CACATGGCTTGGCAAGATTGAAAATGAATTAAGGGAGTCA	Undefined (no counts in knockout)
3647210	+	GCTTGGCAAGATTGAAAATGAATTAAGGGAGTCACAATTT	31.0664
3647353	+	GAAAGAGTGATATTAAAGAGGGAGAGTTGACGTATCTTGA	27.938
3664059	+	CATGTGGGATATCCAGTCCGATTACAAAGGTGCGCGGAAA	41.9367
3666494	+	TATGGAAGGTTTACTAAACAAAGAAGAAATCTAAACAAAA	47.461
3694148	+	CAAGAACTTATAAATATAGGAATATTTATCGAAAAATGTC	25.0485
3694959	+	TGCTGAGCGCCATTATAGATAAATCAAAATCATTGAGCTC	42.7216
3695738	+	CGGAGCTTGACATTCTAAAGAGCGCAAACCCAAACGAGCA	30.6472
3695856	+	TTTTGACGGCGGTGAAAACATTTATAAGCTTCTTTGCTTC	13.3528
3695967	+	TTCAGGAAAACATATTATCGAAATCCTGCCGGCCTCGTCA	21.0837
3701916	+	CGCCCAGGCTATCATTCACGGAAAAAGCCAGCGCATTACG	Undefined (no counts in knockout)
3734059	+	TGCCTGTGCGGGTCACATTGAACTTGTTTGTCATAGTCAA	19.0132
3734994	+	AAGCCGTTTAAAGAGATTCGCGATGTGATCGGCGAGCTGT	Undefined (no counts in knockout)
3735153	+	CGCTATGCCGAGTGGATTGAAATTCATAGCCTTGTCGGCT	11.8006
3736559	+	TCGATCCGCAGTTTATCAAACAGATGAAACGCCTGATGGA	Undefined (no counts in knockout)
3741481	+	AGCATTCAGGTTTTACTCTACGGACAAATGGTCACAAGAA	37.7799
3741632	+	CCAAAACAGACTCAGAACCGAAGAGCATCACAATAGACAT	789.799
3749032	+	CAATTAGTTACTTAGGTAAGTTTTTTAGAAGGAGACCGAC	15.4784
3749664	+	GCCTGTTCCTTCTGTCTGCGATCATTACACGGCCTTTCTC	12.8353
3750166	+	TTCTTTCTGTTATTCAACAGTCACATCATATCTGTCTGTA	Undefined (no counts in knockout)
3760276	+	CATCGGTTTCATAGAACTTTTTCACAACAGAAACGTTTTC	Undefined (no counts in knockout)
3760697	+	GCCAAAAACGTATGAACATGACATTGCGTCTTGCTGAACA	Undefined (no counts in knockout)
3765038	+	TGAGTATTTTTTTGTAAAGGGGAGCCAGTATACATGAATC	13.769
3765136	+	TTTATTTATTATTATGGGCGCAATTACCGCGCTTTCAGGC	32.1686
3765300	+	TAATGCTGGAGAATTACGCGAAATTCGTAAAGATGCAAGG	Undefined (no counts in knockout)
3780773	+	CTATTTTCAAAGTATACAAGAACTTTTGCTTGCTGATTGG	Undefined (no counts in knockout)
3795817	+	ACAGCTCTTATCTATTGGATATGGGATTCTGTTTTACTGC	Undefined (no counts in knockout)
3866729	+	GCGCCAATCTATCATACATGAATTCACCGGGTTGCTTGAA	10.9794
3867035	+	ACTGCCGGAATCTAAATATGTATGCTTCTATCCAATGGAT	40.7876
3867254	+	TCAATTCAAGAAGCTAGTGTACGAAATGCGTTTTGACGAA	23.3301
3901048	+	TGATTTAAAAACATTTCAAGAAAAAAACGTATACGGGATG	25.8483
3933909	+	ACCGCTCTTATTGCGAAATGGCTTCACCTCGGCACCGGCT	Undefined (no counts in knockout)
3937417	+	AAGCGGAAAAAATGAACGCAAAATTTATCGACGAGGAGAT	42.0765
3952723	+	CGAAACGTTTTATATCATTTACACTTCCGGGAGCACAGGA	19.7039
3956313	+	TGACCCGTATTTCATGAAAGACACCATTCACATCGGCTGG	50.7415
4006728	+	GATGCTTGACTTGAAAAACAATCTCAAATCCCTTCCGCCT	14.1971
4067159	+	TAATCATTACTAATCTATTGAGATACATAGTGGGAGGGTT	Undefined (no counts in knockout)
4067502	+	TCCAATAAGCGTTGAAAAAGTGATGGAGCTTCAGCCTGAC	11.81
4068054	+	CGTGTTTATCAATGACTTTGACTCGTTCTACCCGTACGAC	18.5625
4068059	+	TTATCAATGACTTTGACTCGTTCTACCCGTACGACCCGAT	88.3301
4084925	+	GACGTGATATCAACAAGCTAACAGAAAAGGGTGCGATTGA	16.7816
4086257	+	ATTGGCAGGAAAGTATACAGAAGATACAACGTTCCCAGAA	Undefined (no counts in knockout)
4086428	+	TTTAGCAAGACCGGAAATTGATATTTTAATCCCAGGAGCA	34.1674
4086871	+	GTGTACTGCTGCCATCAACGATTTCTCATGCAAAGAGCTT	18.0327
4086877	+	TGCTGCCATCAACGATTTCTCATGCAAAGAGCTTTAGCGG	27.3256
4087676	+	CTTAGAGGAATACCACAACTTCAATCCGGACGTTACCGTC	14.4294
4113721	+	GTTACTATTAGAAACATTTGTCTTTGAACGGCTTGTCAAA	Undefined (no counts in knockout)
4113853	+	TCAAGATGTGCTGTTCCATGAAACGATTATCCGAGCGATT	67.3965
4114486	+	ATAAGATCAAAGAGGAATTGAACGGACATGAGGTGTACAA	21.5529
4117739	+	GCATCTATTTTTGAAACATGGAATCAAGGTGAGCTGAAAA	19.2864
4118789	+	TCAGCCTCTCATTTATTATAAAAGAAATGCCTAAATCCTA	45.5031
4119520	+	TAGGTAAAATCTAAGGAGTGCATTCAATTGGTACTTGATG	18.509
4120994	+	GTGCGTACAACCAAATTATTATTTCTATGGGATCAGGTGC	14.4819
4160954	+	CCGGACAGGGAGCCGGACGAGATCGATACATTTTCCAGTC	11.1227
4173023	+	CTTCATTTAATTTCATCCTGAGTTTTATTTAGTTAGATAT	Undefined (no counts in knockout)
4173563	+	ACTTGGTAAACAAGAACCTTCTAAAAACGTTGGCACCTTT	82.5864
4178670	+	ACATGAAGCTCTTTCTATAGATATAGCCAAGCCGATTCAT	38.6173
4182441	+	TCATGAAATTTGTAAAACCAAAGCTCACAGCCGCAATTTA	Undefined (no counts in knockout)
4187053	+	TAGATTATCTATTCACCCTGTTGTTTTGGGAGAAGGAAAA	Undefined (no counts in knockout)
23431	-	AAATACAAAAAGATATATCACCTGCTAACGGATGATCTGC	Undefined (no counts in knockout)
23789	-	GGTAACTGACGCACGTTTTTCAGATATAAGGAGGATTCCG	20.9399
235449	-	TAAGTTAATAGCTTGGATGGAGATGAGGAGAGCCAGGAAT	64.9818
238186	-	CTTCGTATTAGAACAAAAATACAAAAAAAGCATCTCTGAA	Undefined (no counts in knockout)
238228	-	CAAACAAAAATCCGAAAACGCCCGCATAGTCGGTATGATC	Undefined (no counts in knockout)
239640	-	CTTATTATACTAGCTAACTTTAATACAAAACTGCATGAAC	Undefined (no counts in knockout)
288790	-	ATGATTATATGAGTACAGTTAAAAACCCTGCCGATCCGGC	42.6817
289158	-	TGCATTTGCATCTGGTCTTGTTCTCTTGCCGGGCGGTATT	37.2918
290704	-	TTGCAATTCAGTAAGGTGGGAATGTTATGAGTTATGGAGA	Undefined (no counts in knockout)
320456	-	GTCTGCGTGAAGACACATTTCAAACATACCTGCCTGGCTT	Undefined (no counts in knockout)
332551	-	CGATGTCATCAAGTATCACGTATGTCTTTTTGCTCGCTTT	Undefined (no counts in knockout)
332646	-	AGGCGCTGCGCAAAATATTGGCGACCCGCAGGAGATATTC	15.1342
332974	-	GCTTCCGCAATTTGATGCTGATATCTGTTATAGCTTTCTT	Undefined (no counts in knockout)
333963	-	ACAAATGGACACAACAACAGCAAAACAGGCTTCCACCAAA	20.3101
368843	-	TATAGGTGAAATCATTCATGCATTCCAAAGCCGTTATATT	15.1107
408903	-	ACAATCGACTGATTTTTACGAAAGAAGGGACCTCACGTGA	90.8839
409251	-	TTTCTCCGCACCAAAAGAAGAACGGACACAGCGGTTCTTA	Undefined (no counts in knockout)
409356	-	CATGGTCGTCGTGACCCACGAAATCAAGTTCGCGCAGGAG	Undefined (no counts in knockout)
410050	-	AGTGATCTATATTGAAGCAGCCTTTATTTATTGGATTATC	Undefined (no counts in knockout)
410177	-	CGATCCCGCCATTATCCAATACCTTTATCAGCCTGATTAA	18.4613
411247	-	GATAAACTGACTGGCTATGATGTCGAAGTTATCACAGAAG	14.8207
411389	-	AGCTTGCGGAGCAGGAAATGACAATCAGTCAAAAGATAAT	Undefined (no counts in knockout)
417302	-	GAACAGGCTTATTAAAACCAAACGTTTCAAGCGTAGTTGG	10.8345
490737	-	TGTAAGATTTGATAAGAATAAGCATGCAAGGACAAATGCA	165.935
491173	-	TGATCGTTGCTTTGAATGTGTTTTTAATTGTAGATACGTT	Undefined (no counts in knockout)
491470	-	TTGCCGGTCTATCCAGTTCGTCTGTCGGCACACTTTCAGG	14.6426
506351	-	GGATCGACCGCAAGCATCAAAAAAATCTGCAAGAGCAAAA	Undefined (no counts in knockout)
506583	-	CAGAAATCAGAAAAAAACAGCTCATTCATCTGTTAATACA	Undefined (no counts in knockout)
507844	-	CATTCCCAGCCTGCTTATTTTCAAGAACGGTGAAAAAACA	42.3513
515153	-	GGCAGGAGCATTCCAAAATGATCATCACACTGCTCGCATT	Undefined (no counts in knockout)
550184	-	AAGCGCGATTGTTGAACAAGAAAGAAAAGGGTGATACATA	Undefined (no counts in knockout)
560655	-	TTTGATATTACACCTCCATATATGGTAATCTTAAGAAGGA	11.0165
575749	-	ATATAAAGACAGGATTGATAAGCTCGAAGCAGCACGTAAA	95.8493
612904	-	TGCTCGCAAATGTAAGCGCAGAAGAACGCCGCCTGCTCAT	Undefined (no counts in knockout)
626191	-	TCAGATCGCAAATGATTTAGACATTTCCATTGTTTCAGCC	14.7946
626386	-	GGTTTGAGGGTGTCTACCAGGAACCGTAAAATCCTGATTA	203.862
648764	-	GATGTTCGCCTTTTCATTTAAAATCAAAAAGAACCAAAAA	Undefined (no counts in knockout)
649071	-	TTTGCCTTTTTATATGCGAGAACAAAACGGATATGGGTGC	87.1462
649157	-	TCGCAGGACTGATCAGCTCGGTTATCTTCGGTATTGTTCA	40.237
664794	-	GGTTGAACGATTAGCAAGGGCAACTAAAGAAAACGAGTAG	Undefined (no counts in knockout)
677984	-	GAAAAAAATCGTACTAGATGATTTGATCGAGGAAGGCTTC	66.7698
681444	-	ATGTCTTACTATAACAAACGAAATCAAGAACCGCTGCCAA	Undefined (no counts in knockout)
727317	-	ATTTTGGCTGCCATCATGAGTTCGATTTCCTCACAGCTCT	Undefined (no counts in knockout)
732288	-	CGATGCAGAAGAAATCTCAGCCTTTATTATTGAGAGACTG	Undefined (no counts in knockout)
785682	-	GAAGGCTTCTATTGTGTTTGAATGCGAAGACATCTTTGGT	Undefined (no counts in knockout)
804718	-	AGAGATCATACCAACCTATGAGATTCGTAAGCTTGAAGAG	Undefined (no counts in knockout)
814409	-	GACAGAAACGTGGAACTGCGAGTCTTGGACGACGAAAGTG	Undefined (no counts in knockout)
814568	-	GTGCAAGCTAATCAACTCAGAAACAAACCTGCTGGTGCTC	24.8767
815627	-	AGAGGAAATGAACGAGATTTACAACAAAATGGGCGAGGCT	11.6593
822975	-	TTCGGCTTGGAATGCTGCATCATGAGAAGCCCGATCGACC	Undefined (no counts in knockout)
823104	-	GTCATGGTGCTCCATGATTTAAACCAAGCCGCTCAATATG	Undefined (no counts in knockout)
823174	-	AGACATCTCACATCAGATTGAAGTGCTTGAACTGCTGAAA	Undefined (no counts in knockout)
823739	-	CTTATTTCTTATATTTATTGAAATTCGAAGCGAGGAAACA	54.8996
838797	-	CCAACCTGCTTGAATCAAAGAAAAAACAATCTTAAATATG	Undefined (no counts in knockout)
839386	-	GCGTTGCAGACGAAGATGAGAAAGAACATTTGGCACAGCT	114.292
842087	-	TGATTACACAAAACATGACGAAGATTCTTCCGAAACGTCA	Undefined (no counts in knockout)
842242	-	ACGAAAACCGGAAAAGAACTCGATGAATCCGAAGTCGACA	63.9037
842443	-	GTGAAGGGCGAGAAAGTTCATAAATATGCCGGAGACGTTG	37.7949
842519	-	GCTTGGCAAGGATGAAATCACTGATTACGACAACGCCCAG	23.0753
842684	-	CTCTGTCGTCGATAACTATTTCCAGTCAGCCCATTACCTT	30.5345
843759	-	TAGTGATTCATTTTTTAATGTCTTTTTTACTGTACGCCAA	54.7422
843864	-	ACACGATACAAAAAATATTGCTTTTTGTGAATCCTCTTAG	143.381
843929	-	GGTCGTCCTGTTATGGATCAAAACGTATGTCGGTTATGTC	111.266
860522	-	CAAATTACCATTACGTTAATGACAGAGCTTTTCTGGAAGC	15.2838
861633	-	AAAAAGAATCATTCAGCCCAAGTGAAATGCAGGCGATTGC	Undefined (no counts in knockout)
867297	-	CAATCGCGGCGTCGAATTTACGGTTAAAGGCATGGTGAAA	12.2675
867501	-	AATAGAGAACTATAATATTGATTTTATGCGGATTACCGAA	52.3852
867789	-	AACAATTGGTTTTATCTTTTACGTTATTTCTTTATTTGTG	29.051
868924	-	CTCTGCCAATAGATCTTCTGTTAAAACGGCTGGAGGAAAT	23.4721
868999	-	CAACAACGACACTGTGCAATATGAGATGCGAGCATTGTGC	121.296
869125	-	AAAGGAGTTAGATAGTCATGACACAAAACACGAAGCTGCG	12.2781
870638	-	AGAACAAAAACAATTTTTAGAAATCGCCAGCGCGCTCTTT	Undefined (no counts in knockout)
909735	-	GAGGATAGCATGAGAGTATTAAAATACGCCATATTAGGGC	28.9785
919391	-	CTACCTGCTTGATGATATTGAAACCTACTTCTTAAAAACG	Undefined (no counts in knockout)
920349	-	TGAATTTCAATATTGGGAGGAAAAAGATGAAAAAGCATAT	Undefined (no counts in knockout)
941605	-	AAGAAAGAAGTTACTTTAAGAAAACGACTTATGTGAAATC	46.7121
941943	-	CATGCTGAAACTTAAAATTGAACATACAATTTCAATTGCT	Undefined (no counts in knockout)
942274	-	TTTAAGGATTAGCCCATTTGCTATGTCACACAATTTACTA	38.1571
943694	-	CACAATGAGGCATTACAGCACATTGTCGGCGGTGTAAACA	Undefined (no counts in knockout)
972878	-	AATTTTTACCGCAGGATACGAAAGCAAGCCTGGAAAAGAA	70.2186
984287	-	AGGAAACCGCGGACCACAAGCTGCTAACGTTACTAAAGAA	70.4253
984371	-	TGTATTCGTTCATTTCTCTGCTATTCAAGGCGAAGGCTTC	96.4229
1028837	-	ACGCAATCGAAACAGAGAAAAACACAAATAAGACAGCTTC	16.4164
1029754	-	AAGGAAGTGCTGACTGGTTATATGTCCGAGCTCCCCGATA	23.9457
1032283	-	AAAAGTGTTAATTGACCAAGTAAACGACCTGCTAGGCATC	19.3982
1032599	-	TTATCGGGGTTATTAACATTAAAGAAGTGCTGACCGCCTG	16.3727
1032703	-	AATTGTCAGCCTTCCGCATGATATCAAGATTTCTGAAATG	87.6864
1032986	-	CGGAAGCAGTGTCTATGCTGTTTGCGAAACCGCTGATTTG	28.7036
1033387	-	AAGGTTCTAATTGGACATAGTGAATTTGATTTTAGTTGCT	69.054
1033621	-	TTCAGCTAAACTTGATGATGAAATTGGAAATCTGGCATTA	129.814
1040897	-	GAAAAAGGCTATTCCTTCGGAGTGTTAGAGGACACAATGG	Undefined (no counts in knockout)
1042923	-	CGTTCTTCCTCTATATATCGCCAATGATCTCCATTTTGAT	Undefined (no counts in knockout)
1044237	-	GGGGTGTTATTTTGGATTCTCAAAAAAAGCTGACGTTTCC	Undefined (no counts in knockout)
1070534	-	ATGATATGAAAAAAGAACTGAAATCTGAAGTGCTTGAACA	Undefined (no counts in knockout)
1070603	-	TCAGTGATCCTGTCAAAACGCAATACGGCTACCATATCAT	18.6499
1072560	-	TGTATGGAAGGATGACTTTGATGAATTGCTGGAAGACCAT	49.5479
1073930	-	AAATTGCCGATATCGAAGAGAAAATCAGACAGCTGGAGAA	41.5242
1074222	-	GGACGTTCTCTATTAACAGGACTATTCGTAGGCGGCATCA	18.0864
1075068	-	TTTTAGGCGGCATGAAACCAGATATGATGCTGATCATGAT	17.7193
1075145	-	TATGAAAACAAAAGAGTTAGTCATTATGGCTCTGTTTGCC	165.868
1075155	-	AGAGCATAGTTATGAAAACAAAAGAGTTAGTCATTATGGC	18.3345
1076764	-	ACAGATGAATTAGCAAAACAATATTTCCATGCTGTTCCAA	Undefined (no counts in knockout)
1096580	-	CCCAATCGAAAACAGAACAAAACGCAACCATTTCTGGTTA	197.77
1097134	-	GCTTGCTTTCTTCTTAATTGTTATTTTCGGGATTGTCGCA	40.9312
1097676	-	ATTCCTATTGTTGTCTCCAGCTTAATCATCGGTGTAGCCG	62.7617
1097903	-	TTGATCTAATAGTGAGATTAAATATATGTCTATTCATGAT	23.184
1098137	-	ATATCTGCAATGACTGTATAAAAGTAAACGATTTGTAATG	77.9981
1188283	-	TTACATTGCCTTTTCCTCAGGTCTCTCCGGCACGTATCAG	17.1884
1190900	-	CCTTTAACATGAACACAACAAATGTAACGGTCGGAGACTT	24.8836
1191098	-	CAACGCCAATTGTCAATTTTAACGGAGCATTTGTCCATCA	Undefined (no counts in knockout)
1204750	-	AGAAATCATGCCTATGAACAAAAATGCAAGCCAGCATTAA	17.7989
1218145	-	AAATGCTGAAAAAAATGGAGAATGCCATGGGTCTTGGAAG	16.6788
1219190	-	TTTTAATGGAATAATCAGGGTGGTACCACGGTTCATTCGT	Undefined (no counts in knockout)
1219224	-	AGCAGTCTCCGTTACAAACGTCAGAGTGATTCCATTTTAA	61.6209
1234252	-	TCGCGAGCCGCTCTGGCATGTCATGTGACGGCAATGTCTG	22.571
1235053	-	CGGCTGTCAGCCGAAATGAGTCATCAAACGCATAAAAGGC	33.3549
1321682	-	ACGTAGGGAGTTTAAAAAAGAGAGGTCATAGTATGATAGG	13.0824
1348442	-	TATAAACGAAAAAAAGCATGATCACACTAAAAGGACAAGG	Undefined (no counts in knockout)
1348724	-	CATCGAGACACAGAACTATGTCATCAAGCTGACGTCTGAC	Undefined (no counts in knockout)
1350040	-	TTGAAGCACTGATTCTATCACCAATTATTGCCTTTGTCCT	Undefined (no counts in knockout)
1350582	-	TGAAACAGATCCAATCAAAGTCATTCAATATCGTGAAATA	Undefined (no counts in knockout)
1351125	-	ATAATTTGATGTGTGCATTGTTCATTCAAACTATGGAGGG	Undefined (no counts in knockout)
1357951	-	ATTAAACTGGATCAAAAAGAAGAGAAAACTTCGTAAGACA	16.8841
1381540	-	ATTAAAAGAAAAAGCGGTTGACATTCCAGGGACAATTCTG	Undefined (no counts in knockout)
1391740	-	GGGGAAGTGCAGGTTGACCGAATGGTGTATTTTTTTGTGC	31.9318
1430199	-	TGATTTGGACACTGATTAAAAAAGAACTGTCACAATATGA	348.189
1431770	-	AAGTGATTTTAAATGTAGCAAAAAATGGCCTCGAGTCAAT	10.9261
1432300	-	TATCAGCTGGAATATGAAAGTCTATCCGAACCCGGTCACA	19.7944
1432304	-	ATGATATCAGCTGGAATATGAAAGTCTATCCGAACCCGGT	10.9042
1472038	-	TTCATTTGATTTTAGTATGGCTCTTTTGGAAGACGCTGGC	29.1852
1472489	-	CTTTATCTGAAGAAGAACTGAAAAGCATCGCAGCTCTCTT	33.3098
1475298	-	TAAGTTTGTTTCAAACATTGATTATCTTTATTACGGCATG	Undefined (no counts in knockout)
1475692	-	TATTGCCGATGTTTACAATGAAATATGGATTGGCGCCTGA	Undefined (no counts in knockout)
1512156	-	TTACTGAATATTGCTTACTGATCTTTTTTACGGGCTTTTA	Undefined (no counts in knockout)
1526218	-	ATCCTTTCAAAGAACCTGAAAATGCAATCGCAATTGAGCG	110.735
1526293	-	TTCCGGCTATTGTGTTTCAGCATGAGATCGATCATTTGAA	30.9221
1533354	-	AAGAAAGAAGACATCATTAAACCATTACAGCATGTGCTGT	100.462
1534333	-	CTCCCTGTTCAAGGACCTGAGGACTCGACTTTACATATGA	12.4194
1536498	-	TGAACCAAGAAACCATTACGAAAAATATCCCTGACAGCTT	Undefined (no counts in knockout)
1548395	-	CAGAAAAAAGAAAAAGTCAAAAAATAAAGCGGCCGCTTAA	95.0843
1548546	-	AATTGAAACAATTGATGATGATACCCTGATCGCGAAACGG	69.0534
1558899	-	GACATTTGTCATGCTAATTGTTTTAATCGGGGGTGCCCTC	15.5354
1655646	-	ACGGAAAACCTAAAAAAGTATATGTATCTGCTCGAGCTTT	36.6666
1780575	-	TTCATAACACCCTATATTTGGACATCACCAGTTATATAAA	Undefined (no counts in knockout)
1864736	-	GGCGTGGTCGTGCTAAATCAATCGAAAGCCCACGCTGAAG	Undefined (no counts in knockout)
1905386	-	AAATGACTCAGAAAACAAAGAAGACAAACAAATGTAGGAT	20.1705
1905534	-	AATTAAGCTTCACAAAAATACTCGTTATTTTGTTTGTGGG	Undefined (no counts in knockout)
1906560	-	GACTTTCAGCTCAAAGAAGGACAAGAATTTCACTTACAAT	50.9364
1917671	-	AGAATGTCAGCATTCTAGGGAAAGTGATTGGCGTGTTCAG	23.062
1938009	-	CTTAAGAATGGTGATTTTAGGCTTATTTTCTTTCACAGCG	Undefined (no counts in knockout)
2070013	-	CATCAAAGGGCTTGCTCGATGTGGTTCTAGGTAGGCCTAT	Undefined (no counts in knockout)
2070043	-	CAACACCCCGGCTCTGTACAAAAAGTTGCCCATCAAAGGG	Undefined (no counts in knockout)
2071317	-	GATTCAGGAAGCGAAAGATGACTGGGATGAGGATGAAGAC	70.2848
2084884	-	TAAAAAATCTCCGGCTTGTCAAATCGCGCAGAGAAGGAAC	Undefined (no counts in knockout)
2086123	-	GGACAATGCCTCTATGGCTGTATGTAAGCCTTACAGGCGT	Undefined (no counts in knockout)
2086147	-	AGCGCCATAAAAAAATTGCGAGATGGACAATGCCTCTATG	39.5689
2086383	-	TAAACAGAAAAATATCAAAGCTCACAAACGCTTTATTTTG	27.5226
2092913	-	GCGTCAAAACTGTAAGTGTTAAAGTCTTAAACTAATAATA	78.0183
2093266	-	ACAACAGCAACCTAAACAAGAAACAAAGGCTGAGGCAGAA	77.5406
2093471	-	TTGCTCAAAAATTCGGCACGACAGTCAACAACCTGAAAGT	10.8249
2105088	-	GTTACTGATTTCGATTTTTGTTCCGCTAAAAATACCGAAA	22.4166
2105416	-	AAGGCCCGGTTCTGTTATTTAACGTTCTGCCGACTGTGTT	66.5418
2105986	-	GTTATTTAGGCATGGTGACGTGCTTTATTCTTCTATCTTT	11.7143
2106005	-	ACGAAGTGGCATTGGATCGGTTATTTAGGCATGGTGACGT	Undefined (no counts in knockout)
2106121	-	TTATTTTTATTTTATTTACGGTTTTAATCGGACTGCCTTT	23.7997
2111205	-	CTGCAAAGACGCTCCTAAAAACATTTCGAACGGTTTAGAA	73.7131
2113013	-	GAACAGCCGTTATTTGAAGAAGAGAAAAAAGCGCCGAAGC	Undefined (no counts in knockout)
2122938	-	GCAAGACGATGGACAATGATAAAGAGATAGTGAAAGCCTA	50.559
2127574	-	TGGGCCGAAACGGTTTAAAGAGATAACGGAAACAATACCG	Undefined (no counts in knockout)
2133293	-	GTGGTGTTTAATTGAAACGGCAATTAAAACTGTTTTTTAT	11.7078
2135609	-	AACTGCATTGTATACATTAGCAGCGAAGCACGGAAGAAAA	Undefined (no counts in knockout)
2135663	-	TTCGCAAATTGAAAAACTTGCAAAATACGGTGTGCTTGGC	Undefined (no counts in knockout)
2138884	-	TTGGGATCAATACGAGTCTGAAGTGCACGGCAGATAATAG	28.4102
2204222	-	GTTAATAAATATTACGCAGAAGAACTAGGTCTAAAAGAGA	Undefined (no counts in knockout)
2273758	-	CAAAGGGCTTGCTCGTTGTCAAATCTGCGTAGGCCTAACC	115.015
2274073	-	ATGAAAGAGGGACAACTAAGAAAGATCATTTTCACTAAAG	Undefined (no counts in knockout)
2283733	-	ATGTATCATAGTTGGTGTATCAACCACTATAGGCCAGAGA	Undefined (no counts in knockout)
2287668	-	TAAAGATCCGATTGTAACGGACATTTTAAAAGCTGAACCT	16.8166
2292505	-	AGTGTATTCTTTCCGACATTATATGAAGCGGCGGATGAAG	23.6411
2298018	-	TCAGGATCTGCAAGATGAAGAAAAAGAACAGGATGAAAAG	228.834
2298983	-	TGATGAGCATGACCTGTACGATGATGAGTCGGATGACAGG	62.8908
2300429	-	CCAGAATGACAAAACACCTGACAATACGGTGACTGTATTT	20.5503
2300639	-	TTTTATGTCAATGGCTTATGAAGAATACATGCGCCAGCTT	24.5087
2303758	-	GCAATAACTATAAACCTGAGCAAGCAGAAGGCGCACCGCT	14.4207
2308815	-	GTGAAAAGTTGAAACAATACGGAGATGTCTTAACCAATCA	13.9602
2309002	-	AATTCGTAGAAAGCCACACGAAATTAGACCGTAACGGAGA	Undefined (no counts in knockout)
2311023	-	AGGAATTGAGCGTATGCTTGAAAAGCTGAACGCTAGAGAG	Undefined (no counts in knockout)
2311409	-	TTGCTTCAAAAAGGAATCGGAAATTATAAAGTCTATACAA	Undefined (no counts in knockout)
2316290	-	AGGAATCTCTAATAAATCTGTTTGATGAATCTGGAACTTG	85.9696
2320097	-	CCGCACGTGTACGGTTTTTTGTGATATCAGCATTGCTTGC	Undefined (no counts in knockout)
2320114	-	ATGGGTGAGCAATGGAACCGCACGTGTACGGTTTTTTGTG	Undefined (no counts in knockout)
2320124	-	ATGTCCGACTATGGGTGAGCAATGGAACCGCACGTGTACG	59.309
2327695	-	TTCCCGCCACACGATCCTGTATTTACAGCGAAGCGCAACG	10.7712
2329410	-	TTGGGGGTTGGAACTAGGTGACAACATCACGTTTGCCTTT	14.8488
2330935	-	CTGTCATCGGAAAATCGGTAAAATCAACACTTGCAAGCGT	31.4916
2331001	-	ATGAACTGTTTGAAAAAACGAAAGCGATTAACTGGCGCTC	10.9392
2331156	-	AAAGGAAGTACGAGATTTAGGATACGAATGCAAGGTTGAT	Undefined (no counts in knockout)
2332150	-	GAGGAAGACAGCTACTAACAATGAGAGAGAAATTTGACAA	Undefined (no counts in knockout)
2333127	-	TGATTGCTTTTGTGTTTTCAAACTTTAAAGACAGCTTAAT	51.2974
2347197	-	TTATCCAATTACACCAAAAGAACACGGAACGGAATTTTTG	47.7208
2347338	-	AGAAAGCATTTTCCAAACAGCTAAATCAGTGACGCAGGAA	154.486
2347817	-	CGGTTTCAAAGATGTAGATGAATTTGTTAAAGCGCTTCTC	20.7381
2348400	-	TAGAAGGGCTTGAGGAAAATCACTTCAAAATTTCGCCTGA	Undefined (no counts in knockout)
2350066	-	GTCCCGGCAAACTGATGAAGACTTTTAAAACATCCAATCA	Undefined (no counts in knockout)
2350290	-	GCAGGTGATGATTCCAAAAGAAATGAAATCAATTCAGGAT	Undefined (no counts in knockout)
2350825	-	TTGTCAAACGAAGAAAACCTAAAGAAGACTTAAACCGTCT	Undefined (no counts in knockout)
2351527	-	AGCCGGTCATAATCAGCACGTATTCGACGCTTTTACAGCA	Undefined (no counts in knockout)
2352603	-	TGGGGAACGAACCAGCCCGTACAATTTTGTAGAAGAAAAG	Undefined (no counts in knockout)
2361749	-	GGAATTTCAGCAAATGACAGAGAGCACGAAGCTTGAACGG	12.6496
2365757	-	GCATTTGAACAATTATCGCGCCAATTAAATCAGCTCACAT	37.1894
2381345	-	TGGATCTATTAATCATTGTGAAAATAAGCAACAGAGCCGG	25.4372
2385207	-	ATTCTCCGGCTTGAATGAAGATCCAAAAGAACATTTCCAG	60.7251
2385945	-	GTGCAGTTTTTCTTAAAAAGCCGTTTAATTGTCTTTCTCT	118.069
2387863	-	TTTTTAGAAAATGATATGAAAAAGGAATGAACCTTTCTCC	Undefined (no counts in knockout)
2391423	-	GAGAAAGAATTTCAATAGTAGAAGATACCCCTGGCGTGAC	131.408
2394233	-	GGAAGCCGTTGAGATGATTGGAGCAAACGCACTGCAGATC	Undefined (no counts in knockout)
2394657	-	ATAAACTAAAATAATTGGTGATAAACGTGACTCGAGCAGA	44.3535
2395279	-	AGTGAACAAGCGAATAAAAAACAAGAACTTCTTCAGTCTC	21.0292
2395382	-	TGAAGACTTCACTGACTATAAAGGAAAAACACTGTCACTG	25.2809
2396710	-	GGAGAGGAATTATGGAAAAGAAATTATCGATTGCAATCGA	18.9385
2400359	-	GTGGCTTACTCTTTCTTTAGTTGTCCCATCCCTTTTGCAT	22.9462
2400695	-	CCAGTATGTACTTGAAAAAGAGAATGTAGGAGGCGGAAGC	12.01
2401228	-	ACTCATTACCATTAAAAATGATTTTGTATTTGCCATGACA	48.2343
2401759	-	AGATGTGGCATTTATTACAGAGAACAGGAAGCCTGTCAGA	Undefined (no counts in knockout)
2401893	-	CTATCTGCTGCCATTCACCTAAAACAAATTGGCATTGATG	21.9617
2403658	-	GGCAGTACTTTTTAAGCCTTGAAGATCTAGGGTCACATAC	60.9605
2403807	-	GTATGATGATGATTACATCGAAATGCAAGTCAAGCTTGAT	31.722
2407955	-	CGACTTCAGGCCTGATTATTCAAAGCTCGGACAGCTGAGA	15.3647
2409001	-	AGACACTTCACTGGGTAAAGAAATACCTGTCCCGGCATAC	11.8308
2410061	-	TCTCACTAATTTTTATCAAGCTTAAGCCATGGATTGAGCA	23.9709
2410179	-	CCGGCATACACGTGGTTTTTACATTCACCGGCATTATCCG	53.1035
2410483	-	TCCGGATTATTTAAAAATCGATTTTAGCGACGTTCCCGCA	23.4324
2410578	-	GAGAATGAAGTGAAAGTAAAAAAATTAGTTGTGGTCAGCA	12.1442
2414146	-	CAGAAGGAATTAAGTATACGAGTCCATCAGCCAGCTACGG	Undefined (no counts in knockout)
2415078	-	TATCCGGGTATTAAATTCTTATCATACGTTTGAAGGAAGA	17.1318
2415555	-	TTTATAAGGCAGATAAAGCGCGGACAAGGGGCAGAGCAGG	29.5783
2415629	-	TGGATTGAAAATTGATATCAAAGACTCCGGGTCTGGCATA	47.6144
2418242	-	AGGGCCGTATCAATCGGATTTCCGATCTTTACACTCGGCG	Undefined (no counts in knockout)
2422075	-	AAAAGTAAAGGTGAATGGCAAAGTAGTAACAGAGCTAGGT	27.3924
2425856	-	TTCAGATATTTACATTACGGGGAGTGAATCCATTCATGGG	49.2301
2426035	-	GACATACCAATCGAAGCCAGAATGAACGAAATCGTGCACA	75.0039
2426316	-	AAGATGAATTACTTGAAGAAGAAGATCCGCGGGAGGAACT	13.6998
2427454	-	TGAATTAACGCAGAGCTTTTTCGAACGTTGTCAAGGTCAG	558.684
2429254	-	TACCGTTCAAGCATTGCTGGACAGCAAATCCGTGCCATCT	Undefined (no counts in knockout)
2431420	-	GTGTTATTTCCTATTGCGTAAAATACCTAAAGCCCCGAAT	Undefined (no counts in knockout)
2432379	-	CTTGGCCTCTTCACGAAAAAACAAATTGCGGGTACGTCAA	59.2065
2432877	-	AGACCGTTGTTTATTGGAGGAAATCAGTTGAAATCAGAAA	Undefined (no counts in knockout)
2435437	-	GTGTTCACACTGTATTTGGTAAAGTAACAAGCGGATTAGA	65.6214
2438281	-	CCTTTCATCCATAAGCGGAGAAAGAGGGAATGACATTGTT	18.4496
2446444	-	CTGGATTCTTAAAGCTTGTTAAAGCGATCGTCGCTCAGTA	36.9809
2446450	-	TAAAAGCTGGATTCTTAAAGCTTGTTAAAGCGATCGTCGC	54.8449
2447412	-	TCCGATTCATCATGGGACTGACCATACACGCGAGTATGTG	19.8539
2448345	-	GCCGGATGCCGCTGACTTTAATGACGAAGGCGCTCATACG	55.5311
2448393	-	TAATCGTGTGTTTTTAATTGTGATGGACTCAGTCGGAATC	85.4367
2449962	-	CGGAGCCGTTGATGAAATTGAAGAAGATTTGCTTGAAGAC	Undefined (no counts in knockout)
2450187	-	AGTGCTGCTTGAAAACGAAGAAGACCATTTAAGCGCAGAA	Undefined (no counts in knockout)
2450190	-	AAGAGTGCTGCTTGAAAACGAAGAAGACCATTTAAGCGCA	18.8689
2451507	-	ATTCAAAAGTCCATCATGCGGTAGCAGCAGCTGTCGAGCA	Undefined (no counts in knockout)
2455703	-	AAACAAATTGAAGCAGATGTTTATTACGGAATTCAGACGC	15.9018
2456253	-	ACGGGATCGAATACAACAAACAAGTAACGGAACCTGAGAA	26.8197
2456793	-	ATGGTATGAAAAAATTATTGATGTTGACAACTGGGGGAAC	17.0779
2460313	-	AGAGCTTTGAAGAACTCCTAAATGAAAGCCAAATGGATTG	Undefined (no counts in knockout)
2461822	-	GCAATGAAGAACACAGCACAAAATAAAACGTGGGTATCCT	21.3119
2468014	-	ACAGCTGAAACATCACATCACCTATATTCATGTTCTTCAC	Undefined (no counts in knockout)
2472581	-	AGCTTGCCGCTGTAAATGTGAAATTGTCAGATATCGAGCA	Undefined (no counts in knockout)
2480781	-	TTATGAGCGTACTGACAAAGAAGGCATCTTCCATACTGAA	167.173
2481669	-	AGCCATTTCTGCAAAAGTTGACGGAGAACCTTGTACGACA	16.4768
2482140	-	TATGTCAAAACAACAAATCGGCGTTATCGGACTTGCGGTC	Undefined (no counts in knockout)
2490483	-	ATGTTTAAAATTGGTTACCGCACAATAAAGACCGCGCTTG	Undefined (no counts in knockout)
2492138	-	AGCCGGTTCAGCAATTGCTTTCAGAAAGGACAGTGAACTG	Undefined (no counts in knockout)
2492141	-	AGAAGCCGGTTCAGCAATTGCTTTCAGAAAGGACAGTGAA	45.7
2492471	-	TGAGCGTAAAAAACAAGTTGATTTTTCCGATGTGTATTAC	33.0887
2492687	-	AAAGAAAAAATTAATTATGGGTACTTCGGCGGATTACAAA	Undefined (no counts in knockout)
2492824	-	ATAAATATTCAAATACACCAAAAGTAATGAATACGGGGGA	17.5014
2493246	-	TTTTTGCCGGACAGGATAAAGAAGCGACAGCGCGTGCGCG	13.2371
2500062	-	ATGAGTACAAACCGACATCAAGCACTAGGGCTGACTGATC	55.4246
2502350	-	ACCTACGTAGTGAATGATGAGATGATTGAGGATTTGAAAA	Undefined (no counts in knockout)
2503848	-	GAGCAAAAGCACCGATTGCTTTAACAAGCAGAGCGGACTC	Undefined (no counts in knockout)
2505846	-	CGTGATTCACGATGTTTCCGAAATTAAAATGCTGACAGCG	Undefined (no counts in knockout)
2506491	-	TGACAGAATTTTTAATTCCACCCATGATGGAATGATTTTT	Undefined (no counts in knockout)
2517998	-	GAGCTTATTAAGTGGTCATTAAATCAAACGTCTTTTATTT	89.0065
2518075	-	AGCTAAACCTACCAACAGTGAATTCATTGCAATGGTTGCG	70.8628
2518211	-	CGGACATCGCCAAAAAATTTAACACAACCGCAAGCCGTGT	123.2
2523533	-	TCAAAGGAAACCCGCTGAGGTATGTGAGCAGGGGCGGCTT	Undefined (no counts in knockout)
2525632	-	CATTGCAGAAATTCATGCTGAAAGTGAGTTGATCCGCTTT	39.9939
2531506	-	TTAAACGTTACAAATATTGTGAGTGTTGCAAAGCTGACTG	15.9097
2532160	-	AATCCACGAGCTGATTAAAGCAATTGACGAGTCTACAATT	28.0311
2538147	-	GCGACACACTTGTTGTCAATACATCAGACGGTTCTTACGT	30.6543
2538662	-	GACATTAAACATGATTTCAGTTAACGATTTCCGTACAGGA	13.9764
2539214	-	AGCAGACAGCTCTTCTTTTGATATGATTGTCGCCTCAGGC	Undefined (no counts in knockout)
2539256	-	CGCTGTTGCCAATGAGCTGGAGTTTTATATGAGAAGCCAG	Undefined (no counts in knockout)
2543467	-	AAAGATCTGAAATCAATCCAAAAGAAAACAGAACATCATA	96.0208
2549431	-	GCGTATGCAAAGTAAACTTTCAGGTGCCAGGACAGAGAAC	825.907
2553924	-	ACCATGTCTACTTAACTTCAGTTGTAAACCTGGCAACAGG	Undefined (no counts in knockout)
2583044	-	GGGCCAAAAAGCAAAAGTCGAAAATATCACAGATTCAAAA	11.5524
2583357	-	TCCTTGCTATCAAAAGACAGATGGATTCGGGCTATGCATT	18.2465
2585525	-	GGAGCATGCTTACTACCTTAACTATCAAAACCGCCGTCCT	30.2132
2585618	-	TGTGAACAACGGTAAACTTGAAATCACAAGCACGCCAAAC	11.3442
2591747	-	ATATCTTACCGCTAAAAACGTACTGTCTGCACTGAATGAT	83.523
2595481	-	AATGAAAGAAACGAAATTTGAACTTTATGAATTGAAACCA	13.7283
2599306	-	GAATTAAAATTATCTAAACGATTGCAAACAGTAGCGGAGT	14.1989
2601057	-	TTTGACCTTAATGACCTAAGTGTACCGCCTGGCGTTAAAA	Undefined (no counts in knockout)
2601370	-	ACCGAATAAGAATCATACCGCTTATAGAATTCGTTGCAAG	25.1093
2601446	-	CTTAACCTCATCATGAATTGTCATTTCATTATTCGCACAT	Undefined (no counts in knockout)
2603053	-	TGCTGACAAATACCAAATTGATTTTCCAGATGATATAACA	38.7453
2608753	-	CAGCAACTAGGGTGGAACCGCGGGAGAACTCTCGTCCCTA	Undefined (no counts in knockout)
2608758	-	GTTCTCAGCAACTAGGGTGGAACCGCGGGAGAACTCTCGT	190.563
2612278	-	CTAAGAAGGTGAAATAGATGAGTTTACTGATTGATATCGT	15.4741
2612281	-	CTACTAAGAAGGTGAAATAGATGAGTTTACTGATTGATAT	25.4494
2612333	-	CTCTGTGCAACATTAAAAGGAATTTTCCACTCCCGGATTG	Undefined (no counts in knockout)
2612587	-	ACTATAAAGCGAAGGAAAAAGGCGACCAGATTACAGAGGA	13.5227
2614190	-	CAAAAAGCCACAGAGGAAAAAAAGCAAGCCGCTGAGGACG	21.5873
2614825	-	CAGATCATACAGAACGTCTGATGGAAAGAGGCATCATTGA	49.4653
2615498	-	TATTCTCTACCAAGTTATAGAAGATATCGTTCAAACCACA	14.2072
2617006	-	GCGCCCGGCCCGTAAAAATTAAAGTGTTAGAACCTCCTTT	Undefined (no counts in knockout)
2617302	-	AAAAGAAAAAAACCTCAACACGTGCAATCTGCTTCTCCTC	24.8526
2624882	-	TCTGACTGATAAACAAAAAGACATTATCCGCGAATTTGCC	23.3341
2624986	-	CAAACAGGAACGAAATTCAGATTAAGAGGCAAAGGCGTTC	17.4412
2625500	-	CGGTAAAGAAACAACCATCGAAATTCCCCGCGAGGAAACG	Undefined (no counts in knockout)
2628407	-	ACTTCTTCAAAACCAAATTAACGAATTGCAAGGTTTGCTT	116.647
2628656	-	GGGTTGTCAGCCTGCTTCAGCATGTGACTTCGGACTTGTC	157.696
2628773	-	AAGAAAACGACTATGAAGAGATGGAAAATTGCAGTCTGAT	Undefined (no counts in knockout)
2629240	-	GCCGAAGTTGAGTGAGAATTACCTTAAACAGATTCAAATC	35.6715
2629244	-	TCGGGCCGAAGTTGAGTGAGAATTACCTTAAACAGATTCA	27.4631
2632021	-	GGCAACCGGCAAAGAATTCGAAGTAACAGAGGTGGGCGTG	10.7175
2632556	-	GTGAGCGGGGCATAACCATTAAATTAAACTCTGTTCAGCT	28.6986
2640346	-	TGTCGGCGCTACTATAGTCAGAGACAAACGCATGATAGCA	19.8997
2642152	-	GATACCGAGCCATCAGCACAATCAGAACGCCTCTTTTTCA	Undefined (no counts in knockout)
2646592	-	CATTCAGTGGGAGGAGTAAGAAATGGAAAAGGTTGTTTGT	16.1734
2647006	-	AGGAATTATTACTGACCTGGATAATACGCTTGTTGAATGG	47.4868
2647218	-	TTTATCCACACCTGGTGAAGAAACCCAATTTTTGTCGAAA	Undefined (no counts in knockout)
2647337	-	ATGAAATGCATATAAGAACAATCGTTCTGTTATCCACACC	11.622
2647554	-	TTTATTTCGTTTTCAATTAACTCAATAAAGTCACGGTTTA	52.833
2678942	-	GCTGGCTTAACAACTTCATGAAAGTATTTAGGATAGACTT	30.5523
2679053	-	AAGTAATTCAACCGTACCAAATGGAAACATGTATTTCTTT	79.4686
2685215	-	AGAGTGTAAAAAGGTTAATGGAGATAACAAGCAATTATGT	Undefined (no counts in knockout)
2691527	-	AAATATCCAGTTAGTCCAAGACGGAAAGCCTGCGGACACT	60.4773
2779197	-	TCGGAATAGTCGGACATACGCAACTCCCCGCAGGCAGTAG	Undefined (no counts in knockout)
2779214	-	TATCGCACGCATTAAATTCGGAATAGTCGGACATACGCAA	311.871
2780377	-	ATTGTTGTATGGGTATGCATACAAGTTAGGCAGCATTCAA	71.9522
2780403	-	TTTCAATATCTTATATACTGCTTGATATTGTTGTATGGGT	142.38
2780461	-	TGCTACAGTTATAGAAGGCTAAAGCAATGGAATGTATGCA	27.7348
2784838	-	CTTGCAGTCAGCACTTTTTTATATATAGGCGCAGTTCTCC	32.3888
2787096	-	TTCTCCTCCGTTTTTCTCTAAAAACAACCTCTATTAAGGA	Undefined (no counts in knockout)
2787847	-	AATGGAGGCGATCAAACGGTAAAGTGAAGGGAATGTGAAT	36.1159
2788935	-	GGCTGGAAGCCGACAAAAGTAGAAAAGCTAAAATAAACAA	13.5
2789691	-	ACGAAATTGAAATCAATCAGAAATAGAACAACTTCTCAGC	15.4904
2795301	-	TATCAAAACTTTTTTCATTTATATGAACCGATGCTTTCAC	78.2281
2795561	-	TGAAACAGCCGAAAAAAATACTAGAAATCGGAACGGCCAT	18.4717
2795802	-	TTGTTTACCGATGTATCATGATGTATTCAGAGAGTGTCCT	11.8656
2796804	-	CAGTTAATATTAACATTCCGAGCGGTTCGTCTGTTTCAGC	Undefined (no counts in knockout)
2797784	-	AGGACTCGATTTAGGAACCAAAACACTCGGTGTAGCTCTG	12.1254
2800911	-	CCGTAATCAGGGTGGTACCGCGAGACAGCTCTCGTCCCTG	Undefined (no counts in knockout)
2811010	-	TTTATTCGGAGGAGAGCAAGAAAGAAAACGCCGTGCCGGA	17.377
2811134	-	GGTTGCTGCCAATTGATGTGAAAAACAGCCATATTGACCT	26.2778
2811787	-	TGCTGTAAAAGAGGTTTTAGACAGTACAACATTAGAGGAT	52.8696
2812031	-	TAAAAAGCATCGCACAGACGAATAATTTGTCCGAGCATTA	13.7706
2813668	-	GGATCTTTTGAAAGACATTGAAATCAAACGTGTGAAGGAT	Undefined (no counts in knockout)
2813726	-	CCTCTAATGCTTTTGTGCCGTCAGTTGCAGGTTTGATTAT	30.4359
2813996	-	TGAAAGAATGTCTAAAACGGGATATTCCGCTCATCTCCAG	86.0066
2814223	-	TGATGTCGACATTACAAATGTAAATCGTCAGCTTCACGCG	15.7313
2816014	-	TTCTTGATATTGAAACGCCGATTTTAACAGGAAGCACGCC	14.0279
2816711	-	AAATCGATTATGAAAATAAGAAAATGAAAGGCCAGTTTAA	65.7679
2817765	-	ACACAGGATATTCTGCCTGGAGAATCAGATCGCTGGCAGT	51.0887
2817921	-	TTCCAACTAGGGTGGCACCACGGGTATAACTCTCGTCCCT	Undefined (no counts in knockout)
2822004	-	ACTTCTCGGGACGCCCGAAACATATTTACAGCATTTATCG	11.8184
2822909	-	ACGACATCTTAACATTGATGAAATACTAAGGATAACCGCA	123.421
2825056	-	ACGAAAACAGATTAATAGCAACACTAGGACTTGAAAGGCT	18.932
2825193	-	CTGCACTTACCCGTTTAAAGAGCTTGCCGGGGTTGGAGTC	11.9272
2825527	-	CACAACAAGAAAAGATTATGATATATGGCGATTATGACGC	11.6007
2825704	-	AATCACTCACAGAACAATTGCATATAACACCTCTTGTTGC	Undefined (no counts in knockout)
2829276	-	ACTGAGCATTTATGAACTGGCGAGTGATATTTTATCAGTG	Undefined (no counts in knockout)
2832564	-	TGCAAGAGGAACTGAAAAAAGGCGATTCAGTAGTGACAAT	26.1006
2832782	-	GGATCGTCTGGGTGATTTCAGAGAAGAGTTCTTTGAGCGT	1084.63
2833938	-	CATGCAGTGGAAGAGGAATACCGTTTCTTCAGCTTCGGAG	Undefined (no counts in knockout)
2834889	-	GATTTTGAACTACCAGAACGTTTAATTGCACAAGTACCGT	19.5256
2836104	-	GACAACCATGAATCAGTGATAGAGCAAAGCCTGAGGCCGC	16.3464
2836171	-	AAAGCATTACAAAAACTATTAAAGTAAGGTGATGTTCATG	71.1528
2836712	-	TCCCCAATATATTGTCATAGAGAACGGCGGCATCGGCTAT	Undefined (no counts in knockout)
2836763	-	GAGGTGAATTTGCGTGATTGAATTTGTTAAAGGGACGATT	11.2655
2854881	-	CGTATATCCTGTAGCTCAATAATGATTCAAAAAACTCCGG	50.0078
2855727	-	CTGAAGCAGGTGAAACAGTTACTTTTGAAGACGTTTTGTT	83.598
2858000	-	ATATCGACGAAATCGTACAGCATCTGTCGATCGATTTGCT	34.4589
2858660	-	TGCTTATTTAGATACAGACGGAAATATGGTCATTGAACGC	Undefined (no counts in knockout)
2861519	-	CGGCGTTATCGCTGATTATGAAACAACGGCGACGATGATG	Undefined (no counts in knockout)
2861735	-	CATACATATGTTTGGAATTGGTGCTAGAGACCTTGGTATA	28.6495
2862645	-	TGTAAAGAAAATAGACGGAGATTATTATTCAGTCATGGGC	39.1415
2869232	-	AAAGACCGATATGATTTTTGGCTAAAAGGCAAATTTTTTG	20.3709
2869394	-	TGAGTTCATGAAAAAAGGTGGTACCGCGAAAGAGCTTTTC	Undefined (no counts in knockout)
2869432	-	GGAAACACCCGTTATCCGTTATAAGTGCATGAACTGATTG	18.1677
2877214	-	AGAAGATTTATCTAAGCTTGATTATATGGCGTATGTTTTA	Undefined (no counts in knockout)
2878803	-	CCTGCGGACTTGATTCTATGGTGATTGGCGAAACGCAGAT	11.7787
2879072	-	TATTGAGATACGTGAAAAAGTAAGTTTTCAGCCGAATGAG	157.37
2884960	-	AAGCAATTGAACGCAAGACTGGAGCACGCGGACTCCGTTC	11.5467
2886399	-	AACATGCCTGTTGAAAATATTAAACAAGCCATCGGTTCTA	76.3042
2886472	-	TGCGAAAGCGGAAAACCTTGAAGTATCAGATGAGGAAGTT	13.9717
2887742	-	TTTGTGTATAACGGGTTATAAGAAATACGGTTGGACAGGC	247.013
2888511	-	TCAGCTCAAAAAGTACGAAGAAGTCAAAAGCACCATTGAA	Undefined (no counts in knockout)
2897121	-	CGTAAACAAGGGTGGTACCGCGGAAAGAAAAGCCTTTTCG	Undefined (no counts in knockout)
2897337	-	GTTCCGAAGGCTGAATATGAAAAGCGCAGATGAGGATAAG	33.9077
2900048	-	CCAAGCAGGCAATGAAATTGAGGATCTGCAAAATCGAGTC	95.749
2907000	-	GGGTGGATTACGATCAAATGACAAATATCCCTGGACTGTT	12.2648
2909809	-	CTCTGTCAAAACAGAAGATGCAGACCAAACCGTTGCGGTG	17.7094
2923435	-	TACTGATGCCCATAATATTGAGATGTTAGACGATATGAAA	41.9047
2924685	-	CTCGGCGTACACGATGCAGAATCTCTGAAGGAAGCCTGTG	20.2689
2924814	-	AAAGAGTATATAGATGAAGGAAAGTCAAGCACGCTCGAAT	12.4962
2924885	-	ACCGAAGCTTATCAGAAATGGACGATATGATGTCGCTGTC	59.804
2925260	-	CGTTCTCGGTTTTCTAGAAGTCTATTTATTTACATTTGTG	13.942
2925368	-	TATCGTTTTATTTATCATTGCTAAAATCTTACTGAGAATC	65.202
2930606	-	CTGATTCCGTTATGTCAATGAAGCTGACGACAGCATCAGT	367.73
2930919	-	CTGCATTGCTGGAAAAAACGGATTTGAACCTGTACGTGCC	22.5203
2931484	-	CGAACAAAAACAAATACATTTCTGATAGAGGGAGAACACC	13.5335
2952884	-	CGACAGTCGAAACAAAACCAAAAATGGACGGCCGCAGCAT	30.9863
2952959	-	AAGGACGCGCAATCACTCATAAAGAAATCGGTCAGCGTGT	15.6387
2953043	-	ATGAGCATGACTTTAACACGAAATTGCGCAATGCGATTAA	18.0335
2953048	-	AATCGATGAGCATGACTTTAACACGAAATTGCGCAATGCG	31.1579
2953458	-	GACCGTACATTTTTATTGATACAGATGTTCGTAGTGTGGG	4469.58
2953560	-	AAAGATCCGGTATTGTGTAGAATAGTTATTGAATTGAATA	66.6985
2959258	-	AGTAGCTGAAGCGAAAAAATAAAATAAAAAAGCATGATCT	Undefined (no counts in knockout)
2961315	-	GACGGGAACTCCCGTTACAGAGCTTAGAGCCGCAGGTGCC	20.0579
2965205	-	CAGACCAAATGAATTTTTTGAAGACGGAATGCTGAATGTT	Undefined (no counts in knockout)
2965419	-	TCTCTCTTTATATGACATTGTGGGGAGAGCTTGAACAAAA	20.5342
2965806	-	GTGAGCTCGTCGGAGAAATGGTCATGGACCGGCTGGCTAA	36.9998
2966074	-	TCACGGCCTGTGGATGACGGAAAGTCGATTCGCCGAAGAC	26.3108
2966136	-	GTTGGGAGCTGATTTTATTGAAATGTCCTTCATGCCAGCA	11.8487
2966401	-	GTACTATAAAGTAAATTGCGAACACAAAGGGAGCTGAAGC	5755.38
2966463	-	GAGAAAACATTGAAATACCAAGAGGAATGGGGCCTGTGCA	124.959
2966565	-	TTCCTGAGCACGGATATGCGAGCATTGATGTTTATACTTG	63.3596
2966702	-	TTTTATTGAAAAAACGTTTGTAAATGCTGCTCTAAAATCA	63.284
2966706	-	TGGATTTTATTGAAAAAACGTTTGTAAATGCTGCTCTAAA	19.7363
2966780	-	CATGACTATGGAAACAATGGGGCGTCACGTTATCTCCGAG	186.425
2966790	-	AAGGGGGGTCCATGACTATGGAAACAATGGGGCGTCACGT	81.1849
2967912	-	GGCTCATTTAATAAAGTATGACACAATTCACGGCAGATAC	Undefined (no counts in knockout)
2967963	-	CGATCAAATTCAAGTAGTGGCCATTAACGCCAGCTATTCC	Undefined (no counts in knockout)
2977406	-	AGCGAAGGTGAAAAAACAGGATATGTGCTGCTTTCCGCCT	Undefined (no counts in knockout)
2985650	-	TGCGGAAGCAAGTGACGTTGCAAACGCGATCTTCGACGGA	Undefined (no counts in knockout)
2987282	-	TGAAAAAGGGATAGCAAACTTGAAGAAGCTTGGTATTGAA	Undefined (no counts in knockout)
2988795	-	GAGTTTTTATTAAAACATGGACAGCTTGATGCGGTTATTC	22.7187
2988854	-	GAAGACGGATTATTGAACAGACAATAGGAGAAAAACTGCC	16.6801
2988971	-	AACAGGGTCTTATTATTTCAGTAATGACGCATCCGACTAC	Undefined (no counts in knockout)
2989253	-	AAAAAGATCGCGAGAAAACATCCTTAAACGAGGCTGTTGT	31.5437
2989457	-	CAAAATGTCCTAAGTGTAAAAAAATCATGCTCACTAAAGA	23.8498
2989610	-	TTAGCAAGTCTATCTGTTTGATGACATGCGGTGAAGAGAA	Undefined (no counts in knockout)
2992041	-	TGGTGCGATGGACGAATTCGGCCAAAACCGGGCCACGCTG	Undefined (no counts in knockout)
2992370	-	TTGAAAGCTCATTATCCGTTATATTTTATGTGCGGATTGC	24.4932
2992506	-	TGAAGGGTGCTTAAAAAAGGAGTATTCTGTAGACACTGCA	Undefined (no counts in knockout)
2994347	-	CTGGCAAAATCGAATACAGGCTATCAAAACCTGCTGAAAA	Undefined (no counts in knockout)
3010093	-	TTTCCTTCCGATTGGCGATAACTTTACAATGGGGCCTGAA	11.3013
3010241	-	CAGATGAAGAAAACAAAACGATCACTTACACAGGCATGCC	13.2315
3011650	-	AACGCTATATTTATGATGAACAAGAAAGCCAGGAGACAAC	55.1196
3015143	-	CGACTGATGAAGAAGTCATGATTGCGCGCGACGTTGTTCG	46.6334
3015849	-	GTATTTGATACAGCATTCCACCAAACAATGCCTGAGCAGT	94.1979
3016142	-	TGAACGGCGAAAAAAATACAGAAGTAACTGATATTCCAGA	12.7076
3016333	-	GGAAAAAAGTACGAAAAACGAAGTTGTTGATACAGAGTAT	46.4478
3017625	-	GGAACACAATATGCAAAAAGACCATGTAGGTGCGGTGTAT	23.174
3017874	-	GGAAACACTGTCTGACCACAGAGATATGTCATTTGGCGAA	207.741
3027813	-	TATCATTGCCACTTCTATTGAACATCCATCCGTTACGGAA	16.0489
3027912	-	CCTAAAAAAATATGATATTGTATTTACGTCAGGCGCCACA	37.5708
3029719	-	TATCCGCTTAGATAATCACGACCATGAAAAAGAGCCCGCA	Undefined (no counts in knockout)
3031140	-	TTATGATGCCGAGGAAAATGCAGACAAATACCGGTTTAAA	Undefined (no counts in knockout)
3033785	-	CAGAAACAAAAAAGTCGCTGAAAGAGCTTGTGCATGAGGC	14.2375
3036653	-	ACCGCATCGAAAACCAATTTACTGTTCTGCGCCGCGGGAA	239.248
3037992	-	GGACCTGATCCGTTATCAGGCAAAGTGATAAGACGAATGT	62.1496
3038049	-	ACACTCATGAACCGCTTTTGCAAACAAAGCCGGCCAGGCT	37.5915
3044589	-	AATGGCAGAACCGATCAACCGTTCGAAAAAACTCCAAGGC	26.3469
3044989	-	GAGGGCTGGCAAGTAAAAAAACAACAACTGTAGGTGTCAT	20.6642
3045240	-	ACATAAATTCGGACATTATGACATTTCTCTACATAAAGTG	95.7209
3045491	-	AATGGCGATTCCTGAATTCGAAAAATGGCTGAATGAACTG	17.9156
3046290	-	TCCAGCACATTTTTAAAGAGATATTCAAAGCCGGTTTAGA	12.3182
3047781	-	AATCAGAAAAGCTGAACACGGTCGTTCATGCTGTTCAAGG	41.9131
3048263	-	AAGATGACACATCTGTTTTAAAAGCTCATGATAAAGCCGT	45.0027
3048380	-	TGAGCGGCGCCGACTGTGTGTATTTATGCGATATTTTCGG	13.1692
3049294	-	CGCGGAAAATATTAAACCCGGCATGACAGTCATCGCCGGA	Undefined (no counts in knockout)
3049472	-	TTGTTGGAGGTACAATTATGACTGTTTATCATTTTGTTGG	135.072
3050506	-	CGTCAGCCCGGTCATTACTGATGCTAAAGCGGCTACGGCT	13.5628
3050693	-	CTGTTGTTATCGACTTGAAGAAAATGCCGCATGGCTTGAT	12.4425
3054598	-	TCATTCGTTGCATATAAGTGGTTTTGCCTCAAGCAGTTTG	20.2689
3055905	-	TATCAAAAACATGATGATCGACATTGGAGCGGATGATAAG	Undefined (no counts in knockout)
3056008	-	CGCAGCGGGTTGAAATTCAAACAGATAACGGGCCGGTTCC	55.2968
3059728	-	ATCGATTCATTTTAAAACGGACAACCGAGGTTTATTTGAG	44.1422
3059735	-	AAGGCGGATCGATTCATTTTAAAACGGACAACCGAGGTTT	Undefined (no counts in knockout)
3059816	-	ATCCTTGGCCGAAGAAACGGCATGAAAAACGCCGCCTGAC	27.5527
3060421	-	AATATATCCTTCAATAAATGAACTTGATGCTCATAATGTA	Undefined (no counts in knockout)
3061473	-	AAATGATGGGTTGAACATTGATATGAACTGGTTGGGACAA	41.4093
3061561	-	GTCTTTTTTATTTTTATACGATTCGTACGAAAAAGGCATT	80.3626
3073587	-	ACCGATTAGGATTTTTGCAGAAAATTTTAGGCCGCCGTTT	26.9379
3074037	-	AACTGGGGGCAAACATTTTGCTTTGGTATTCGCCTGTCGC	19.2511
3074892	-	AGGCGGGCATGTCGGTTATGCTAGTCACAGGAATGATAGC	Undefined (no counts in knockout)
3075154	-	TGAAGAAACATGTCAAGCAAACTGTTAAGAGGCACGTTTG	10.7317
3102331	-	CCTTGATAAAGACAAAGAGTACGTATTTATCTGCCGCTCA	38.7207
3102787	-	TCGTTGTTCAGCTGAACGGAAAAGTAAAAGCGAAATTACA	16.2461
3104730	-	GTTTACGAAGCAGAATATTGATAACTTCCGCCGCCAAATT	12.5972
3105022	-	TGAGTTTTCAGCACAAAGAGATAGAAAAGAAATGGCAGAC	142.383
3105040	-	AGAAGGAGGTTTTTACTTTGAGTTTTCAGCACAAAGAGAT	66.5985
3105230	-	GCTGACGCATAACTGCGTTAAAAGTATCAAGTGAGTGCGG	58.2797
3124381	-	CATTCGTCGTCATTCTTATGGCTTACAGCCCTGATACAAG	Undefined (no counts in knockout)
3125630	-	AGAAGAAGCATGCAAAAACAAAAACAAGAGCTGCACCGCG	Undefined (no counts in knockout)
3129013	-	CAAATCATGAGTAAAAATCGTCGTTTATTTACATCAGAAT	235.669
3135042	-	AAAAATTCAGCTTTATTATGAAGGATTCCGTTCTTCCGAT	45.4046
3137940	-	AGTAGAAAGTTTTGAGCTTGATCATAATGCGGTTGTTGCT	99.263
3149055	-	ACTGCGCTTTCTTAAAGCTGCGTTTAACGCGGACACAGAC	58.6932
3149785	-	GGAGCAGCCGCGATTGTTTGGTAAAATAGTGAGTGAGTTT	Undefined (no counts in knockout)
3152780	-	AGGCCTTGAATTATTAAACGATGAGAAAAACCTGCTTGAG	26.4378
3153527	-	TTGGTCAGATCCTGAAAGTGAATTGACAATAGTCGGTCTT	63.4398
3190486	-	GCGGAACAGGAAAAAAGACAAAATCAATCTCATATCGAAT	37.7761
3190734	-	TTTAACTATGCTTTCGGGAGGGAACAAAGGTGCAGAAATA	12.0561
3190887	-	ACCAATTCCAAATCAATGATAAACTTATCGGCTGGATTGA	17.8846
3191640	-	AACGTAAACTCTTGATTTCACTATTTTTCCTTGTATCGAT	13.4069
3191710	-	GGTAGATTCTTTTACATTCGTAATCTTTTAATTCGAAGGA	Undefined (no counts in knockout)
3196652	-	ATAAGTTTGTTTTATTTTTGCTTGTGCTGCTGCTGATTGG	Undefined (no counts in knockout)
3221347	-	TTTTGCAACATCTGAACTGGAAGATAACCCAGCATACCAA	16.8308
3221660	-	TTGACTTCTCTATTAATGTGATTTCTAAATCAGGTACGAC	49.9344
3222100	-	AAGATGAAAACATTATACCGTTATGGAGGGACAAGCAATG	10.8866
3222236	-	TCGGCAACTTCCAAAAACTGAACAAAGATGACGTGCTTGC	Undefined (no counts in knockout)
3223505	-	ATTTAAATCACTCAACAAAGAAGATGTGCTGTCAATTTTG	125.89
3223764	-	GACTGGCGATTCTGTTCCCGAATTGGATGAGACACACATT	Undefined (no counts in knockout)
3224074	-	TTCACCGTACCTAAAAACCACACGATCTACGGGATGGTTG	16.4808
3224115	-	TCGTATTCCCTAAATTCTCGATTCTTGATCCGGTGAATAC	Undefined (no counts in knockout)
3225524	-	TGTTTACACTGGTAAAGTTACAGGATTACAAGCGTATGGT	16.3808
3225831	-	GTTGTTCATACGCAACCTCGATTGAACAGCTTCAAGAAGC	17.5783
3228609	-	ATATGGAGAAGAGTTTTACGAAACGGAGGCTGTTGATGTC	15.0362
3228618	-	CCCGTTTAAATATGGAGAAGAGTTTTACGAAACGGAGGCT	29.4665
3236317	-	CCGTTTCACAACTTCAAAAGTTTTCAATCACGCTGAATAG	13.2417
3236505	-	GATTCATTCTATTGGAACTGCTGTTTTGGTTTACCTTTGT	Undefined (no counts in knockout)
3254144	-	CTAATGTTTGCAATCGAAGAAAAACAGCGTTCAGGACTCG	21.1076
3257701	-	ACGTAAAACCAGGGATAACGATATCTCATGGGAGCACCTC	145.659
3258533	-	CTATCAAATTTTAAAATTTTTAAACTCATCCCACAGCCGT	277.808
3259420	-	TGAAAAGCAGAATTGAAGAAGAGCTTGAGGAAGAATAAAG	10.7314
3261924	-	CAGGCTTTTGAGTGAAGATAAAATGGATCTCTATTTGCAG	18.1452
3263318	-	TGAACCAGGATTATGTATCGATATCAAAAATTGAACAGTC	65.1285
3263355	-	AAGGATTTGTCCCATTCTCAATGGTTTACCTGGATGATGA	13.3217
3263501	-	GGACATTATCCATTCTATTGATCTATTTACTGTTTATCGG	12.7
3263563	-	TGCGGGAATTTTGTATTTCATATTTAATCCGGTCGTCCGC	31.6113
3265590	-	GTTCTCACCTGGAGTGATGGACACTGAGATGCAGGCCGTC	23.7748
3266265	-	TCTATGTCGTACTGATCCTGCTCGGAATTGCAGGCATCGT	58.2717
3271477	-	CGCACTCTTTTCCCTTCAAACGAAAAAGACCATTTCCACT	18.6612
3272261	-	AGCGGCTTTCTTACTAATTGACTATAAAGGCGGAGGAATG	Undefined (no counts in knockout)
3272946	-	ATGCAAAAGGATTTATTTATAATGAGCAAACCCGAGATCA	18.6802
3276771	-	CTATTAATCTTCTAAGAAAGTCATCGGAGGCAAGACTAAT	65.9302
3292592	-	GGTATACGGGCAGAATTTTGCGAGTTTTCAGGAGAAGGAC	Undefined (no counts in knockout)
3305943	-	TGATGAGCAACCCGGTAACAATTACAGAAGCAGCAGCTTT	18.1795
3306160	-	TTAAACGGCGTATCAAAGCGAAATCAAGACATCACGGTGC	Undefined (no counts in knockout)
3306823	-	TATGTGAATCAATTTGAAGAACAGCTTCCAGAAGAAAAAC	13.4227
3307049	-	CAGGAACATTAGCCAATCTGCTCAGCGCAGCCATTGCCGG	15.1378
3307096	-	CAGCCGCCGTTCAGATATCGCACGTCTCGGCCTGAAGGCT	151.276
3307102	-	AGCGCCCAGCCGCCGTTCAGATATCGCACGTCTCGGCCTG	Undefined (no counts in knockout)
3307555	-	AACGCAAACCGTAAAAAGCGATTTCAAAATGGATGAAGGC	Undefined (no counts in knockout)
3307829	-	TCCTTGGAACAAGCAAAACGGAATCTCTGGCGGCTGCTGC	Undefined (no counts in knockout)
3308575	-	ATGATTGAATTTTGTGTCAGCAATCTGGCTCACGGCTCTC	42.4046
3308579	-	TCCAATGATTGAATTTTGTGTCAGCAATCTGGCTCACGGC	21.6656
3320565	-	AACAAAAGAAGAGATTATTGAAGTAATGGACGACCTCTTG	Undefined (no counts in knockout)
3325916	-	GACAGCTCGATTTATTTTAGAAAAGAGGTTTTGATTGATG	Undefined (no counts in knockout)
3356596	-	TGAGGTTGTATACCACAACATGAAAGAAGATCTTGAAGCA	24.5004
3357208	-	TGACTCAGGCGATTAAAGGGAAAGATATTGAAACTGCCCT	37.2703
3358291	-	CATGGAGCATCATGCGAATATCATTCCGTGGCAGCAGGCT	71.9798
3358295	-	CCTACATGGAGCATCATGCGAATATCATTCCGTGGCAGCA	109.788
3364081	-	TGGCGGGAACCAAGATTAATGAAGTAAATGGACGCGGTTT	82.304
3366038	-	GACAAACAAAAGCTCGATGTCACCAATGACGTGACAGGCC	12.3717
3366127	-	CGAAGAGATGACACAAGAAGACTAAAACAGGATAGCCGTA	66.8838
3379115	-	GCGGCTTTCACATCACATGGATAAATAACGCAGCGAAGGA	69.814
3379283	-	GTGGCCATAAAAGATAAACGGATTTATGCAGAAGGCCGTC	44.3983
3379332	-	TATGGTTCTCCATGACTTAAACTTGGCGTGCCGCTATGCG	32.2611
3380009	-	ATTTGCATTGATGACAATTGACTTAAAAGCATGTATATAG	298.333
3384093	-	TGAACGCAACACTGACCAAGCAGACAGAAAGCAGTTCAAG	Undefined (no counts in knockout)
3385061	-	AACGAACGCATCAAACATCGCTGATATGGTAGAGGATTTA	Undefined (no counts in knockout)
3397486	-	GTTATTTGTTACTGAAAACAAAAGAAAACTGGAGCTGACC	19.674
3404434	-	TTTAGGAGGAAAAGATTATGAAAAAACGAGCCGGGATATG	11.6324
3417207	-	CTGTAATGAAAACAAAAACAAACAAACCGCTCATTGTAAT	14.8263
3418231	-	TATACGGACTGCATCAGAAGAAATCCAATGGACGTCAAGG	27.4074
3419684	-	CGTTTATCCATTTGTGAGTAACAAGTTCCAGAAAGAAAAA	Undefined (no counts in knockout)
3419690	-	CTTAATCGTTTATCCATTTGTGAGTAACAAGTTCCAGAAA	19.7258
3419745	-	CAGGCACAGCAGATTTAACGACATTTATACTCGGCATCGG	Undefined (no counts in knockout)
3420264	-	TGAGCATATATATTATTGTGACTTTAATTACGATGGGTGT	Undefined (no counts in knockout)
3420434	-	GGTTCAAGGAGAAAACGGCACAAGCATTGGAATTGGTGGC	Undefined (no counts in knockout)
3420518	-	TTCTAAAGTATTAGGTTTTGTCTTCTTTATCGTTGCCGGT	Undefined (no counts in knockout)
3421036	-	ACAAAAAAATGGGGTTTTTGGTTATTAACGGCGTTTGTCG	92.9278
3424267	-	ATTTAAACGGCTATGAAACGAAGCTGACTGGCAAGGTGAT	96.0729
3427015	-	AAGGCATTCAGCTGGAAGCGTGGTCTCCGCTCATGCAGGG	13.3543
3428365	-	GCTTCGCCAATACATTAATGATGTCGAAGCCGCCATGCTT	Undefined (no counts in knockout)
3436095	-	CAAGGCGATGTTTAATACCGATATGACGATTGGCGATGAA	Undefined (no counts in knockout)
3438697	-	AGTCTTCTGCGAAATTCGCGGTCATCCTTACGGTTGTGGT	Undefined (no counts in knockout)
3450748	-	CGTAGACGCTTAAGTAATCGATGTTTCTGGACGTGGGTTC	142.882
3451203	-	CAGGCCTGTGCTATACTGTGTTCACGATCAGATCACGACG	46.8681
3453980	-	AGATGAATTTAATAAAAGGAAAGATTTCAGCCCATGCGAA	Undefined (no counts in knockout)
3455293	-	TTTTGATTACCTTATTGGTTATCGTCAGCATTGCACTTAT	62.3792
3474120	-	AGAACGGAAGAATTTACTTAACGTCTATTCAATAAAACAA	Undefined (no counts in knockout)
3480869	-	GCAGTTGCAGGTTTCTTAATGGAAAAAGAGCTTGATGTAC	15.1839
3482353	-	AGCTGGCGCGAAAAAAGTAATCATCTCTGCTCCTGCTAAC	18.1003
3482769	-	ACGAAGGAGCCGCAAAGAAGTTATTAAGGGATGAATAATC	6550.75
3491365	-	GGATTCTTCATGAAGAATCAACAAGAGTGGTACCGCGGTC	60.5299
3495720	-	TGACCTGATCATATATTGGGGATGAGAGAGGGGTTCATCA	17.6613
3568053	-	TCAAAAATACGGATATGAAGTGAAAATTGCTGAACAGCTG	13.9863
3568056	-	TCTTCAAAAATACGGATATGAAGTGAAAATTGCTGAACAG	Undefined (no counts in knockout)
3572412	-	ACCCGCAGCACATCAAATAGAAAGACAAGTCAGGGGGGAG	155.83
3574130	-	AAGAAAAAATTTATGACGTGATTATAATCGGCGCGGGCCC	Undefined (no counts in knockout)
3575886	-	ATGCACAGAATAATTAACCATAAACAACCATCATTCCTCG	31.1722
3577587	-	ACTTCTGAACATAAAAATCACGCACAAATTGTCCAGCTGC	46.2712
3577629	-	CGGTAATATTGTATAAAACGGAGGGTAGTTGTGGGAAAAC	Undefined (no counts in knockout)
3595186	-	CTCGGGGCAGCCCGGAACAGGAGGAACATATCGTGGCAAA	Undefined (no counts in knockout)
3608308	-	ACTACAAGGAAAAAGAAGAGAAAATCACAGCGCTCTCAGT	Undefined (no counts in knockout)
3608729	-	GCATCACTTTGTTATTTCAGTGTGTTCATTGCGCCAATCA	53.3064
3610096	-	ACAAAACACGCATGAAATCGCTCTTGAAAGCAAAAGAAAC	20.8416
3611193	-	TACGCCGGAAGAAGTGATGGAAGATCCAAATTCATTAACG	31.7537
3613195	-	GCAGCAGGAGCGGTTTAACGAAGAGCACGGCATTACGCCG	Undefined (no counts in knockout)
3614647	-	TTTTGTCAGCTACTATGATTATTATCAGCCGGAGGCGTAT	30.7433
3621471	-	TTCTTACACCCGCTTTTCTGGTTTTTTATCATCATAACCT	Undefined (no counts in knockout)
3621510	-	CAATGGGGAATTGAACTGTTAAAAAGCGCGGGCTTGTTCT	Undefined (no counts in knockout)
3621546	-	ATGTTTGGCTTGAGGCGGTGAGAGATAGTGTCTGTTCAAT	37.7186
3624377	-	AATGGATCATGTTTATAAAGTCACTTATGGAAAAGAAGAG	12.4188
3624702	-	TAGTCGGCGTGTTTTTAGTGATTATGCTGAATTTGAATAA	20.8941
3625593	-	TCAGATTTTTCATCTTTTTACAAATGAATGGGTCATAAAT	18.7874
3625830	-	AACACAAAATTGAAAGCATTATTAAAAACGGCCGCGGCAA	45.6211
3627551	-	TGAATTTAACGATGAAATTGATATTGATATTCGTACGGAG	29.8643
3627860	-	GCCGTATGATAAAAATAACGCGATTTTAGAACTGCACCCT	16.0005
3628412	-	GGCGACGATAACAAAAAAGCAAAGAAAGCACCGGTTCGCA	28.3
3630309	-	CGCTGATATTACTTACTCCACAAACAACGAGCTTGGCTTC	31.2297
3630696	-	ATTGAAACATAAAACAATTGAATTTAAAGAGCGTCTTGAA	67.5833
3641504	-	AGATGCAGAAATCATAAATGCATTTAAAAGTGATTTTTCT	Undefined (no counts in knockout)
3644379	-	CCGTGAAGAAATTGAGTTGGACTGGAAAAGCTTTTATGAA	24.6843
3644467	-	ACAGCACGGCATATATTCCGAAAGAAATGCGTGAACAACA	Undefined (no counts in knockout)
3644508	-	TAAGGCAGGTATCGAAGCTATGAATATTGCAGTCGTAACA	14.9604
3644672	-	GCAATATTTTACAAAAAATGAATGTAAACGACCGGACGCA	41.4773
3646530	-	GACGGAGGGAAATTATGAATAAAACAAAGATGGATTCCAA	17.8665
3649010	-	TGTATAAAAGTGTCACATTGTTCAGTATCGTTATCCCGAT	87.5051
3649028	-	TTCTTTCATTATTAGGCCTGTATAAAAGTGTCACATTGTT	31.4135
3674656	-	CATATTGATCCTGACATTTTAATTATTGACGAAGCTCTTT	42.7105
3674906	-	GCCGACCAGCGGTGAAATTGAAATGAACGGCCAGCCGTCG	Undefined (no counts in knockout)
3675491	-	GCTTTTATGTTTTCGTTTAGTTTGTTTAACTCAACGATCA	78.4845
3679588	-	TGGAGCAATTATTCATAACAAGCATTACGGCAGCAATAAA	17.2574
3681036	-	GAATACAAACAGGTTTTTAGAATTTAATCGCTAACGTCAG	220.176
3687862	-	TGTGGACGGGTATATAGATGAATCGACAGAATCAAGAAAA	17.4772
3726706	-	ATATCGATGCAAAAACCCAGCAAGCAGAAGCAAGACGGCT	55.2558
3728049	-	AATTTCAGACGTGGAAGACAAGATCGAAAAGCTGAAAAAA	Undefined (no counts in knockout)
3728417	-	CAGATGAAGAACATAAACATGAACAATAAGCTCAGCGCCG	37.9801
3730913	-	TCAGAAATCTGTACAGGCTGTACCCGACAGGCTATGCGGG	Undefined (no counts in knockout)
3738383	-	TGCTGTCACCTTAACCAATGACGAACACGGTGTCGCACAT	206.161
3743736	-	ACTGACTTTTGCCCTCGGAGAATAATTGAAAAAAGGCAGA	115.697
3743790	-	CGGGCGCGGAAAAGGCGTTGCCACAGTTGATGGCGAAGTC	18.9538
3743968	-	GCGTATTAATCGTAGAAGCACTCGCTCAAGTCGGAGCTGT	42.816
3743974	-	TGCCCGGCGTATTAATCGTAGAAGCACTCGCTCAAGTCGG	Undefined (no counts in knockout)
3745434	-	AATCAATTCAGTCAGATAATAAGAAAATGGGCGTTTTTCA	Undefined (no counts in knockout)
3747799	-	CAAGCGGTAACATGGTTGTAGACATCGGAGGCGGGACGAC	23.913
3751040	-	AAAACAACACAATTGAAAAGAATATATTGACGGCCGGTGA	Undefined (no counts in knockout)
3752183	-	TCTATTCTAAAACGAAATGGGAATCGAAAATGAGAAAATG	Undefined (no counts in knockout)
3761988	-	CAGACGCAAAAAAATGTATTAAAGAAGATCTGCACCCGGA	390.243
3777981	-	AGTCTGCTTCTGAGCAAGAGAATAAAGAAGTCGTTTCTGA	287.328
3778044	-	GTTACGTTGATTTCCATCAGAAGCTTGCCGCTCTGGGCGC	26.1542
3779138	-	AGCAAGTGAAGAAAAAAGCGTAATTTGTGATGTACCTACG	320.91
3779287	-	ACGACTGAATATTAATATAGAGAATTTAGGGACGCGGAGG	143.365
3779453	-	ATCAGTAGAACATGTAGTTGAGCCAAATTTCGTTTCTATT	15.7823
3779459	-	AGCAAGATCAGTAGAACATGTAGTTGAGCCAAATTTCGTT	25.379
3781143	-	AGCGTTTGAATTCTCAATCAGATGATACTGACATTCGTCG	31.7834
3782193	-	ACAATGGCTGAGCACTTCCGTGATGTACAAGGACAGGACG	106.288
3782969	-	CATCACACAAGAAATTACGGAAATTGTCGGCGGAGCAGCC	677.709
3785560	-	ACCATTATCACAAGTGTTTGCAAAAAAAGCCGGAGTCGCT	127.349
3786385	-	TGTTCCAACTGTTAGCTATGTTAATCTTATTAGCGCTTCT	28.1988
3786651	-	AGCCCTTCCTATTATCGCTGTCGTTATCGCATTCTTAGCG	33.3447
3786959	-	GCATGGCAAGCATTCAGTTTATTTATTGGTGCTATCCAGG	66.6982
3786962	-	CTGGCATGGCAAGCATTCAGTTTATTTATTGGTGCTATCC	Undefined (no counts in knockout)
3787699	-	TCATATGGCAAGTACAGTTATTGGATTAATGACAATATAC	256.342
3788156	-	TATGAGGATTTATTTAAGCGAATGAAACAGCATCCCTGCA	Undefined (no counts in knockout)
3788685	-	GCTTCCTTCTGATGTGGAAGAGCGTGAATTCATCGTGGTT	13.4552
3788928	-	GGCTACACTCATGGCATTTGAAATTACCCGCGATCTTCCT	16.4001
3789191	-	ATATAAAGAATTAGATTATTAAGATCCTAAAACCCGCTTG	Undefined (no counts in knockout)
3789275	-	GCTTGCATTGAAAAACCACGAAGATGAAGGAAAACTTGAA	34.3646
3789698	-	AGAGTTTGGCAAGAAAATTGATAAATCGATCTTCCCTGGA	38.25
3793225	-	CATTCAGCACCTCATTCAAGAATATCAACAGGGTGGAAGA	10.9465
3793945	-	CACAAATGATCCACAAATTGCACAAGCAGCCGCTTTGCTC	66.3409
3796485	-	TATTTCAGAGGAAGAAATGGCTGATTTATCGGAAATTGTC	Undefined (no counts in knockout)
3797161	-	AAAGCTTGATCAGATTCTTGAAGGAAAACTTGACGAAGTG	84.5615
3798048	-	AAGCTAAGAGAATATTCAAAAGAGCAATCTGATATACAAG	15.5161
3808705	-	GACTGCTGACATCAAAAAATCAATTTCACTTGGTACAGCT	10.9118
3810771	-	TCTCAGTTCCACCCAGAGTTCAAGTCAAGACCGACAAGAC	97.8451
3811450	-	GAAAGAGCTTGTTAACAAAGTCAGCAACCTGTCTCAAACG	21.3155
3812981	-	CGAATTATTTGAAGAACATAAAAAACCAGTTCCTTTTCAG	16.2798
3821489	-	AGTTATTTATACATTGGGGGAAGATAGGGTGCTGCGGCAA	26.1501
3833750	-	AGTCATCGACCCTGAAAATGAAGAGAAAAGCCGCGCGCGC	32.5425
3835429	-	CACAAAATCGATTCAATCTGATCTCGATGAAGAAAAAGGC	Undefined (no counts in knockout)
3835594	-	TGAAGAACACGACTTAGGCAAAGTCAAAACGATTGTGAAA	110.531
3847912	-	CGGTATACGACCACTCAGAGCAAACGGCAAACACAGCCAG	Undefined (no counts in knockout)
3848845	-	TTGAGACGAAATATTACACAAAAGATATTCATAAAGCGGC	16.4166
3849675	-	AAAATGAGATTTCAACCGAGAATAAAAGCTGATAAGACGC	60.5561
3851979	-	ACCACTTTATCCCAAAACTGATTGTTCAGCTCGATTGTCT	52.1092
3852904	-	CCTCCGCTCGATGGCTATCGAATTATAGAAGATCTCGTTC	23.863
3856250	-	GGAACTTGGGTGGAACCACGGGTTAATCACACACTCGTCC	Undefined (no counts in knockout)
3856502	-	GAACTTGGGTGGAACCACGGGTTAATCACACACTCGTCCC	Undefined (no counts in knockout)
3856758	-	GGAATTTGGGTGGAACCACGGATGATCAACACATTCGTCC	437.591
3861273	-	GTGATTTTTTTTGAAACGTGATTTTAGGTTATTCACATAG	40.2341
3863893	-	CGATATAGACAAAGGATATGAAGCGATGGTCGAGCTGATG	16.1112
3865385	-	GCTGAAGATGTTTACAATCTCGCATTAATTACAGCGGCGC	Undefined (no counts in knockout)
3882255	-	TTACACGATTAAAGGCGATGTAGTAAACGGTTTGGGAATC	19.7398
3882360	-	TTTAAACGATGGAAAAACAGTCAGACTCCCGCTTACGCTT	54.9778
3894318	-	GGCGCTCACGGATTAGAAGGGAAAATACCTGATAAGTATC	17.0326
3911593	-	TTTCTGATTACTATAGAGAAAGAACAAACGGGAAGCGGGA	Undefined (no counts in knockout)
3915095	-	TCAATCTGGTAATGATTATGACGTTCTTGCTGCTGATCAG	26.0584
3915371	-	ATTCGAATACGACAACGGCTACTACATTAGTGTTGATGAA	30.8994
3916153	-	ATGTATAAAGGCCGAATCAGCTTTACAACACCTATGCTGT	51.2824
3916653	-	TGACAGGGATCAACTTTATGGTAACAATCTTAAAAATGAG	41.0206
3916971	-	ACCACTATAATGAAATTTTTACAACTCACGGTACAATCAT	13.4634
3917327	-	TGAAAACGTAAAGAAAAACGAATTTAAGAAGTCTGATGAT	37.0424
3926763	-	GCGTTAAACGAATATACACAAACAATCGGTTCTGCTTTAT	24.6036
3926827	-	CAGTTTTCAAAAAAATCCCGACAATCAGTTTATCCCGATG	Undefined (no counts in knockout)
3930225	-	AGAGCTTGCGTCTCATTTAGAAACCTATCAGCAGGCTGTC	28.7983
3930282	-	GATGATTTCTCTTTCTTTTATCAATCAAGACGCACGTAAG	Undefined (no counts in knockout)
3930433	-	TAAACAAGCAAATGATCAAATCCGTAAAAGACGGGGATAT	12.4693
3950779	-	AATCAACAGCCCAAACAAATACATTTTTCGGATTCCTGCT	Undefined (no counts in knockout)
3951186	-	TGCGTACACGCCGTTCGGTGAATTATTCTCAGGCATTTGC	12.0467
3951571	-	AGTTAACCCGTCCTCATACGTTAACCGCATCGTTTGTGCC	20.5171
3951710	-	GCAAAAGGAGTTTTTTATTAAGCTGCCGGCTGAAAAAAAG	20.1739
3987955	-	TGACGTACGCGATGTGTTTGGCGAAGGGTTTGTGGATATA	Undefined (no counts in knockout)
3988860	-	GCTTGGCTGTTATGACACGGTGGGATAAAAGCCCAGGAGT	32.1247
3990565	-	ACGGCGTTCCGGAAACATCGCCGATTACGGAAGACTTTCC	23.9874
3990718	-	TGATTCATTTTGCAGGGTTAAAAGCAGTCGGCGAATCTGT	12.2923
4004303	-	ACGGTTGATGTTGATATCCTAATAGGAATGAAATGAATGG	188.469
4012786	-	ATGGTAGGATTGTTACTGATAAAGCAGGCAAAACCTAAAT	38.7619
4013122	-	AAAATACCATTTTAAGATTGAATTCAACGAAGAATCGCTT	15.1872
4031823	-	ATAAAGTGTCTCAATTATCAACATGCCCGGTTTTGATTGT	11.0008
4035774	-	CAGGATTGTTACTGCGAAAGCAGGCAAAACCTAAATGGTG	31.6721
4035790	-	AAATAAAACGACCCGTCAGGATTGTTACTGCGAAAGCAGG	16.8839
4063818	-	ACGGGAACGACCTGACAATGATCGAATGGGCGGGCTGCGG	73.9584
4063873	-	CAGCTGGCTCAGCTGCTTGGAATTGAACAGGCGGAAGTCA	34.9957
4064016	-	TGTTTATTGATAAACCGGAGAACTTAAGCCGCGTCATTAC	114.81
4089980	-	CCGGTGATTCTTACGACCGCATTGAGAAACTGCCGCAAAC	Undefined (no counts in knockout)
4091024	-	AGCATCTTGGAACAATTGCAAAAAGCGGTTCCCTCGCGTT	Undefined (no counts in knockout)
4091057	-	CGGGGATCGGAATGACAAAGGATGAGCTTGAACAGCATCT	38.5862
4091233	-	CTCCATTTATACCCAAAAAGAAATTTTCCTGCGCGAGTTA	Undefined (no counts in knockout)
4109199	-	TGCTGCAGCGTATGAACAAGGCTTTTATCGATTAACAGCT	Undefined (no counts in knockout)
4124621	-	TTTTAGAATGTTTTGCATTTATAACGCTAGGCCTGCTAAT	19.5551
4141764	-	TTGATCACAAAAACAAAACGGGCAAAACAGCAGTAGAGCT	Undefined (no counts in knockout)
4153589	-	AAATCATTGGTGTGTATTTTGTCAATCAGGTAGAGAAGTC	16.2458
4153693	-	AACCCAGAACAGGACTAATGCCCATATGAATAAGGTTGGT	18.7782
4154343	-	TTGCAGATATATTGGAATTTAACTTAAGAAAAGAAGGCTA	49.7974
4157586	-	TATTATCGAAATTATTATCGCCAAACAGCGTAACGGCCCG	Undefined (no counts in knockout)
4158469	-	GCCGATTAATCAGAACTGCGACAACGATTGCTCAAGACGG	11.7832
4158528	-	GCCGACAGCGGCTAACATAGAATATTACGCGAAAATCGTT	58.1725
4166351	-	GGCTTATTGTAGCTTTTATGTCAGCTTGCGCCGGCATTGC	17.1294
4166616	-	ATGCTGCTCTTTTCTATTCGTATGTTCAGGATGATACGAG	60.1597
4167640	-	TATCGTTCGAACGGCTTAGTGAAGGATCAGCAGAAATAGC	Undefined (no counts in knockout)
4169845	-	GCTTTGCTGGCAATCTCATTGTTAGCGAGACCTTTGCCAA	Undefined (no counts in knockout)
4187681	-	CGTTCGCGGAGACATGGCTAAATGAGTGAAAGGATCAATC	Undefined (no counts in knockout)
4194009	-	GAATCCCAATATCACGTTTGATTTGGATGAAGCTGTGCTG	Undefined (no counts in knockout)
4199886	-	CCTTGAAGGGAAAGAATATGTGGTCCAAGACGGAGATGTT	34.1056
4200976	-	TAGGTTCAAAATACGTTCATACAATGACGGTTTTATATAG	19.1259
4203155	-	TGAAAGAAAACTAAAAAAAGTACTAGTCAAGCATGAGGAG	17.8507
4211610	-	GATCGACATGGTGCAAATTGACCTTACAAGATGCTGGGAG	174.507
4212636	-	TACACGAGAAGATGTCATCGAGATTAACTGTCACGGGGGA	47.941
4213201	-	CGTTATTTCCCATAAAAGATAGCATAAAACCGAAGTCCGA	Undefined (no counts in knockout)
4213769	-	AAGCAGTACAGTCCGGATTGCAAGAGTTGGGATTAACGAA	52.1875
4215351	-	CCGAATAACCGTAAACGCAGCAAAGTTCATGGCTTCAGAA	60.4289
4215462	-	TAAAAGCACTAGTGAAGTTGACAATGAATAGGTAACGCAA	74.9823

## Sheet: Table S7
Table S7: Summary of MPRA experiments conducted in this study
Experiment ID	Strain	Reporter gene	Cleavage site	Isoform detected	Mutated region	Mutation rate	Minimum gDNA sequencing reads per detected barcode	Barcodes detected	Figures using experiment	Notes
1a	BJT200	Truncated aprE	cggR	Full-length	[-30,-1]	9% (3% per incorrect nucleotide)	100	32505	Fig. 6D	1a and 1b prepared from two fractions of the same RNA sample. Barcode-to-variant sequence mapping is the same for experiments 1a/b and 3.
1b	BJT200	Truncated aprE	cggR	Cleaved	[-30,-1]	9% (3% per incorrect nucleotide)	100	32505	Fig. 6E, F
2a	BJT200	Truncated aprE	cggR	Full-length	[-7,+36]	9% (3% per incorrect nucleotide)	100	59075	Fig. 6D, H	2a and 2b prepared from two fractions of the same RNA sample. Barcode-to-variant sequence mapping is the same for experiments 1a/b and 3.
2b	BJT200	Truncated aprE	cggR	Cleaved	[-7,+36]	9% (3% per incorrect nucleotide)	100	59075	Fig. 6E-G
3	BJT200	Truncated aprE	cggR	Cleaved	[-30,-1]	9% (3% per incorrect nucleotide)	100	145159	Fig. 6E, F	Barcode-to-variant sequence mapping is the same for experiments 1a/b and 3.
4a	BJT201	Truncated aprE	cggR	Cleaved	[-7,+36]	9% (3% per incorrect nucleotide)	100	112527	Fig. 6E-G	4a and 4b harvested from the same pooled bacterial culture innoculated into either xylose (4a) or glucose (4b) containing media.
4b	BJT201	Truncated aprE	cggR	Cleaved	[-7,+36]	9% (3% per incorrect nucleotide)	50	130465	Fig. S6A
5	168	tetM	cggR	Cleaved	[-30,-1]	9% (3% per incorrect nucleotide)	100	122634	Fig. S6B
6	168	tetM	cggR	Cleaved	[-7,+36]	9% (3% per incorrect nucleotide)	100	16480	Fig. S6B
7	168	tetM	cggR	Cleaved	[-30,-1]	9% (3% per incorrect nucleotide)	100	13858	Fig. S6C
8a	BJT201	Truncated aprE	glnR	Cleaved	[-5,+31]	9% (3% per incorrect nucleotide)	50	54431	Fig. S7C, D	8a and 8b harvested from the same pooled bacterial culture innoculated into either xylose (8a) or glucose (8b) containing media.
8b	BJT201	Truncated aprE	glnR	Cleaved	[-5,+31]	9% (3% per incorrect nucleotide)	50	47789	Fig. S7F
9	BJT200	Truncated aprE	glnR	Full-length	[-5,+31]	9% (3% per incorrect nucleotide)	50	39174	Fig. S7E

## Sheet: Table S8
Table S8: Data underlying Figure 6G
Sequence	Median ∆G (kcal/mol)	Median normalized abundance	Experiment (Table S7)
ACAGACGAAGGAGCCGCAAAAAAGTTATTAAGGGATGAATAATCCCTCAATATAAATATCTCTCACTTATTTAAA	-9.7	1.04181	4a
ACAGACGAAGGAGCCGCAAACAAGTTATTAAGGGATGAATAATCCCTCAATATAAATATCTCTCACTTATTTAAA	-9.7	0.737998	4a
ACAGACGAAGGAGCCGCAAAGAAATTATTAAGGGATGAATAATCCCTCAATATAAATATCTCTCACTTATTTAAA	-9.7	0.783315	4a
ACAGACGAAGGAGCCGCAAAGAACTTATTAAGGGATGAATAATCCCTCAATATAAATATCTCTCACTTATTTAAA	-9.7	0.509025	4a
ACAGACGAAGGAGCCGCAAAGAAGATATTAAGGGATGAATAATCCCTCAATATAAATATCTCTCACTTATTTAAA	-11.1	0.751124	4a
ACAGACGAAGGAGCCGCAAAGAAGCTATTAAGGGATGAATAATCCCTCAATATAAATATCTCTCACTTATTTAAA	-9.7	0.615305	4a
ACAGACGAAGGAGCCGCAAAGAAGGTATTAAGGGATGAATAATCCCTCAATATAAATATCTCTCACTTATTTAAA	-11.4	1.18423	4a
ACAGACGAAGGAGCCGCAAAGAAGTAATTAAGGGATGAATAATCCCTCAATATAAATATCTCTCACTTATTTAAA	-8.6	0.333296	4a
ACAGACGAAGGAGCCGCAAAGAAGTCATTAAGGGATGAATAATCCCTCAATATAAATATCTCTCACTTATTTAAA	-8.4	0.254653	4a
ACAGACGAAGGAGCCGCAAAGAAGTGATTAAGGGATGAATAATCCCTCAATATAAATATCTCTCACTTATTTAAA	-8.7	0.390521	4a
ACAGACGAAGGAGCCGCAAAGAAGTTAATAAGGGATGAATAATCCCTCAATATAAATATCTCTCACTTATTTAAA	-8.2	0.34863	4a
ACAGACGAAGGAGCCGCAAAGAAGTTACTAAGGGATGAATAATCCCTCAATATAAATATCTCTCACTTATTTAAA	-8.2	0.314374	4a
ACAGACGAAGGAGCCGCAAAGAAGTTAGTAAGGGATGAATAATCCCTCAATATAAATATCTCTCACTTATTTAAA	-8.2	0.443221	4a
ACAGACGAAGGAGCCGCAAAGAAGTTATAAAGGGATGAATAATCCCTCAATATAAATATCTCTCACTTATTTAAA	-9.2	0.45444	4a
ACAGACGAAGGAGCCGCAAAGAAGTTATCAAGGGATGAATAATCCCTCAATATAAATATCTCTCACTTATTTAAA	-8.8	0.38527	4a
ACAGACGAAGGAGCCGCAAAGAAGTTATGAAGGGATGAATAATCCCTCAATATAAATATCTCTCACTTATTTAAA	-9.4	0.502456	4a
ACAGACGAAGGAGCCGCAAAGAAGTTATTAAAGGATGAATAATCCCTCAATATAAATATCTCTCACTTATTTAAA	-3.6	0.210643	4a
ACAGACGAAGGAGCCGCAAAGAAGTTATTAACGGATGAATAATCCCTCAATATAAATATCTCTCACTTATTTAAA	-3.7	0.177428	4a
ACAGACGAAGGAGCCGCAAAGAAGTTATTAAGAGATGAATAATCCCTCAATATAAATATCTCTCACTTATTTAAA	-2.8	0.147038	4a
ACAGACGAAGGAGCCGCAAAGAAGTTATTAAGCGATGAATAATCCCTCAATATAAATATCTCTCACTTATTTAAA	-2.6	0.116065	4a
ACAGACGAAGGAGCCGCAAAGAAGTTATTAAGGAATGAATAATCCCTCAATATAAATATCTCTCACTTATTTAAA	-2.8	0.132045	4a
ACAGACGAAGGAGCCGCAAAGAAGTTATTAAGGCATGAATAATCCCTCAATATAAATATCTCTCACTTATTTAAA	-2.8	0.125206	4a
ACAGACGAAGGAGCCGCAAAGAAGTTATTAAGGGAAGAATAATCCCTCAATATAAATATCTCTCACTTATTTAAA	-7.1	0.632549	4a
ACAGACGAAGGAGCCGCAAAGAAGTTATTAAGGGACGAATAATCCCTCAATATAAATATCTCTCACTTATTTAAA	-6.9	0.696841	4a
ACAGACGAAGGAGCCGCAAAGAAGTTATTAAGGGAGGAATAATCCCTCAATATAAATATCTCTCACTTATTTAAA	-8	0.602757	4a
ACAGACGAAGGAGCCGCAAAGAAGTTATTAAGGGATAAATAATCCCTCAATATAAATATCTCTCACTTATTTAAA	-8.7	0.871554	4a
ACAGACGAAGGAGCCGCAAAGAAGTTATTAAGGGATCAATAATCCCTCAATATAAATATCTCTCACTTATTTAAA	-8.4	0.878372	4a
ACAGACGAAGGAGCCGCAAAGAAGTTATTAAGGGATGAAAAATCCCTCAATATAAATATCTCTCACTTATTTAAA	-9.7	0.781259	4a
ACAGACGAAGGAGCCGCAAAGAAGTTATTAAGGGATGAACAATCCCTCAATATAAATATCTCTCACTTATTTAAA	-9.7	0.8639	4a
ACAGACGAAGGAGCCGCAAAGAAGTTATTAAGGGATGAAGAATCCCTCAATATAAATATCTCTCACTTATTTAAA	-9.7	0.658128	4a
ACAGACGAAGGAGCCGCAAAGAAGTTATTAAGGGATGAATAAACCCTCAATATAAATATCTCTCACTTATTTAAA	-5.1	0.519726	4a
ACAGACGAAGGAGCCGCAAAGAAGTTATTAAGGGATGAATAACCCCTCAATATAAATATCTCTCACTTATTTAAA	-5.5	0.608686	4a
ACAGACGAAGGAGCCGCAAAGAAGTTATTAAGGGATGAATAAGCCCTCAATATAAATATCTCTCACTTATTTAAA	-5.3	0.63368	4a
ACAGACGAAGGAGCCGCAAAGAAGTTATTAAGGGATGAATAATACCTCAATATAAATATCTCTCACTTATTTAAA	-3	0.152032	4a
ACAGACGAAGGAGCCGCAAAGAAGTTATTAAGGGATGAATAATCACTCAATATAAATATCTCTCACTTATTTAAA	-2.7	0.140336	4a
ACAGACGAAGGAGCCGCAAAGAAGTTATTAAGGGATGAATAATCCATCAATATAAATATCTCTCACTTATTTAAA	-4.3	0.229958	4a
ACAGACGAAGGAGCCGCAAAGAAGTTATTAAGGGATGAATAATCCCACAATATAAATATCTCTCACTTATTTAAA	-7.5	0.278877	4a
ACAGACGAAGGAGCCGCAAAGAAGTTATTAAGGGATGAATAATCCCCCAATATAAATATCTCTCACTTATTTAAA	-7.6	0.36019	4a
ACAGACGAAGGAGCCGCAAAGAAGTTATTAAGGGATGAATAATCCCGCAATATAAATATCTCTCACTTATTTAAA	-8.5	0.244115	4a
ACAGACGAAGGAGCCGCAAAGAAGTTATTAAGGGATGAATAATCCCTAAATATAAATATCTCTCACTTATTTAAA	-9.7	0.719828	4a
ACAGACGAAGGAGCCGCAAAGAAGTTATTAAGGGATGAATAATCCCTCAAAATAAATATCTCTCACTTATTTAAA	-8.8	0.392989	4a
ACAGACGAAGGAGCCGCAAAGAAGTTATTAAGGGATGAATAATCCCTCAACATAAATATCTCTCACTTATTTAAA	-8.2	0.34461	4a
ACAGACGAAGGAGCCGCAAAGAAGTTATTAAGGGATGAATAATCCCTCAAGATAAATATCTCTCACTTATTTAAA	-9.2	0.256203	4a
ACAGACGAAGGAGCCGCAAAGAAGTTATTAAGGGATGAATAATCCCTCAATAAAAATATCTCTCACTTATTTAAA	-10.6	0.147421	4a
ACAGACGAAGGAGCCGCAAAGAAGTTATTAAGGGATGAATAATCCCTCAATACAAATATCTCTCACTTATTTAAA	-9.6	0.0683037	4a
ACAGACGAAGGAGCCGCAAAGAAGTTATTAAGGGATGAATAATCCCTCAATAGAAATATCTCTCACTTATTTAAA	-10.3	0.11122	4a
ACAGACGAAGGAGCCGCAAAGAAGTTATTAAGGGATGAATAATCCCTCAATATAAAAATCTCTCACTTATTTAAA	-9.7	0.794273	4a
ACAGACGAAGGAGCCGCAAAGAAGTTATTAAGGGATGAATAATCCCTCAATATAAACATCTCTCACTTATTTAAA	-9.7	0.701681	4a
ACAGACGAAGGAGCCGCAAAGAAGTTATTAAGGGATGAATAATCCCTCAATATAAAGATCTCTCACTTATTTAAA	-9.7	0.626995	4a
ACAGACGAAGGAGCCGCAAAGAAGTTATTAAGGGATGAATAATCCCTCAATATAAATAACTCTCACTTATTTAAA	-9.7	0.849036	4a
ACAGACGAAGGAGCCGCAAAGAAGTTATTAAGGGATGAATAATCCCTCAATATAAATACCTCTCACTTATTTAAA	-9.7	0.559679	4a
ACAGACGAAGGAGCCGCAAAGAAGTTATTAAGGGATGAATAATCCCTCAATATAAATAGCTCTCACTTATTTAAA	-9.7	0.615945	4a
ACAGACGAAGGAGCCGCAAAGAAGTTATTAAGGGATGAATAATCCCTCAATATAAATATATCTCACTTATTTAAA	-9.7	1.01623	4a
ACAGACGAAGGAGCCGCAAAGAAGTTATTAAGGGATGAATAATCCCTCAATATAAATATCACTCACTTATTTAAA	-9.7	0.917403	4a
ACAGACGAAGGAGCCGCAAAGAAGTTATTAAGGGATGAATAATCCCTCAATATAAATATCTCTCACTTATTTAAG	-9.7	0.645983	4a
ACAGACGAAGGAGCCGCAAAGAAGTTATTAAGGGATGAATAATCCCTCAATATAAATATCTCTCGCTTATTTAAA	-9.7	0.777919	4a
ACAGACGAAGGAGCCGCAAAGAAGTTATTAAGGGATGAATAATCCCTCAATATAAATATGTCTCACTTATTTAAA	-9.7	0.713489	4a
ACAGACGAAGGAGCCGCAAAGAAGTTATTAAGGGATGAATAATCCCTCAATATAAATATTTCTCACTTATTTAAA	-9.7	0.863793	4a
ACAGACGAAGGAGCCGCAAAGAAGTTATTAAGGGATGAATAATCCCTCAATATAAATCTCTCTCACTTATTTAAA	-10.2	0.679219	4a
ACAGACGAAGGAGCCGCAAAGAAGTTATTAAGGGATGAATAATCCCTCAATATAAATGTCTCTCACTTATTTAAA	-9.7	0.636479	4a
ACAGACGAAGGAGCCGCAAAGAAGTTATTAAGGGATGAATAATCCCTCAATATAAATTTCTCTCACTTATTTAAA	-9.7	0.760927	4a
ACAGACGAAGGAGCCGCAAAGAAGTTATTAAGGGATGAATAATCCCTCAATATAACTATCTCTCACTTATTTAAA	-12.1	0.146104	4a
ACAGACGAAGGAGCCGCAAAGAAGTTATTAAGGGATGAATAATCCCTCAATATAAGTATCTCTCACTTATTTAAA	-9.7	0.419831	4a
ACAGACGAAGGAGCCGCAAAGAAGTTATTAAGGGATGAATAATCCCTCAATATAATTATCTCTCACTTATTTAAA	-9.8	0.491468	4a
ACAGACGAAGGAGCCGCAAAGAAGTTATTAAGGGATGAATAATCCCTCAATATACATATCTCTCACTTATTTAAA	-10.2	0.838008	4a
ACAGACGAAGGAGCCGCAAAGAAGTTATTAAGGGATGAATAATCCCTCAATATAGATATCTCTCACTTATTTAAA	-9.7	0.682881	4a
ACAGACGAAGGAGCCGCAAAGAAGTTATTAAGGGATGAATAATCCCTCAATATATATATCTCTCACTTATTTAAA	-9.7	0.884861	4a
ACAGACGAAGGAGCCGCAAAGAAGTTATTAAGGGATGAATAATCCCTCAATATCAATATCTCTCACTTATTTAAA	-10.1	0.102629	4a
ACAGACGAAGGAGCCGCAAAGAAGTTATTAAGGGATGAATAATCCCTCAATATGAATATCTCTCACTTATTTAAA	-9.7	0.101829	4a
ACAGACGAAGGAGCCGCAAAGAAGTTATTAAGGGATGAATAATCCCTCAATATTAATATCTCTCACTTATTTAAA	-9.7	0.113015	4a
ACAGACGAAGGAGCCGCAAAGAAGTTATTAAGGGATGAATAATCCCTCAATCTAAATATCTCTCACTTATTTAAA	-8.2	0.137595	4a
ACAGACGAAGGAGCCGCAAAGAAGTTATTAAGGGATGAATAATCCCTCAATGTAAATATCTCTCACTTATTTAAA	-9.2	0.129846	4a
ACAGACGAAGGAGCCGCAAAGAAGTTATTAAGGGATGAATAATCCCTCAATTTAAATATCTCTCACTTATTTAAA	-8.2	0.21827	4a
ACAGACGAAGGAGCCGCAAAGAAGTTATTAAGGGATGAATAATCCCTCACTATAAATATCTCTCACTTATTTAAA	-8.2	0.277321	4a
ACAGACGAAGGAGCCGCAAAGAAGTTATTAAGGGATGAATAATCCCTCAGTATAAATATCTCTCACTTATTTAAA	-9.7	0.304646	4a
ACAGACGAAGGAGCCGCAAAGAAGTTATTAAGGGATGAATAATCCCTCATTATAAATATCTCTCACTTATTTAAA	-8.2	0.38262	4a
ACAGACGAAGGAGCCGCAAAGAAGTTATTAAGGGATGAATAATCCCTCCATATAAATATCTCTCACTTATTTAAA	-8.4	0.340712	4a
ACAGACGAAGGAGCCGCAAAGAAGTTATTAAGGGATGAATAATCCCTCGATATAAATATCTCTCACTTATTTAAA	-10.1	0.418967	4a
ACAGACGAAGGAGCCGCAAAGAAGTTATTAAGGGATGAATAATCCCTCTATATAAATATCTCTCACTTATTTAAA	-9.2	0.48891	4a
ACAGACGAAGGAGCCGCAAAGAAGTTATTAAGGGATGAATAATCCCTGAATATAAATATCTCTCACTTATTTAAA	-9.7	0.684468	4a
ACAGACGAAGGAGCCGCAAAGAAGTTATTAAGGGATGAATAATCCCTTAATATAAATATCTCTCACTTATTTAAA	-13.8	0.594998	4a
ACAGACGAAGGAGCCGCAAAGAAGTTATTAAGGGATGAATAATCCGTCAATATAAATATCTCTCACTTATTTAAA	-5.7	0.234079	4a
ACAGACGAAGGAGCCGCAAAGAAGTTATTAAGGGATGAATAATCCTTCAATATAAATATCTCTCACTTATTTAAA	-7	0.575862	4a
ACAGACGAAGGAGCCGCAAAGAAGTTATTAAGGGATGAATAATCGCTCAATATAAATATCTCTCACTTATTTAAA	-5.3	0.12018	4a
ACAGACGAAGGAGCCGCAAAGAAGTTATTAAGGGATGAATAATCTCTCAATATAAATATCTCTCACTTATTTAAA	-6.7	0.738323	4a
ACAGACGAAGGAGCCGCAAAGAAGTTATTAAGGGATGAATAATGCCTCAATATAAATATCTCTCACTTATTTAAA	-5.4	0.170157	4a
ACAGACGAAGGAGCCGCAAAGAAGTTATTAAGGGATGAATAATTCCTCAATATAAATATCTCTCACTTATTTAAA	-6.8	0.616471	4a
ACAGACGAAGGAGCCGCAAAGAAGTTATTAAGGGATGAATACTCCCTCAATATAAATATCTCTCACTTATTTAAA	-7.1	0.732442	4a
ACAGACGAAGGAGCCGCAAAGAAGTTATTAAGGGATGAATAGTCCCTCAATATAAATATCTCTCACTTATTTAAA	-9.4	0.857312	4a
ACAGACGAAGGAGCCGCAAAGAAGTTATTAAGGGATGAATATTCCCTCAATATAAATATCTCTCACTTATTTAAA	-8	0.698713	4a
ACAGACGAAGGAGCCGCAAAGAAGTTATTAAGGGATGAATCATCCCTCAATATAAATATCTCTCACTTATTTAAA	-10.6	0.901953	4a
ACAGACGAAGGAGCCGCAAAGAAGTTATTAAGGGATGAATGATCCCTCAATATAAATATCTCTCACTTATTTAAA	-9.7	0.699152	4a
ACAGACGAAGGAGCCGCAAAGAAGTTATTAAGGGATGAATTATCCCTCAATATAAATATCTCTCACTTATTTAAA	-9	0.845209	4a
ACAGACGAAGGAGCCGCAAAGAAGTTATTAAGGGATGACTAATCCCTCAATATAAATATCTCTCACTTATTTAAA	-9.7	0.679218	4a
ACAGACGAAGGAGCCGCAAAGAAGTTATTAAGGGATGAGTAATCCCTCAATATAAATATCTCTCACTTATTTAAA	-9.7	0.596221	4a
ACAGACGAAGGAGCCGCAAAGAAGTTATTAAGGGATGATTAATCCCTCAATATAAATATCTCTCACTTATTTAAA	-9.7	0.843705	4a
ACAGACGAAGGAGCCGCAAAGAAGTTATTAAGGGATGCATAATCCCTCAATATAAATATCTCTCACTTATTTAAA	-9.7	0.843756	4a
ACAGACGAAGGAGCCGCAAAGAAGTTATTAAGGGATGGATAATCCCTCAATATAAATATCTCTCACTTATTTAAA	-9.7	0.883845	4a
ACAGACGAAGGAGCCGCAAAGAAGTTATTAAGGGATGTATAATCCCTCAATATAAATATCTCTCACTTATTTAAA	-9.7	0.977544	4a
ACAGACGAAGGAGCCGCAAAGAAGTTATTAAGGGATTAATAATCCCTCAATATAAATATCTCTCACTTATTTAAA	-8.9	0.958007	4a
ACAGACGAAGGAGCCGCAAAGAAGTTATTAAGGGCTGAATAATCCCTCAATATAAATATCTCTCACTTATTTAAA	-5	0.593172	4a
ACAGACGAAGGAGCCGCAAAGAAGTTATTAAGGGGTGAATAATCCCTCAATATAAATATCTCTCACTTATTTAAA	-9.1	0.740604	4a
ACAGACGAAGGAGCCGCAAAGAAGTTATTAAGGGTTGAATAATCCCTCAATATAAATATCTCTCACTTATTTAAA	-5.6	0.483261	4a
ACAGACGAAGGAGCCGCAAAGAAGTTATTAAGGTATGAATAATCCCTCAATATAAATATCTCTCACTTATTTAAA	-2.8	0.141688	4a
ACAGACGAAGGAGCCGCAAAGAAGTTATTAAGTGATGAATAATCCCTCAATATAAATATCTCTCACTTATTTAAA	-2.5	0.126096	4a
ACAGACGAAGGAGCCGCAAAGAAGTTATTAATGGATGAATAATCCCTCAATATAAATATCTCTCACTTATTTAAA	-3.5	0.154681	4a
ACAGACGAAGGAGCCGCAAAGAAGTTATTACGGGATGAATAATCCCTCAATATAAATATCTCTCACTTATTTAAA	-7.4	0.460288	4a
ACAGACGAAGGAGCCGCAAAGAAGTTATTAGGGGATGAATAATCCCTCAATATAAATATCTCTCACTTATTTAAA	-9.7	0.71805	4a
ACAGACGAAGGAGCCGCAAAGAAGTTATTATGGGATGAATAATCCCTCAATATAAATATCTCTCACTTATTTAAA	-8.3	0.407317	4a
ACAGACGAAGGAGCCGCAAAGAAGTTATTCAGGGATGAATAATCCCTCAATATAAATATCTCTCACTTATTTAAA	-9.7	0.88175	4a
ACAGACGAAGGAGCCGCAAAGAAGTTATTGAGGGATGAATAATCCCTCAATATAAATATCTCTCACTTATTTAAA	-16.1	0.0554923	4a
ACAGACGAAGGAGCCGCAAAGAAGTTATTTAGGGATGAATAATCCCTCAATATAAATATCTCTCACTTATTTAAA	-9.7	0.799432	4a
ACAGACGAAGGAGCCGCAAAGAAGTTCTTAAGGGATGAATAATCCCTCAATATAAATATCTCTCACTTATTTAAA	-8.2	0.253756	4a
ACAGACGAAGGAGCCGCAAAGAAGTTGTTAAGGGATGAATAATCCCTCAATATAAATATCTCTCACTTATTTAAA	-9.7	0.452588	4a
ACAGACGAAGGAGCCGCAAAGAAGTTTTTAAGGGATGAATAATCCCTCAATATAAATATCTCTCACTTATTTAAA	-8.2	0.364537	4a
ACAGACGAAGGAGCCGCAAAGAATTTATTAAGGGATGAATAATCCCTCAATATAAATATCTCTCACTTATTTAAA	-9.8	0.743072	4a
ACAGACGAAGGAGCCGCAAAGACGTTATTAAGGGATGAATAATCCCTCAATATAAATATCTCTCACTTATTTAAA	-9.7	1.01736	4a
ACAGACGAAGGAGCCGCAAAGAGGTTATTAAGGGATGAATAATCCCTCAATATAAATATCTCTCACTTATTTAAA	-9.7	0.754376	4a
ACAGACGAAGGAGCCGCAAAGATGTTATTAAGGGATGAATAATCCCTCAATATAAATATCTCTCACTTATTTAAA	-9.7	0.995498	4a
ACAGACGAAGGAGCCGCAAAGCAGTTATTAAGGGATGAATAATCCCTCAATATAAATATCTCTCACTTATTTAAA	-9.7	0.958067	4a
ACAGACGAAGGAGCCGCAAAGGAGTTATTAAGGGATGAATAATCCCTCAATATAAATATCTCTCACTTATTTAAA	-9.7	0.981651	4a
ACAGACGAAGGAGCCGCAAAGTAGTTATTAAGGGATGAATAATCCCTCAATATAAATATCTCTCACTTATTTAAA	-9.7	0.979627	4a
ACAGACGAAGGAGCCGCAAATAAGTTATTAAGGGATGAATAATCCCTCAATATAAATATCTCTCACTTATTTAAA	-9.7	0.932203	4a
ACAGACGAAGGAGCCGCAACGAAGTTATTAAGGGATGAATAATCCCTCAATATAAATATCTCTCACTTATTTAAA	-9.7	0.914822	4a
ACAGACGAAGGAGCCGCAAGGAAGTTATTAAGGGATGAATAATCCCTCAATATAAATATCTCTCACTTATTTAAA	-9.7	0.863408	4a
ACAGACGAAGGAGCCGCAATGAAGTTATTAAGGGATGAATAATCCCTCAATATAAATATCTCTCACTTATTTAAA	-9.7	1.11792	4a
ACAGACGAAGGAGCCGCACAGAAGTTATTAAGGGATGAATAATCCCTCAATATAAATATCTCTCACTTATTTAAA	-9.7	1.04353	4a
ACAGACGAAGGAGCCGCAGAGAAGTTATTAAGGGATGAATAATCCCTCAATATAAATATCTCTCACTTATTTAAA	-9.7	0.79948	4a
ACAGACGAAGGAGCCGCATAGAAGTTATTAAGGGATGAATAATCCCTCAATATAAATATCTCTCACTTATTTAAA	-9.7	1.01212	4a
ACAGACGAAGGAGCCGCCAAGAAGTTATTAAGGGATGAATAATCCCTCAATATAAATATCTCTCACTTATTTAAA	-9.7	0.872139	4a
ACAGACGAAGGAGCCGCGAAGAAGTTATTAAGGGATGAATAATCCCTCAATATAAATATCTCTCACTTATTTAAA	-9.7	0.870322	4a
ACAGACGAAGGAGCCGCTAAGAAGTTATTAAGGGATGAATAATCCCTCAATATAAATATCTCTCACTTATTTAAA	-9.7	0.984907	4a
ACAGACGAAGGAGCCGCAAAAAAATTATTAAGGGATGAATAATCCCTCAATATAAATATCTCTCACTTATTTAAA	-9.7	1.04249	4a
ACAGACGAAGGAGCCGCAAAAAACTTATTAAGGGATGAATAATCCCTCAATATAAATATCTCTCACTTATTTAAA	-9.7	0.47897	4a
ACAGACGAAGGAGCCGCAAAAAAGATATTAAGGGATGAATAATCCCTCAATATAAATATCTCTCACTTATTTAAA	-11.1	0.912998	4a
ACAGACGAAGGAGCCGCAAAAAAGCTATTAAGGGATGAATAATCCCTCAATATAAATATCTCTCACTTATTTAAA	-9.7	0.854934	4a
ACAGACGAAGGAGCCGCAAAAAAGGTATTAAGGGATGAATAATCCCTCAATATAAATATCTCTCACTTATTTAAA	-11.4	0.879417	4a
ACAGACGAAGGAGCCGCAAAAAAGTAATTAAGGGATGAATAATCCCTCAATATAAATATCTCTCACTTATTTAAA	-8.6	0.34213	4a
ACAGACGAAGGAGCCGCAAAAAAGTCATTAAGGGATGAATAATCCCTCAATATAAATATCTCTCACTTATTTAAA	-8.4	0.369614	4a
ACAGACGAAGGAGCCGCAAAAAAGTGATTAAGGGATGAATAATCCCTCAATATAAATATCTCTCACTTATTTAAA	-8.7	0.583402	4a
ACAGACGAAGGAGCCGCAAAAAAGTTAATAAGGGATGAATAATCCCTCAATATAAATATCTCTCACTTATTTAAA	-8.2	0.36469	4a
ACAGACGAAGGAGCCGCAAAAAAGTTAGTAAGGGATGAATAATCCCTCAATATAAATATCTCTCACTTATTTAAA	-8.2	0.37431	4a
ACAGACGAAGGAGCCGCAAAAAAGTTATAAAGGGATGAATAATCCCTCAATATAAATATCTCTCACTTATTTAAA	-9.2	0.581004	4a
ACAGACGAAGGAGCCGCAAAAAAGTTATCAAGGGATGAATAATCCCTCAATATAAATATCTCTCACTTATTTAAA	-8.8	0.507147	4a
ACAGACGAAGGAGCCGCAAAAAAGTTATGAAGGGATGAATAATCCCTCAATATAAATATCTCTCACTTATTTAAA	-9.4	0.453338	4a
ACAGACGAAGGAGCCGCAAAAAAGTTATTAAAGGATGAATAATCCCTCAATATAAATATCTCTCACTTATTTAAA	-3.6	0.223508	4a
ACAGACGAAGGAGCCGCAAAAAAGTTATTAACGGATGAATAATCCCTCAATATAAATATCTCTCACTTATTTAAA	-3.7	0.127969	4a
ACAGACGAAGGAGCCGCAAAAAAGTTATTAAGAGATGAATAATCCCTCAATATAAATATCTCTCACTTATTTAAA	-2.8	0.133256	4a
ACAGACGAAGGAGCCGCAAAAAAGTTATTAAGCGATGAATAATCCCTCAATATAAATATCTCTCACTTATTTAAA	-2.6	0.123283	4a
ACAGACGAAGGAGCCGCAAAAAAGTTATTAAGGAATGAATAATCCCTCAATATAAATATCTCTCACTTATTTAAA	-2.8	0.155538	4a
ACAGACGAAGGAGCCGCAAAAAAGTTATTAAGGCATGAATAATCCCTCAATATAAATATCTCTCACTTATTTAAA	-2.8	0.126295	4a
ACAGACGAAGGAGCCGCAAAAAAGTTATTAAGGGAAGAATAATCCCTCAATATAAATATCTCTCACTTATTTAAA	-7.1	0.402915	4a
ACAGACGAAGGAGCCGCAAAAAAGTTATTAAGGGACGAATAATCCCTCAATATAAATATCTCTCACTTATTTAAA	-6.9	0.540382	4a
ACAGACGAAGGAGCCGCAAAAAAGTTATTAAGGGATAAATAATCCCTCAATATAAATATCTCTCACTTATTTAAA	-8.7	0.860313	4a
ACAGACGAAGGAGCCGCAAAAAAGTTATTAAGGGATCAATAATCCCTCAATATAAATATCTCTCACTTATTTAAA	-8.4	0.71174	4a
ACAGACGAAGGAGCCGCAAAAAAGTTATTAAGGGATGAAAAATCCCTCAATATAAATATCTCTCACTTATTTAAA	-9.7	0.695212	4a
ACAGACGAAGGAGCCGCAAAAAAGTTATTAAGGGATGAACAATCCCTCAATATAAATATCTCTCACTTATTTAAA	-9.7	0.764239	4a
ACAGACGAAGGAGCCGCAAAAAAGTTATTAAGGGATGAAGAATCCCTCAATATAAATATCTCTCACTTATTTAAA	-9.7	0.917958	4a
ACAGACGAAGGAGCCGCAAAAAAGTTATTAAGGGATGAATAAACCCTCAATATAAATATCTCTCACTTATTTAAA	-5.1	0.63053	4a
ACAGACGAAGGAGCCGCAAAAAAGTTATTAAGGGATGAATAACCCCTCAATATAAATATCTCTCACTTATTTAAA	-5.5	0.458433	4a
ACAGACGAAGGAGCCGCAAAAAAGTTATTAAGGGATGAATAAGCCCTCAATATAAATATCTCTCACTTATTTAAA	-5.3	0.792779	4a
ACAGACGAAGGAGCCGCAAAAAAGTTATTAAGGGATGAATAATACCTCAATATAAATATCTCTCACTTATTTAAA	-3	0.170223	4a
ACAGACGAAGGAGCCGCAAAAAAGTTATTAAGGGATGAATAATCACTCAATATAAATATCTCTCACTTATTTAAA	-2.7	0.120144	4a
ACAGACGAAGGAGCCGCAAAAAAGTTATTAAGGGATGAATAATCCATCAATATAAATATCTCTCACTTATTTAAA	-4.3	0.30676	4a
ACAGACGAAGGAGCCGCAAAAAAGTTATTAAGGGATGAATAATCCCACAATATAAATATCTCTCACTTATTTAAA	-7.5	0.254339	4a
ACAGACGAAGGAGCCGCAAAAAAGTTATTAAGGGATGAATAATCCCCCAATATAAATATCTCTCACTTATTTAAA	-7.6	0.349985	4a
ACAGACGAAGGAGCCGCAAAAAAGTTATTAAGGGATGAATAATCCCGCAATATAAATATCTCTCACTTATTTAAA	-8.5	0.230962	4a
ACAGACGAAGGAGCCGCAAAAAAGTTATTAAGGGATGAATAATCCCTAAATATAAATATCTCTCACTTATTTAAA	-9.7	0.764817	4a
ACAGACGAAGGAGCCGCAAAAAAGTTATTAAGGGATGAATAATCCCTCAAAATAAATATCTCTCACTTATTTAAA	-8.8	0.376258	4a
ACAGACGAAGGAGCCGCAAAAAAGTTATTAAGGGATGAATAATCCCTCAACATAAATATCTCTCACTTATTTAAA	-8.2	0.272003	4a
ACAGACGAAGGAGCCGCAAAAAAGTTATTAAGGGATGAATAATCCCTCAATACAAATATCTCTCACTTATTTAAA	-9.6	0.0755229	4a
ACAGACGAAGGAGCCGCAAAAAAGTTATTAAGGGATGAATAATCCCTCAATATAAAAATCTCTCACTTATTTAAA	-9.7	0.819926	4a
ACAGACGAAGGAGCCGCAAAAAAGTTATTAAGGGATGAATAATCCCTCAATATAAACATCTCTCACTTATTTAAA	-9.7	0.766373	4a
ACAGACGAAGGAGCCGCAAAAAAGTTATTAAGGGATGAATAATCCCTCAATATAAAGATCTCTCACTTATTTAAA	-9.7	0.55975	4a
ACAGACGAAGGAGCCGCAAAAAAGTTATTAAGGGATGAATAATCCCTCAATATAAATAACTCTCACTTATTTAAA	-9.7	1.13086	4a
ACAGACGAAGGAGCCGCAAAAAAGTTATTAAGGGATGAATAATCCCTCAATATAAATACCTCTCACTTATTTAAA	-9.7	0.492855	4a
ACAGACGAAGGAGCCGCAAAAAAGTTATTAAGGGATGAATAATCCCTCAATATAAATCTCTCTCACTTATTTAAA	-9.7	0.362236	4a
ACAGACGAAGGAGCCGCAAAAAAGTTATTAAGGGATGAATAATCCCTCAATATAAATGTCTCTCACTTATTTAAA	-9.7	0.309455	4a
ACAGACGAAGGAGCCGCAAAAAAGTTATTAAGGGATGAATAATCCCTCAATATAAATTTCTCTCACTTATTTAAA	-9.7	1.03823	4a
ACAGACGAAGGAGCCGCAAAAAAGTTATTAAGGGATGAATAATCCCTCAATATACATATCTCTCACTTATTTAAA	-10.2	0.995558	4a
ACAGACGAAGGAGCCGCAAAAAAGTTATTAAGGGATGAATAATCCCTCAATATAGATATCTCTCACTTATTTAAA	-9.7	0.644129	4a
ACAGACGAAGGAGCCGCAAAAAAGTTATTAAGGGATGAATAATCCCTCAATATATATATCTCTCACTTATTTAAA	-9.7	1.07702	4a
ACAGACGAAGGAGCCGCAAAAAAGTTATTAAGGGATGAATAATCCCTCACTATAAATATCTCTCACTTATTTAAA	-8.2	0.537102	4a
ACAGACGAAGGAGCCGCAAAAAAGTTATTAAGGGATGAATAATCCCTCAGTATAAATATCTCTCACTTATTTAAA	-9.7	0.420224	4a
ACAGACGAAGGAGCCGCAAAAAAGTTATTAAGGGATGAATAATCCCTCATTATAAATATCTCTCACTTATTTAAA	-8.2	0.416767	4a
ACAGACGAAGGAGCCGCAAAAAAGTTATTAAGGGATGAATAATCCCTCCATATAAATATCTCTCACTTATTTAAA	-8.4	0.347982	4a
ACAGACGAAGGAGCCGCAAAAAAGTTATTAAGGGATGAATAATCCCTCGATATAAATATCTCTCACTTATTTAAA	-10.1	0.555055	4a
ACAGACGAAGGAGCCGCAAAAAAGTTATTAAGGGATGAATAATCCCTCTATATAAATATCTCTCACTTATTTAAA	-9.2	0.613418	4a
ACAGACGAAGGAGCCGCAAAAAAGTTATTAAGGGATGAATAATCCCTGAATATAAATATCTCTCACTTATTTAAA	-9.7	0.426755	4a
ACAGACGAAGGAGCCGCAAAAAAGTTATTAAGGGATGAATAATCCCTTAATATAAATATCTCTCACTTATTTAAA	-13.8	0.394011	4a
ACAGACGAAGGAGCCGCAAAAAAGTTATTAAGGGATGAATAATCCGTCAATATAAATATCTCTCACTTATTTAAA	-5.7	0.24199	4a
ACAGACGAAGGAGCCGCAAAAAAGTTATTAAGGGATGAATAATCCTTCAATATAAATATCTCTCACTTATTTAAA	-7	0.678139	4a
ACAGACGAAGGAGCCGCAAAAAAGTTATTAAGGGATGAATAATCTCTCAATATAAATATCTCTCACTTATTTAAA	-6.7	0.693695	4a
ACAGACGAAGGAGCCGCAAAAAAGTTATTAAGGGATGAATAATTCCTCAATATAAATATCTCTCACTTATTTAAA	-6.8	0.814223	4a
ACAGACGAAGGAGCCGCAAAAAAGTTATTAAGGGATGAATACTCCCTCAATATAAATATCTCTCACTTATTTAAA	-7.1	0.580262	4a
ACAGACGAAGGAGCCGCAAAAAAGTTATTAAGGGATGAATAGTCCCTCAATATAAATATCTCTCACTTATTTAAA	-9.4	0.960787	4a
ACAGACGAAGGAGCCGCAAAAAAGTTATTAAGGGATGAATATTCCCTCAATATAAATATCTCTCACTTATTTAAA	-8	0.565933	4a
ACAGACGAAGGAGCCGCAAAAAAGTTATTAAGGGATGAATCATCCCTCAATATAAATATCTCTCACTTATTTAAA	-10.6	1.00857	4a
ACAGACGAAGGAGCCGCAAAAAAGTTATTAAGGGATGAATTATCCCTCAATATAAATATCTCTCACTTATTTAAA	-9	0.808302	4a
ACAGACGAAGGAGCCGCAAAAAAGTTATTAAGGGATGACTAATCCCTCAATATAAATATCTCTCACTTATTTAAA	-9.7	0.610287	4a
ACAGACGAAGGAGCCGCAAAAAAGTTATTAAGGGATGAGTAATCCCTCAATATAAATATCTCTCACTTATTTAAA	-9.7	0.415376	4a
ACAGACGAAGGAGCCGCAAAAAAGTTATTAAGGGATGCATAATCCCTCAATATAAATATCTCTCACTTATTTAAA	-9.7	1.01867	4a
ACAGACGAAGGAGCCGCAAAAAAGTTATTAAGGGATGTATAATCCCTCAATATAAATATCTCTCACTTATTTAAA	-9.7	1.09127	4a
ACAGACGAAGGAGCCGCAAAAAAGTTATTAAGGGATTAATAATCCCTCAATATAAATATCTCTCACTTATTTAAA	-8.9	0.881422	4a
ACAGACGAAGGAGCCGCAAAAAAGTTATTAAGGGCTGAATAATCCCTCAATATAAATATCTCTCACTTATTTAAA	-5	0.693652	4a
ACAGACGAAGGAGCCGCAAAAAAGTTATTAAGGGGTGAATAATCCCTCAATATAAATATCTCTCACTTATTTAAA	-9.1	0.602382	4a
ACAGACGAAGGAGCCGCAAAAAAGTTATTAAGGGTTGAATAATCCCTCAATATAAATATCTCTCACTTATTTAAA	-5.6	0.512214	4a
ACAGACGAAGGAGCCGCAAAAAAGTTATTAAGGTATGAATAATCCCTCAATATAAATATCTCTCACTTATTTAAA	-2.8	0.170065	4a
ACAGACGAAGGAGCCGCAAAAAAGTTATTAAGTGATGAATAATCCCTCAATATAAATATCTCTCACTTATTTAAA	-2.5	0.0971988	4a
ACAGACGAAGGAGCCGCAAAAAAGTTATTAATGGATGAATAATCCCTCAATATAAATATCTCTCACTTATTTAAA	-3.5	0.149457	4a
ACAGACGAAGGAGCCGCAAAAAAGTTATTACGGGATGAATAATCCCTCAATATAAATATCTCTCACTTATTTAAA	-7.4	0.363952	4a
ACAGACGAAGGAGCCGCAAAAAAGTTATTAGGGGATGAATAATCCCTCAATATAAATATCTCTCACTTATTTAAA	-9.7	0.608254	4a
ACAGACGAAGGAGCCGCAAAAAAGTTATTATGGGATGAATAATCCCTCAATATAAATATCTCTCACTTATTTAAA	-8.3	0.333877	4a
ACAGACGAAGGAGCCGCAAAAAAGTTATTCAGGGATGAATAATCCCTCAATATAAATATCTCTCACTTATTTAAA	-9.7	0.961915	4a
ACAGACGAAGGAGCCGCAAAAAAGTTATTTAGGGATGAATAATCCCTCAATATAAATATCTCTCACTTATTTAAA	-9.7	0.552261	4a
ACAGACGAAGGAGCCGCAAAAAAGTTCTTAAGGGATGAATAATCCCTCAATATAAATATCTCTCACTTATTTAAA	-8.2	0.218005	4a
ACAGACGAAGGAGCCGCAAAAAAGTTGTTAAGGGATGAATAATCCCTCAATATAAATATCTCTCACTTATTTAAA	-9.7	0.354505	4a
ACAGACGAAGGAGCCGCAAAAAAGTTTTTAAGGGATGAATAATCCCTCAATATAAATATCTCTCACTTATTTAAA	-8.2	0.435175	4a
ACAGACGAAGGAGCCGCAAAAAATTTATTAAGGGATGAATAATCCCTCAATATAAATATCTCTCACTTATTTAAA	-9.8	0.659781	4a
ACAGACGAAGGAGCCGCAAAAACGTTATTAAGGGATGAATAATCCCTCAATATAAATATCTCTCACTTATTTAAA	-9.7	1.04498	4a
ACAGACGAAGGAGCCGCAAAAAGGTTATTAAGGGATGAATAATCCCTCAATATAAATATCTCTCACTTATTTAAA	-9.7	1.67794	4a
ACAGACGAAGGAGCCGCAAAAATGTTATTAAGGGATGAATAATCCCTCAATATAAATATCTCTCACTTATTTAAA	-9.7	0.983179	4a
ACAGACGAAGGAGCCGCAAAACAGTTATTAAGGGATGAATAATCCCTCAATATAAATATCTCTCACTTATTTAAA	-9.7	0.897301	4a
ACAGACGAAGGAGCCGCAAAATAGTTATTAAGGGATGAATAATCCCTCAATATAAATATCTCTCACTTATTTAAA	-9.7	0.702967	4a
ACAGACGAAGGAGCCGCAAACAAATTATTAAGGGATGAATAATCCCTCAATATAAATATCTCTCACTTATTTAAA	-9.7	0.696337	4a
ACAGACGAAGGAGCCGCAAACAAGATATTAAGGGATGAATAATCCCTCAATATAAATATCTCTCACTTATTTAAA	-11.1	0.827452	4a
ACAGACGAAGGAGCCGCAAACAAGGTATTAAGGGATGAATAATCCCTCAATATAAATATCTCTCACTTATTTAAA	-11.4	1.22707	4a
ACAGACGAAGGAGCCGCAAACAAGTAATTAAGGGATGAATAATCCCTCAATATAAATATCTCTCACTTATTTAAA	-8.6	0.213668	4a
ACAGACGAAGGAGCCGCAAACAAGTGATTAAGGGATGAATAATCCCTCAATATAAATATCTCTCACTTATTTAAA	-8.7	0.26956	4a
ACAGACGAAGGAGCCGCAAACAAGTTAATAAGGGATGAATAATCCCTCAATATAAATATCTCTCACTTATTTAAA	-8.2	0.273899	4a
ACAGACGAAGGAGCCGCAAACAAGTTATAAAGGGATGAATAATCCCTCAATATAAATATCTCTCACTTATTTAAA	-9.2	0.40769	4a
ACAGACGAAGGAGCCGCAAACAAGTTATGAAGGGATGAATAATCCCTCAATATAAATATCTCTCACTTATTTAAA	-9.4	0.238876	4a
ACAGACGAAGGAGCCGCAAACAAGTTATTAAAGGATGAATAATCCCTCAATATAAATATCTCTCACTTATTTAAA	-3.6	0.116074	4a
ACAGACGAAGGAGCCGCAAACAAGTTATTAACGGATGAATAATCCCTCAATATAAATATCTCTCACTTATTTAAA	-3.7	0.0914604	4a
ACAGACGAAGGAGCCGCAAACAAGTTATTAAGAGATGAATAATCCCTCAATATAAATATCTCTCACTTATTTAAA	-2.8	0.118328	4a
ACAGACGAAGGAGCCGCAAACAAGTTATTAAGCGATGAATAATCCCTCAATATAAATATCTCTCACTTATTTAAA	-2.6	0.0646651	4a
ACAGACGAAGGAGCCGCAAACAAGTTATTAAGGAATGAATAATCCCTCAATATAAATATCTCTCACTTATTTAAA	-2.8	0.123	4a
ACAGACGAAGGAGCCGCAAACAAGTTATTAAGGGAAGAATAATCCCTCAATATAAATATCTCTCACTTATTTAAA	-7.1	0.558006	4a
ACAGACGAAGGAGCCGCAAACAAGTTATTAAGGGACGAATAATCCCTCAATATAAATATCTCTCACTTATTTAAA	-6.9	0.278522	4a
ACAGACGAAGGAGCCGCAAACAAGTTATTAAGGGATAAATAATCCCTCAATATAAATATCTCTCACTTATTTAAA	-8.7	0.648677	4a
ACAGACGAAGGAGCCGCAAACAAGTTATTAAGGGATCAATAATCCCTCAATATAAATATCTCTCACTTATTTAAA	-8.4	0.442669	4a
ACAGACGAAGGAGCCGCAAACAAGTTATTAAGGGATGAAAAATCCCTCAATATAAATATCTCTCACTTATTTAAA	-9.7	0.358892	4a
ACAGACGAAGGAGCCGCAAACAAGTTATTAAGGGATGAACAATCCCTCAATATAAATATCTCTCACTTATTTAAA	-9.7	0.450675	4a
ACAGACGAAGGAGCCGCAAACAAGTTATTAAGGGATGAATAAACCCTCAATATAAATATCTCTCACTTATTTAAA	-5.1	0.380313	4a
ACAGACGAAGGAGCCGCAAACAAGTTATTAAGGGATGAATAATACCTCAATATAAATATCTCTCACTTATTTAAA	-3	0.119546	4a
ACAGACGAAGGAGCCGCAAACAAGTTATTAAGGGATGAATAATCACTCAATATAAATATCTCTCACTTATTTAAA	-2.7	0.127138	4a
ACAGACGAAGGAGCCGCAAACAAGTTATTAAGGGATGAATAATCCATCAATATAAATATCTCTCACTTATTTAAA	-4.3	0.191954	4a
ACAGACGAAGGAGCCGCAAACAAGTTATTAAGGGATGAATAATCCCACAATATAAATATCTCTCACTTATTTAAA	-7.5	0.255068	4a
ACAGACGAAGGAGCCGCAAACAAGTTATTAAGGGATGAATAATCCCCCAATATAAATATCTCTCACTTATTTAAA	-7.6	0.136918	4a
ACAGACGAAGGAGCCGCAAACAAGTTATTAAGGGATGAATAATCCCTAAATATAAATATCTCTCACTTATTTAAA	-9.7	0.469635	4a
ACAGACGAAGGAGCCGCAAACAAGTTATTAAGGGATGAATAATCCCTCAAAATAAATATCTCTCACTTATTTAAA	-8.8	0.257479	4a
ACAGACGAAGGAGCCGCAAACAAGTTATTAAGGGATGAATAATCCCTCAACATAAATATCTCTCACTTATTTAAA	-8.2	0.250031	4a
ACAGACGAAGGAGCCGCAAACAAGTTATTAAGGGATGAATAATCCCTCAATAAAAATATCTCTCACTTATTTAAA	-10.6	0.10028	4a
ACAGACGAAGGAGCCGCAAACAAGTTATTAAGGGATGAATAATCCCTCAATATAAATTTCTCTCACTTATTTAAA	-9.7	0.298214	4a
ACAGACGAAGGAGCCGCAAACAAGTTATTAAGGGATGAATAATCCCTCAATATAACTATCTCTCACTTATTTAAA	-12.1	0.0791261	4a
ACAGACGAAGGAGCCGCAAACAAGTTATTAAGGGATGAATAATCCCTCAATATACATATCTCTCACTTATTTAAA	-10.2	0.536024	4a
ACAGACGAAGGAGCCGCAAACAAGTTATTAAGGGATGAATAATCCCTCATTATAAATATCTCTCACTTATTTAAA	-8.2	0.337201	4a
ACAGACGAAGGAGCCGCAAACAAGTTATTAAGGGATGAATAATCCCTCCATATAAATATCTCTCACTTATTTAAA	-8.4	0.207203	4a
ACAGACGAAGGAGCCGCAAACAAGTTATTAAGGGATGAATAATCCCTCTATATAAATATCTCTCACTTATTTAAA	-9.2	0.45989	4a
ACAGACGAAGGAGCCGCAAACAAGTTATTAAGGGATGAATAATCCCTGAATATAAATATCTCTCACTTATTTAAA	-9.7	0.454788	4a
ACAGACGAAGGAGCCGCAAACAAGTTATTAAGGGATGAATAATCCCTTAATATAAATATCTCTCACTTATTTAAA	-13.8	0.286628	4a
ACAGACGAAGGAGCCGCAAACAAGTTATTAAGGGATGAATAATCCGTCAATATAAATATCTCTCACTTATTTAAA	-5.7	0.186847	4a
ACAGACGAAGGAGCCGCAAACAAGTTATTAAGGGATGAATAATCTCTCAATATAAATATCTCTCACTTATTTAAA	-6.7	0.573026	4a
ACAGACGAAGGAGCCGCAAACAAGTTATTAAGGGATGAATAATGCCTCAATATAAATATCTCTCACTTATTTAAA	-5.4	0.0992866	4a
ACAGACGAAGGAGCCGCAAACAAGTTATTAAGGGATGAATAATTCCTCAATATAAATATCTCTCACTTATTTAAA	-6.8	0.421717	4a
ACAGACGAAGGAGCCGCAAACAAGTTATTAAGGGATGAATATTCCCTCAATATAAATATCTCTCACTTATTTAAA	-8	0.607728	4a
ACAGACGAAGGAGCCGCAAACAAGTTATTAAGGGATGACTAATCCCTCAATATAAATATCTCTCACTTATTTAAA	-9.7	0.521909	4a
ACAGACGAAGGAGCCGCAAACAAGTTATTAAGGGATGGATAATCCCTCAATATAAATATCTCTCACTTATTTAAA	-9.7	0.544811	4a
ACAGACGAAGGAGCCGCAAACAAGTTATTAAGGGATGTATAATCCCTCAATATAAATATCTCTCACTTATTTAAA	-9.7	0.47774	4a
ACAGACGAAGGAGCCGCAAACAAGTTATTAAGGGATTAATAATCCCTCAATATAAATATCTCTCACTTATTTAAA	-8.9	0.655982	4a
ACAGACGAAGGAGCCGCAAACAAGTTATTAAGGGCTGAATAATCCCTCAATATAAATATCTCTCACTTATTTAAA	-5	0.47116	4a
ACAGACGAAGGAGCCGCAAACAAGTTATTAAGGGTTGAATAATCCCTCAATATAAATATCTCTCACTTATTTAAA	-5.6	0.182652	4a
ACAGACGAAGGAGCCGCAAACAAGTTATTAAGGTATGAATAATCCCTCAATATAAATATCTCTCACTTATTTAAA	-2.8	0.0748621	4a
ACAGACGAAGGAGCCGCAAACAAGTTATTAAGTGATGAATAATCCCTCAATATAAATATCTCTCACTTATTTAAA	-2.5	0.0967097	4a
ACAGACGAAGGAGCCGCAAACAAGTTATTAATGGATGAATAATCCCTCAATATAAATATCTCTCACTTATTTAAA	-3.5	0.112305	4a
ACAGACGAAGGAGCCGCAAACAAGTTATTATGGGATGAATAATCCCTCAATATAAATATCTCTCACTTATTTAAA	-8.3	0.213036	4a
ACAGACGAAGGAGCCGCAAACAAGTTATTTAGGGATGAATAATCCCTCAATATAAATATCTCTCACTTATTTAAA	-9.7	0.670407	4a
ACAGACGAAGGAGCCGCAAACAAGTTTTTAAGGGATGAATAATCCCTCAATATAAATATCTCTCACTTATTTAAA	-8.2	0.303665	4a
ACAGACGAAGGAGCCGCAAACAATTTATTAAGGGATGAATAATCCCTCAATATAAATATCTCTCACTTATTTAAA	-9.8	0.755819	4a
ACAGACGAAGGAGCCGCAAACACGTTATTAAGGGATGAATAATCCCTCAATATAAATATCTCTCACTTATTTAAA	-9.7	1.21306	4a
ACAGACGAAGGAGCCGCAAACTAGTTATTAAGGGATGAATAATCCCTCAATATAAATATCTCTCACTTATTTAAA	-9.7	0.990588	4a
ACAGACGAAGGAGCCGCAAAGAAAATATTAAGGGATGAATAATCCCTCAATATAAATATCTCTCACTTATTTAAA	-11	0.697096	4a
ACAGACGAAGGAGCCGCAAAGAAACTATTAAGGGATGAATAATCCCTCAATATAAATATCTCTCACTTATTTAAA	-9.7	0.556872	4a
ACAGACGAAGGAGCCGCAAAGAAATAATTAAGGGATGAATAATCCCTCAATATAAATATCTCTCACTTATTTAAA	-8.6	0.380764	4a
ACAGACGAAGGAGCCGCAAAGAAATGATTAAGGGATGAATAATCCCTCAATATAAATATCTCTCACTTATTTAAA	-8.7	0.456974	4a
ACAGACGAAGGAGCCGCAAAGAAATTAATAAGGGATGAATAATCCCTCAATATAAATATCTCTCACTTATTTAAA	-8.2	0.244667	4a
ACAGACGAAGGAGCCGCAAAGAAATTACTAAGGGATGAATAATCCCTCAATATAAATATCTCTCACTTATTTAAA	-8.2	0.246691	4a
ACAGACGAAGGAGCCGCAAAGAAATTAGTAAGGGATGAATAATCCCTCAATATAAATATCTCTCACTTATTTAAA	-8.2	0.340076	4a
ACAGACGAAGGAGCCGCAAAGAAATTATAAAGGGATGAATAATCCCTCAATATAAATATCTCTCACTTATTTAAA	-9.2	0.342009	4a
ACAGACGAAGGAGCCGCAAAGAAATTATCAAGGGATGAATAATCCCTCAATATAAATATCTCTCACTTATTTAAA	-8.8	0.474836	4a
ACAGACGAAGGAGCCGCAAAGAAATTATGAAGGGATGAATAATCCCTCAATATAAATATCTCTCACTTATTTAAA	-9.4	0.385799	4a
ACAGACGAAGGAGCCGCAAAGAAATTATTAAAGGATGAATAATCCCTCAATATAAATATCTCTCACTTATTTAAA	-3.6	0.221267	4a
ACAGACGAAGGAGCCGCAAAGAAATTATTAACGGATGAATAATCCCTCAATATAAATATCTCTCACTTATTTAAA	-3.7	0.168225	4a
ACAGACGAAGGAGCCGCAAAGAAATTATTAAGAGATGAATAATCCCTCAATATAAATATCTCTCACTTATTTAAA	-2.8	0.111785	4a
ACAGACGAAGGAGCCGCAAAGAAATTATTAAGCGATGAATAATCCCTCAATATAAATATCTCTCACTTATTTAAA	-2.6	0.121	4a
ACAGACGAAGGAGCCGCAAAGAAATTATTAAGGAATGAATAATCCCTCAATATAAATATCTCTCACTTATTTAAA	-2.8	0.190975	4a
ACAGACGAAGGAGCCGCAAAGAAATTATTAAGGCATGAATAATCCCTCAATATAAATATCTCTCACTTATTTAAA	-2.8	0.12191	4a
ACAGACGAAGGAGCCGCAAAGAAATTATTAAGGGAAGAATAATCCCTCAATATAAATATCTCTCACTTATTTAAA	-7.1	0.599082	4a
ACAGACGAAGGAGCCGCAAAGAAATTATTAAGGGACGAATAATCCCTCAATATAAATATCTCTCACTTATTTAAA	-6.9	0.595953	4a
ACAGACGAAGGAGCCGCAAAGAAATTATTAAGGGATAAATAATCCCTCAATATAAATATCTCTCACTTATTTAAA	-8.7	0.760573	4a
ACAGACGAAGGAGCCGCAAAGAAATTATTAAGGGATGAAAAATCCCTCAATATAAATATCTCTCACTTATTTAAA	-9.7	0.598424	4a
ACAGACGAAGGAGCCGCAAAGAAATTATTAAGGGATGAATAAACCCTCAATATAAATATCTCTCACTTATTTAAA	-5.1	0.490146	4a
ACAGACGAAGGAGCCGCAAAGAAATTATTAAGGGATGAATAACCCCTCAATATAAATATCTCTCACTTATTTAAA	-5.5	0.670777	4a
ACAGACGAAGGAGCCGCAAAGAAATTATTAAGGGATGAATAAGCCCTCAATATAAATATCTCTCACTTATTTAAA	-5.3	0.416266	4a
ACAGACGAAGGAGCCGCAAAGAAATTATTAAGGGATGAATAATACCTCAATATAAATATCTCTCACTTATTTAAA	-3	0.152963	4a
ACAGACGAAGGAGCCGCAAAGAAATTATTAAGGGATGAATAATCACTCAATATAAATATCTCTCACTTATTTAAA	-2.7	0.121512	4a
ACAGACGAAGGAGCCGCAAAGAAATTATTAAGGGATGAATAATCCATCAATATAAATATCTCTCACTTATTTAAA	-4.3	0.201157	4a
ACAGACGAAGGAGCCGCAAAGAAATTATTAAGGGATGAATAATCCCACAATATAAATATCTCTCACTTATTTAAA	-7.5	0.298141	4a
ACAGACGAAGGAGCCGCAAAGAAATTATTAAGGGATGAATAATCCCCCAATATAAATATCTCTCACTTATTTAAA	-7.6	0.465317	4a
ACAGACGAAGGAGCCGCAAAGAAATTATTAAGGGATGAATAATCCCGCAATATAAATATCTCTCACTTATTTAAA	-8.5	0.213626	4a
ACAGACGAAGGAGCCGCAAAGAAATTATTAAGGGATGAATAATCCCTAAATATAAATATCTCTCACTTATTTAAA	-9.7	0.667171	4a
ACAGACGAAGGAGCCGCAAAGAAATTATTAAGGGATGAATAATCCCTCAAAATAAATATCTCTCACTTATTTAAA	-8.8	0.364684	4a
ACAGACGAAGGAGCCGCAAAGAAATTATTAAGGGATGAATAATCCCTCAACATAAATATCTCTCACTTATTTAAA	-8.2	0.234456	4a
ACAGACGAAGGAGCCGCAAAGAAATTATTAAGGGATGAATAATCCCTCAAGATAAATATCTCTCACTTATTTAAA	-9.2	0.189023	4a
ACAGACGAAGGAGCCGCAAAGAAATTATTAAGGGATGAATAATCCCTCAATATAAAAATCTCTCACTTATTTAAA	-9.7	0.568236	4a
ACAGACGAAGGAGCCGCAAAGAAATTATTAAGGGATGAATAATCCCTCAATATAAATAGCTCTCACTTATTTAAA	-9.7	0.435088	4a
ACAGACGAAGGAGCCGCAAAGAAATTATTAAGGGATGAATAATCCCTCAATATAAATATATCTCACTTATTTAAA	-9.7	1.19167	4a
ACAGACGAAGGAGCCGCAAAGAAATTATTAAGGGATGAATAATCCCTCAATATAAATCTCTCTCACTTATTTAAA	-10.2	0.659534	4a
ACAGACGAAGGAGCCGCAAAGAAATTATTAAGGGATGAATAATCCCTCAATATAAATTTCTCTCACTTATTTAAA	-9.7	0.360926	4a
ACAGACGAAGGAGCCGCAAAGAAATTATTAAGGGATGAATAATCCCTCAATATAACTATCTCTCACTTATTTAAA	-9.7	0.324688	4a
ACAGACGAAGGAGCCGCAAAGAAATTATTAAGGGATGAATAATCCCTCAATATACATATCTCTCACTTATTTAAA	-9.7	0.460088	4a
ACAGACGAAGGAGCCGCAAAGAAATTATTAAGGGATGAATAATCCCTCAATATAGATATCTCTCACTTATTTAAA	-9.7	0.47394	4a
ACAGACGAAGGAGCCGCAAAGAAATTATTAAGGGATGAATAATCCCTCAATATATATATCTCTCACTTATTTAAA	-9.7	0.766435	4a
ACAGACGAAGGAGCCGCAAAGAAATTATTAAGGGATGAATAATCCCTCAATTTAAATATCTCTCACTTATTTAAA	-8.2	0.152963	4a
ACAGACGAAGGAGCCGCAAAGAAATTATTAAGGGATGAATAATCCCTCAGTATAAATATCTCTCACTTATTTAAA	-9.7	0.215106	4a
ACAGACGAAGGAGCCGCAAAGAAATTATTAAGGGATGAATAATCCCTCATTATAAATATCTCTCACTTATTTAAA	-8.2	0.514489	4a
ACAGACGAAGGAGCCGCAAAGAAATTATTAAGGGATGAATAATCCCTCCATATAAATATCTCTCACTTATTTAAA	-8.4	0.337513	4a
ACAGACGAAGGAGCCGCAAAGAAATTATTAAGGGATGAATAATCCCTCGATATAAATATCTCTCACTTATTTAAA	-10.1	0.394878	4a
ACAGACGAAGGAGCCGCAAAGAAATTATTAAGGGATGAATAATCCCTCTATATAAATATCTCTCACTTATTTAAA	-9.2	0.319009	4a
ACAGACGAAGGAGCCGCAAAGAAATTATTAAGGGATGAATAATCCCTGAATATAAATATCTCTCACTTATTTAAA	-9.7	0.547748	4a
ACAGACGAAGGAGCCGCAAAGAAATTATTAAGGGATGAATAATCCCTTAATATAAATATCTCTCACTTATTTAAA	-13.8	0.450721	4a
ACAGACGAAGGAGCCGCAAAGAAATTATTAAGGGATGAATAATCCGTCAATATAAATATCTCTCACTTATTTAAA	-5.7	0.260816	4a
ACAGACGAAGGAGCCGCAAAGAAATTATTAAGGGATGAATAATCCTTCAATATAAATATCTCTCACTTATTTAAA	-7	0.673553	4a
ACAGACGAAGGAGCCGCAAAGAAATTATTAAGGGATGAATAATCGCTCAATATAAATATCTCTCACTTATTTAAA	-5.3	0.100688	4a
ACAGACGAAGGAGCCGCAAAGAAATTATTAAGGGATGAATAATCTCTCAATATAAATATCTCTCACTTATTTAAA	-6.7	0.475725	4a
ACAGACGAAGGAGCCGCAAAGAAATTATTAAGGGATGAATAATGCCTCAATATAAATATCTCTCACTTATTTAAA	-5.4	0.13233	4a
ACAGACGAAGGAGCCGCAAAGAAATTATTAAGGGATGAATAATTCCTCAATATAAATATCTCTCACTTATTTAAA	-6.8	0.415443	4a
ACAGACGAAGGAGCCGCAAAGAAATTATTAAGGGATGAATAGTCCCTCAATATAAATATCTCTCACTTATTTAAA	-9.4	0.937166	4a
ACAGACGAAGGAGCCGCAAAGAAATTATTAAGGGATGAATATTCCCTCAATATAAATATCTCTCACTTATTTAAA	-8	0.594999	4a
ACAGACGAAGGAGCCGCAAAGAAATTATTAAGGGATGAATGATCCCTCAATATAAATATCTCTCACTTATTTAAA	-9.7	0.661049	4a
ACAGACGAAGGAGCCGCAAAGAAATTATTAAGGGATGAATTATCCCTCAATATAAATATCTCTCACTTATTTAAA	-9	0.710592	4a
ACAGACGAAGGAGCCGCAAAGAAATTATTAAGGGATGACTAATCCCTCAATATAAATATCTCTCACTTATTTAAA	-9.7	0.573133	4a
ACAGACGAAGGAGCCGCAAAGAAATTATTAAGGGATGATTAATCCCTCAATATAAATATCTCTCACTTATTTAAA	-9.7	0.598879	4a
ACAGACGAAGGAGCCGCAAAGAAATTATTAAGGGATGGATAATCCCTCAATATAAATATCTCTCACTTATTTAAA	-9.7	0.620159	4a
ACAGACGAAGGAGCCGCAAAGAAATTATTAAGGGATGTATAATCCCTCAATATAAATATCTCTCACTTATTTAAA	-9.7	0.788976	4a
ACAGACGAAGGAGCCGCAAAGAAATTATTAAGGGATTAATAATCCCTCAATATAAATATCTCTCACTTATTTAAA	-8.9	0.911557	4a
ACAGACGAAGGAGCCGCAAAGAAATTATTAAGGGCTGAATAATCCCTCAATATAAATATCTCTCACTTATTTAAA	-5	0.497638	4a
ACAGACGAAGGAGCCGCAAAGAAATTATTAAGGGGTGAATAATCCCTCAATATAAATATCTCTCACTTATTTAAA	-9.1	0.734321	4a
ACAGACGAAGGAGCCGCAAAGAAATTATTAAGGGTTGAATAATCCCTCAATATAAATATCTCTCACTTATTTAAA	-5.6	0.364859	4a
ACAGACGAAGGAGCCGCAAAGAAATTATTAAGGTATGAATAATCCCTCAATATAAATATCTCTCACTTATTTAAA	-2.8	0.105276	4a
ACAGACGAAGGAGCCGCAAAGAAATTATTAAGTGATGAATAATCCCTCAATATAAATATCTCTCACTTATTTAAA	-2.5	0.125461	4a
ACAGACGAAGGAGCCGCAAAGAAATTATTAATGGATGAATAATCCCTCAATATAAATATCTCTCACTTATTTAAA	-3.5	0.169277	4a
ACAGACGAAGGAGCCGCAAAGAAATTATTACGGGATGAATAATCCCTCAATATAAATATCTCTCACTTATTTAAA	-7.4	0.395901	4a
ACAGACGAAGGAGCCGCAAAGAAATTATTAGGGGATGAATAATCCCTCAATATAAATATCTCTCACTTATTTAAA	-9.7	0.585886	4a
ACAGACGAAGGAGCCGCAAAGAAATTATTATGGGATGAATAATCCCTCAATATAAATATCTCTCACTTATTTAAA	-8.3	0.276941	4a
ACAGACGAAGGAGCCGCAAAGAAATTATTCAGGGATGAATAATCCCTCAATATAAATATCTCTCACTTATTTAAA	-9.7	0.746975	4a
ACAGACGAAGGAGCCGCAAAGAAATTATTTAGGGATGAATAATCCCTCAATATAAATATCTCTCACTTATTTAAA	-9.7	0.71828	4a
ACAGACGAAGGAGCCGCAAAGAAATTCTTAAGGGATGAATAATCCCTCAATATAAATATCTCTCACTTATTTAAA	-8.2	0.198749	4a
ACAGACGAAGGAGCCGCAAAGAAATTTTTAAGGGATGAATAATCCCTCAATATAAATATCTCTCACTTATTTAAA	-8.2	0.264001	4a
ACAGACGAAGGAGCCGCAAAGAACATATTAAGGGATGAATAATCCCTCAATATAAATATCTCTCACTTATTTAAA	-10.8	0.498704	4a
ACAGACGAAGGAGCCGCAAAGAACCTATTAAGGGATGAATAATCCCTCAATATAAATATCTCTCACTTATTTAAA	-9.7	0.309259	4a
ACAGACGAAGGAGCCGCAAAGAACGTATTAAGGGATGAATAATCCCTCAATATAAATATCTCTCACTTATTTAAA	-11.1	0.724125	4a
ACAGACGAAGGAGCCGCAAAGAACTAATTAAGGGATGAATAATCCCTCAATATAAATATCTCTCACTTATTTAAA	-8.6	0.321494	4a
ACAGACGAAGGAGCCGCAAAGAACTGATTAAGGGATGAATAATCCCTCAATATAAATATCTCTCACTTATTTAAA	-8.7	0.237623	4a
ACAGACGAAGGAGCCGCAAAGAACTTAATAAGGGATGAATAATCCCTCAATATAAATATCTCTCACTTATTTAAA	-8.2	0.166572	4a
ACAGACGAAGGAGCCGCAAAGAACTTACTAAGGGATGAATAATCCCTCAATATAAATATCTCTCACTTATTTAAA	-8.2	0.236743	4a
ACAGACGAAGGAGCCGCAAAGAACTTATAAAGGGATGAATAATCCCTCAATATAAATATCTCTCACTTATTTAAA	-9.4	0.262894	4a
ACAGACGAAGGAGCCGCAAAGAACTTATCAAGGGATGAATAATCCCTCAATATAAATATCTCTCACTTATTTAAA	-8.8	0.319923	4a
ACAGACGAAGGAGCCGCAAAGAACTTATTAACGGATGAATAATCCCTCAATATAAATATCTCTCACTTATTTAAA	-3.7	0.111913	4a
ACAGACGAAGGAGCCGCAAAGAACTTATTAAGAGATGAATAATCCCTCAATATAAATATCTCTCACTTATTTAAA	-2.8	0.146658	4a
ACAGACGAAGGAGCCGCAAAGAACTTATTAAGCGATGAATAATCCCTCAATATAAATATCTCTCACTTATTTAAA	-2.6	0.157452	4a
ACAGACGAAGGAGCCGCAAAGAACTTATTAAGGAATGAATAATCCCTCAATATAAATATCTCTCACTTATTTAAA	-2.8	0.116938	4a
ACAGACGAAGGAGCCGCAAAGAACTTATTAAGGCATGAATAATCCCTCAATATAAATATCTCTCACTTATTTAAA	-2.8	0.0990336	4a
ACAGACGAAGGAGCCGCAAAGAACTTATTAAGGGAAGAATAATCCCTCAATATAAATATCTCTCACTTATTTAAA	-7.1	0.234861	4a
ACAGACGAAGGAGCCGCAAAGAACTTATTAAGGGACGAATAATCCCTCAATATAAATATCTCTCACTTATTTAAA	-6.9	0.388799	4a
ACAGACGAAGGAGCCGCAAAGAACTTATTAAGGGAGGAATAATCCCTCAATATAAATATCTCTCACTTATTTAAA	-8	0.31544	4a
ACAGACGAAGGAGCCGCAAAGAACTTATTAAGGGATAAATAATCCCTCAATATAAATATCTCTCACTTATTTAAA	-8.7	0.477423	4a
ACAGACGAAGGAGCCGCAAAGAACTTATTAAGGGATCAATAATCCCTCAATATAAATATCTCTCACTTATTTAAA	-8.4	0.269773	4a
ACAGACGAAGGAGCCGCAAAGAACTTATTAAGGGATGAAAAATCCCTCAATATAAATATCTCTCACTTATTTAAA	-9.7	0.521018	4a
ACAGACGAAGGAGCCGCAAAGAACTTATTAAGGGATGAACAATCCCTCAATATAAATATCTCTCACTTATTTAAA	-9.7	0.343497	4a
ACAGACGAAGGAGCCGCAAAGAACTTATTAAGGGATGAATAAACCCTCAATATAAATATCTCTCACTTATTTAAA	-5.1	0.264967	4a
ACAGACGAAGGAGCCGCAAAGAACTTATTAAGGGATGAATAATACCTCAATATAAATATCTCTCACTTATTTAAA	-3	0.165441	4a
ACAGACGAAGGAGCCGCAAAGAACTTATTAAGGGATGAATAATCACTCAATATAAATATCTCTCACTTATTTAAA	-2.9	0.152325	4a
ACAGACGAAGGAGCCGCAAAGAACTTATTAAGGGATGAATAATCCATCAATATAAATATCTCTCACTTATTTAAA	-4.3	0.208926	4a
ACAGACGAAGGAGCCGCAAAGAACTTATTAAGGGATGAATAATCCCACAATATAAATATCTCTCACTTATTTAAA	-7.5	0.291515	4a
ACAGACGAAGGAGCCGCAAAGAACTTATTAAGGGATGAATAATCCCCCAATATAAATATCTCTCACTTATTTAAA	-7.6	0.249962	4a
ACAGACGAAGGAGCCGCAAAGAACTTATTAAGGGATGAATAATCCCTAAATATAAATATCTCTCACTTATTTAAA	-9.7	0.45432	4a
ACAGACGAAGGAGCCGCAAAGAACTTATTAAGGGATGAATAATCCCTCAAAATAAATATCTCTCACTTATTTAAA	-9	0.207748	4a
ACAGACGAAGGAGCCGCAAAGAACTTATTAAGGGATGAATAATCCCTCAACATAAATATCTCTCACTTATTTAAA	-8.2	0.226934	4a
ACAGACGAAGGAGCCGCAAAGAACTTATTAAGGGATGAATAATCCCTCAAGATAAATATCTCTCACTTATTTAAA	-9.4	0.184651	4a
ACAGACGAAGGAGCCGCAAAGAACTTATTAAGGGATGAATAATCCCTCAATATAAACATCTCTCACTTATTTAAA	-9.7	0.347624	4a
ACAGACGAAGGAGCCGCAAAGAACTTATTAAGGGATGAATAATCCCTCAATATAAATAACTCTCACTTATTTAAA	-9.7	0.566053	4a
ACAGACGAAGGAGCCGCAAAGAACTTATTAAGGGATGAATAATCCCTCAATATAAATATTTCTCACTTATTTAAA	-9.7	0.306957	4a
ACAGACGAAGGAGCCGCAAAGAACTTATTAAGGGATGAATAATCCCTCAATATATATATCTCTCACTTATTTAAA	-9.7	0.454201	4a
ACAGACGAAGGAGCCGCAAAGAACTTATTAAGGGATGAATAATCCCTCAGTATAAATATCTCTCACTTATTTAAA	-9.7	0.308745	4a
ACAGACGAAGGAGCCGCAAAGAACTTATTAAGGGATGAATAATCCCTCCATATAAATATCTCTCACTTATTTAAA	-8.4	0.279933	4a
ACAGACGAAGGAGCCGCAAAGAACTTATTAAGGGATGAATAATCCCTCGATATAAATATCTCTCACTTATTTAAA	-10.1	0.269478	4a
ACAGACGAAGGAGCCGCAAAGAACTTATTAAGGGATGAATAATCCCTCTATATAAATATCTCTCACTTATTTAAA	-9.2	0.33192	4a
ACAGACGAAGGAGCCGCAAAGAACTTATTAAGGGATGAATAATCCCTGAATATAAATATCTCTCACTTATTTAAA	-9.7	0.212924	4a
ACAGACGAAGGAGCCGCAAAGAACTTATTAAGGGATGAATAATCCCTTAATATAAATATCTCTCACTTATTTAAA	-13.8	0.369366	4a
ACAGACGAAGGAGCCGCAAAGAACTTATTAAGGGATGAATAATCCGTCAATATAAATATCTCTCACTTATTTAAA	-5.7	0.15504	4a
ACAGACGAAGGAGCCGCAAAGAACTTATTAAGGGATGAATAATCCTTCAATATAAATATCTCTCACTTATTTAAA	-7	0.342404	4a
ACAGACGAAGGAGCCGCAAAGAACTTATTAAGGGATGAATAATCTCTCAATATAAATATCTCTCACTTATTTAAA	-6.7	0.417798	4a
ACAGACGAAGGAGCCGCAAAGAACTTATTAAGGGATGAATAATTCCTCAATATAAATATCTCTCACTTATTTAAA	-6.8	0.319806	4a
ACAGACGAAGGAGCCGCAAAGAACTTATTAAGGGATGAATCATCCCTCAATATAAATATCTCTCACTTATTTAAA	-10.6	0.359914	4a
ACAGACGAAGGAGCCGCAAAGAACTTATTAAGGGATGAATGATCCCTCAATATAAATATCTCTCACTTATTTAAA	-9.7	0.282277	4a
ACAGACGAAGGAGCCGCAAAGAACTTATTAAGGGATGAATTATCCCTCAATATAAATATCTCTCACTTATTTAAA	-9	0.31008	4a
ACAGACGAAGGAGCCGCAAAGAACTTATTAAGGGATGACTAATCCCTCAATATAAATATCTCTCACTTATTTAAA	-9.7	0.381779	4a
ACAGACGAAGGAGCCGCAAAGAACTTATTAAGGGATGAGTAATCCCTCAATATAAATATCTCTCACTTATTTAAA	-9.7	0.420513	4a
ACAGACGAAGGAGCCGCAAAGAACTTATTAAGGGATGTATAATCCCTCAATATAAATATCTCTCACTTATTTAAA	-9.7	0.637062	4a
ACAGACGAAGGAGCCGCAAAGAACTTATTAAGGGATTAATAATCCCTCAATATAAATATCTCTCACTTATTTAAA	-8.9	0.621219	4a
ACAGACGAAGGAGCCGCAAAGAACTTATTAAGGGGTGAATAATCCCTCAATATAAATATCTCTCACTTATTTAAA	-9.1	0.410782	4a
ACAGACGAAGGAGCCGCAAAGAACTTATTAAGGGTTGAATAATCCCTCAATATAAATATCTCTCACTTATTTAAA	-5.6	0.231973	4a
ACAGACGAAGGAGCCGCAAAGAACTTATTAAGGTATGAATAATCCCTCAATATAAATATCTCTCACTTATTTAAA	-2.8	0.107839	4a
ACAGACGAAGGAGCCGCAAAGAACTTATTAAGTGATGAATAATCCCTCAATATAAATATCTCTCACTTATTTAAA	-2.5	0.0734738	4a
ACAGACGAAGGAGCCGCAAAGAACTTATTAATGGATGAATAATCCCTCAATATAAATATCTCTCACTTATTTAAA	-3.5	0.142046	4a
ACAGACGAAGGAGCCGCAAAGAACTTATTACGGGATGAATAATCCCTCAATATAAATATCTCTCACTTATTTAAA	-7.4	0.248411	4a
ACAGACGAAGGAGCCGCAAAGAACTTATTATGGGATGAATAATCCCTCAATATAAATATCTCTCACTTATTTAAA	-8.3	0.23256	4a
ACAGACGAAGGAGCCGCAAAGAACTTATTCAGGGATGAATAATCCCTCAATATAAATATCTCTCACTTATTTAAA	-9.7	0.525157	4a
ACAGACGAAGGAGCCGCAAAGAACTTATTTAGGGATGAATAATCCCTCAATATAAATATCTCTCACTTATTTAAA	-9.7	0.320563	4a
ACAGACGAAGGAGCCGCAAAGAAGAAATTAAGGGATGAATAATCCCTCAATATAAATATCTCTCACTTATTTAAA	-8.6	0.185328	4a
ACAGACGAAGGAGCCGCAAAGAAGATAATAAGGGATGAATAATCCCTCAATATAAATATCTCTCACTTATTTAAA	-8.2	0.227061	4a
ACAGACGAAGGAGCCGCAAAGAAGATAGTAAGGGATGAATAATCCCTCAATATAAATATCTCTCACTTATTTAAA	-8.6	0.264625	4a
ACAGACGAAGGAGCCGCAAAGAAGATATAAAGGGATGAATAATCCCTCAATATAAATATCTCTCACTTATTTAAA	-9.8	0.513792	4a
ACAGACGAAGGAGCCGCAAAGAAGATATCAAGGGATGAATAATCCCTCAATATAAATATCTCTCACTTATTTAAA	-10.2	0.521875	4a
ACAGACGAAGGAGCCGCAAAGAAGATATTAAAGGATGAATAATCCCTCAATATAAATATCTCTCACTTATTTAAA	-4.9	0.263525	4a
ACAGACGAAGGAGCCGCAAAGAAGATATTAACGGATGAATAATCCCTCAATATAAATATCTCTCACTTATTTAAA	-4.9	0.20731	4a
ACAGACGAAGGAGCCGCAAAGAAGATATTAAGAGATGAATAATCCCTCAATATAAATATCTCTCACTTATTTAAA	-4.2	0.221035	4a
ACAGACGAAGGAGCCGCAAAGAAGATATTAAGGAATGAATAATCCCTCAATATAAATATCTCTCACTTATTTAAA	-4.2	0.175262	4a
ACAGACGAAGGAGCCGCAAAGAAGATATTAAGGCATGAATAATCCCTCAATATAAATATCTCTCACTTATTTAAA	-4.2	0.169776	4a
ACAGACGAAGGAGCCGCAAAGAAGATATTAAGGGAAGAATAATCCCTCAATATAAATATCTCTCACTTATTTAAA	-8.5	1.00456	4a
ACAGACGAAGGAGCCGCAAAGAAGATATTAAGGGAGGAATAATCCCTCAATATAAATATCTCTCACTTATTTAAA	-9.4	0.643467	4a
ACAGACGAAGGAGCCGCAAAGAAGATATTAAGGGATAAATAATCCCTCAATATAAATATCTCTCACTTATTTAAA	-10.1	0.779982	4a
ACAGACGAAGGAGCCGCAAAGAAGATATTAAGGGATCAATAATCCCTCAATATAAATATCTCTCACTTATTTAAA	-9.8	0.81451	4a
ACAGACGAAGGAGCCGCAAAGAAGATATTAAGGGATGAAAAATCCCTCAATATAAATATCTCTCACTTATTTAAA	-11.1	0.376278	4a
ACAGACGAAGGAGCCGCAAAGAAGATATTAAGGGATGAACAATCCCTCAATATAAATATCTCTCACTTATTTAAA	-11.1	0.64691	4a
ACAGACGAAGGAGCCGCAAAGAAGATATTAAGGGATGAATAAACCCTCAATATAAATATCTCTCACTTATTTAAA	-6.5	0.574117	4a
ACAGACGAAGGAGCCGCAAAGAAGATATTAAGGGATGAATAAGCCCTCAATATAAATATCTCTCACTTATTTAAA	-6.7	0.432475	4a
ACAGACGAAGGAGCCGCAAAGAAGATATTAAGGGATGAATAATACCTCAATATAAATATCTCTCACTTATTTAAA	-4.4	0.237265	4a
ACAGACGAAGGAGCCGCAAAGAAGATATTAAGGGATGAATAATCACTCAATATAAATATCTCTCACTTATTTAAA	-4	0.142735	4a
ACAGACGAAGGAGCCGCAAAGAAGATATTAAGGGATGAATAATCCATCAATATAAATATCTCTCACTTATTTAAA	-5.7	0.207109	4a
ACAGACGAAGGAGCCGCAAAGAAGATATTAAGGGATGAATAATCCCACAATATAAATATCTCTCACTTATTTAAA	-8.9	0.310988	4a
ACAGACGAAGGAGCCGCAAAGAAGATATTAAGGGATGAATAATCCCCCAATATAAATATCTCTCACTTATTTAAA	-9	0.320439	4a
ACAGACGAAGGAGCCGCAAAGAAGATATTAAGGGATGAATAATCCCTAAATATAAATATCTCTCACTTATTTAAA	-11.1	0.665131	4a
ACAGACGAAGGAGCCGCAAAGAAGATATTAAGGGATGAATAATCCCTCAAAATAAATATCTCTCACTTATTTAAA	-8.2	0.205443	4a
ACAGACGAAGGAGCCGCAAAGAAGATATTAAGGGATGAATAATCCCTCAACATAAATATCTCTCACTTATTTAAA	-8.2	0.157481	4a
ACAGACGAAGGAGCCGCAAAGAAGATATTAAGGGATGAATAATCCCTCAATATAAAAATCTCTCACTTATTTAAA	-11.1	0.575862	4a
ACAGACGAAGGAGCCGCAAAGAAGATATTAAGGGATGAATAATCCCTCAATATAAAGATCTCTCACTTATTTAAA	-11.1	0.558517	4a
ACAGACGAAGGAGCCGCAAAGAAGATATTAAGGGATGAATAATCCCTCAATATAAATAACTCTCACTTATTTAAA	-11.1	1.07229	4a
ACAGACGAAGGAGCCGCAAAGAAGATATTAAGGGATGAATAATCCCTCAATATAAATGTCTCTCACTTATTTAAA	-11.1	0.392633	4a
ACAGACGAAGGAGCCGCAAAGAAGATATTAAGGGATGAATAATCCCTCTATATAAATATCTCTCACTTATTTAAA	-10.6	0.405964	4a
ACAGACGAAGGAGCCGCAAAGAAGATATTAAGGGATGAATAATCCCTGAATATAAATATCTCTCACTTATTTAAA	-11.1	0.582844	4a
ACAGACGAAGGAGCCGCAAAGAAGATATTAAGGGATGAATAATCCCTTAATATAAATATCTCTCACTTATTTAAA	-15.2	0.191954	4a
ACAGACGAAGGAGCCGCAAAGAAGATATTAAGGGATGAATAATCCGTCAATATAAATATCTCTCACTTATTTAAA	-7.1	0.239129	4a
ACAGACGAAGGAGCCGCAAAGAAGATATTAAGGGATGAATAATCCTTCAATATAAATATCTCTCACTTATTTAAA	-8.4	0.761755	4a
ACAGACGAAGGAGCCGCAAAGAAGATATTAAGGGATGAATAATCGCTCAATATAAATATCTCTCACTTATTTAAA	-6.7	0.227558	4a
ACAGACGAAGGAGCCGCAAAGAAGATATTAAGGGATGAATAATTCCTCAATATAAATATCTCTCACTTATTTAAA	-8.2	1.04962	4a
ACAGACGAAGGAGCCGCAAAGAAGATATTAAGGGATGAATGATCCCTCAATATAAATATCTCTCACTTATTTAAA	-11.1	0.564496	4a
ACAGACGAAGGAGCCGCAAAGAAGATATTAAGGGATGAATTATCCCTCAATATAAATATCTCTCACTTATTTAAA	-10.4	0.571784	4a
ACAGACGAAGGAGCCGCAAAGAAGATATTAAGGGATGATTAATCCCTCAATATAAATATCTCTCACTTATTTAAA	-11.1	0.803465	4a
ACAGACGAAGGAGCCGCAAAGAAGATATTAAGGGATGTATAATCCCTCAATATAAATATCTCTCACTTATTTAAA	-11.1	0.603099	4a
ACAGACGAAGGAGCCGCAAAGAAGATATTAAGGGATTAATAATCCCTCAATATAAATATCTCTCACTTATTTAAA	-10.3	0.608458	4a
ACAGACGAAGGAGCCGCAAAGAAGATATTAAGGTATGAATAATCCCTCAATATAAATATCTCTCACTTATTTAAA	-4.2	0.116691	4a
ACAGACGAAGGAGCCGCAAAGAAGATATTAAGTGATGAATAATCCCTCAATATAAATATCTCTCACTTATTTAAA	-3.9	0.137269	4a
ACAGACGAAGGAGCCGCAAAGAAGATATTAATGGATGAATAATCCCTCAATATAAATATCTCTCACTTATTTAAA	-4.9	0.172999	4a
ACAGACGAAGGAGCCGCAAAGAAGATATTACGGGATGAATAATCCCTCAATATAAATATCTCTCACTTATTTAAA	-8.8	0.351002	4a
ACAGACGAAGGAGCCGCAAAGAAGATCTTAAGGGATGAATAATCCCTCAATATAAATATCTCTCACTTATTTAAA	-8.2	0.166014	4a
ACAGACGAAGGAGCCGCAAAGAAGATGTTAAGGGATGAATAATCCCTCAATATAAATATCTCTCACTTATTTAAA	-11.1	0.741437	4a
ACAGACGAAGGAGCCGCAAAGAAGCTAATAAGGGATGAATAATCCCTCAATATAAATATCTCTCACTTATTTAAA	-8.2	0.285972	4a
ACAGACGAAGGAGCCGCAAAGAAGCTATAAAGGGATGAATAATCCCTCAATATAAATATCTCTCACTTATTTAAA	-8.5	0.357312	4a
ACAGACGAAGGAGCCGCAAAGAAGCTATTAAAGGATGAATAATCCCTCAATATAAATATCTCTCACTTATTTAAA	-3.6	0.143966	4a
ACAGACGAAGGAGCCGCAAAGAAGCTATTAAGAGATGAATAATCCCTCAATATAAATATCTCTCACTTATTTAAA	-2.8	0.123399	4a
ACAGACGAAGGAGCCGCAAAGAAGCTATTAAGCGATGAATAATCCCTCAATATAAATATCTCTCACTTATTTAAA	-2.6	0.0691034	4a
ACAGACGAAGGAGCCGCAAAGAAGCTATTAAGGAATGAATAATCCCTCAATATAAATATCTCTCACTTATTTAAA	-2.8	0.100857	4a
ACAGACGAAGGAGCCGCAAAGAAGCTATTAAGGGAAGAATAATCCCTCAATATAAATATCTCTCACTTATTTAAA	-7.1	0.400084	4a
ACAGACGAAGGAGCCGCAAAGAAGCTATTAAGGGACGAATAATCCCTCAATATAAATATCTCTCACTTATTTAAA	-6.9	0.436131	4a
ACAGACGAAGGAGCCGCAAAGAAGCTATTAAGGGAGGAATAATCCCTCAATATAAATATCTCTCACTTATTTAAA	-8	0.240278	4a
ACAGACGAAGGAGCCGCAAAGAAGCTATTAAGGGATCAATAATCCCTCAATATAAATATCTCTCACTTATTTAAA	-8.4	0.425041	4a
ACAGACGAAGGAGCCGCAAAGAAGCTATTAAGGGATGAAAAATCCCTCAATATAAATATCTCTCACTTATTTAAA	-9.7	0.491073	4a
ACAGACGAAGGAGCCGCAAAGAAGCTATTAAGGGATGAACAATCCCTCAATATAAATATCTCTCACTTATTTAAA	-9.7	0.567974	4a
ACAGACGAAGGAGCCGCAAAGAAGCTATTAAGGGATGAATAATCCCTAAATATAAATATCTCTCACTTATTTAAA	-9.7	0.407392	4a
ACAGACGAAGGAGCCGCAAAGAAGCTATTAAGGGATGAATAATCCCTCAATATAAAAATCTCTCACTTATTTAAA	-9.7	0.712507	4a
ACAGACGAAGGAGCCGCAAAGAAGCTATTAAGGGATGAATAATCCCTCAATATAAATAACTCTCACTTATTTAAA	-9.7	0.674361	4a
ACAGACGAAGGAGCCGCAAAGAAGCTATTAAGGGATGAATAATCCCTCAATTTAAATATCTCTCACTTATTTAAA	-8.2	0.0606171	4a
ACAGACGAAGGAGCCGCAAAGAAGCTATTAAGGGATGAATAATCCCTGAATATAAATATCTCTCACTTATTTAAA	-9.7	0.342775	4a
ACAGACGAAGGAGCCGCAAAGAAGCTATTAAGGGATGAATAATCCCTTAATATAAATATCTCTCACTTATTTAAA	-13.8	0.827096	4a
ACAGACGAAGGAGCCGCAAAGAAGCTATTAAGGGATGAATACTCCCTCAATATAAATATCTCTCACTTATTTAAA	-7.1	0.458417	4a
ACAGACGAAGGAGCCGCAAAGAAGCTATTAAGGGATGAATATTCCCTCAATATAAATATCTCTCACTTATTTAAA	-8	0.560476	4a
ACAGACGAAGGAGCCGCAAAGAAGCTATTAAGGGATGTATAATCCCTCAATATAAATATCTCTCACTTATTTAAA	-9.7	0.575862	4a
ACAGACGAAGGAGCCGCAAAGAAGCTATTAAGGTATGAATAATCCCTCAATATAAATATCTCTCACTTATTTAAA	-2.8	0.0903313	4a
ACAGACGAAGGAGCCGCAAAGAAGCTATTAAGTGATGAATAATCCCTCAATATAAATATCTCTCACTTATTTAAA	-2.5	0.113053	4a
ACAGACGAAGGAGCCGCAAAGAAGCTATTAATGGATGAATAATCCCTCAATATAAATATCTCTCACTTATTTAAA	-3.5	0.122537	4a
ACAGACGAAGGAGCCGCAAAGAAGCTATTATGGGATGAATAATCCCTCAATATAAATATCTCTCACTTATTTAAA	-8.3	0.346173	4a
ACAGACGAAGGAGCCGCAAAGAAGGAATTAAGGGATGAATAATCCCTCAATATAAATATCTCTCACTTATTTAAA	-8.6	0.352753	4a
ACAGACGAAGGAGCCGCAAAGAAGGTATTAAAGGATGAATAATCCCTCAATATAAATATCTCTCACTTATTTAAA	-5.2	0.188895	4a
ACAGACGAAGGAGCCGCAAAGAAGGTATTAAGAGATGAATAATCCCTCAATATAAATATCTCTCACTTATTTAAA	-4.5	0.170661	4a
ACAGACGAAGGAGCCGCAAAGAAGGTATTAAGGAATGAATAATCCCTCAATATAAATATCTCTCACTTATTTAAA	-4.5	0.193827	4a
ACAGACGAAGGAGCCGCAAAGAAGGTATTAAGGCATGAATAATCCCTCAATATAAATATCTCTCACTTATTTAAA	-4.5	0.100711	4a
ACAGACGAAGGAGCCGCAAAGAAGGTATTAAGGGATAAATAATCCCTCAATATAAATATCTCTCACTTATTTAAA	-10.4	1.2856	4a
ACAGACGAAGGAGCCGCAAAGAAGGTATTAAGGGATGAATAATCCATCAATATAAATATCTCTCACTTATTTAAA	-6	0.129569	4a
ACAGACGAAGGAGCCGCAAAGAAGGTATTAAGGGATGAATAATCCCCCAATATAAATATCTCTCACTTATTTAAA	-9.3	0.377614	4a
ACAGACGAAGGAGCCGCAAAGAAGGTATTAAGGGATGAATAATCCCTAAATATAAATATCTCTCACTTATTTAAA	-11.4	0.966462	4a
ACAGACGAAGGAGCCGCAAAGAAGGTATTAAGGGATGAATAATCCCTCAATATAAATTTCTCTCACTTATTTAAA	-11.4	0.849316	4a
ACAGACGAAGGAGCCGCAAAGAAGGTATTAAGGGATGAATAATCCCTCAATATAACTATCTCTCACTTATTTAAA	-11.4	0.729805	4a
ACAGACGAAGGAGCCGCAAAGAAGGTATTAAGGGATGAATAATCCCTGAATATAAATATCTCTCACTTATTTAAA	-11.4	1.44635	4a
ACAGACGAAGGAGCCGCAAAGAAGGTATTAAGGGATGAATAATCCCTTAATATAAATATCTCTCACTTATTTAAA	-15.5	0.326391	4a
ACAGACGAAGGAGCCGCAAAGAAGGTATTAAGGTATGAATAATCCCTCAATATAAATATCTCTCACTTATTTAAA	-4.5	0.230345	4a
ACAGACGAAGGAGCCGCAAAGAAGGTATTAAGTGATGAATAATCCCTCAATATAAATATCTCTCACTTATTTAAA	-4.2	0.104431	4a
ACAGACGAAGGAGCCGCAAAGAAGGTCTTAAGGGATGAATAATCCCTCAATATAAATATCTCTCACTTATTTAAA	-8.2	0.114569	4a
ACAGACGAAGGAGCCGCAAAGAAGTAAATAAGGGATGAATAATCCCTCAATATAAATATCTCTCACTTATTTAAA	-8.2	0.257732	4a
ACAGACGAAGGAGCCGCAAAGAAGTAAGTAAGGGATGAATAATCCCTCAATATAAATATCTCTCACTTATTTAAA	-8.2	0.378077	4a
ACAGACGAAGGAGCCGCAAAGAAGTAATAAAGGGATGAATAATCCCTCAATATAAATATCTCTCACTTATTTAAA	-8.2	0.205034	4a
ACAGACGAAGGAGCCGCAAAGAAGTAATTAAAGGATGAATAATCCCTCAATATAAATATCTCTCACTTATTTAAA	-3.6	0.105176	4a
ACAGACGAAGGAGCCGCAAAGAAGTAATTAACGGATGAATAATCCCTCAATATAAATATCTCTCACTTATTTAAA	-3.7	0.133254	4a
ACAGACGAAGGAGCCGCAAAGAAGTAATTAAGAGATGAATAATCCCTCAATATAAATATCTCTCACTTATTTAAA	-1.7	0.141143	4a
ACAGACGAAGGAGCCGCAAAGAAGTAATTAAGCGATGAATAATCCCTCAATATAAATATCTCTCACTTATTTAAA	-1.5	0.156545	4a
ACAGACGAAGGAGCCGCAAAGAAGTAATTAAGGAATGAATAATCCCTCAATATAAATATCTCTCACTTATTTAAA	-1.7	0.0878591	4a
ACAGACGAAGGAGCCGCAAAGAAGTAATTAAGGCATGAATAATCCCTCAATATAAATATCTCTCACTTATTTAAA	-1.7	0.096874	4a
ACAGACGAAGGAGCCGCAAAGAAGTAATTAAGGGAAGAATAATCCCTCAATATAAATATCTCTCACTTATTTAAA	-6	0.262994	4a
ACAGACGAAGGAGCCGCAAAGAAGTAATTAAGGGACGAATAATCCCTCAATATAAATATCTCTCACTTATTTAAA	-5.8	0.174739	4a
ACAGACGAAGGAGCCGCAAAGAAGTAATTAAGGGATAAATAATCCCTCAATATAAATATCTCTCACTTATTTAAA	-7.6	0.218593	4a
ACAGACGAAGGAGCCGCAAAGAAGTAATTAAGGGATCAATAATCCCTCAATATAAATATCTCTCACTTATTTAAA	-7.3	0.305392	4a
ACAGACGAAGGAGCCGCAAAGAAGTAATTAAGGGATGAAAAATCCCTCAATATAAATATCTCTCACTTATTTAAA	-8.6	0.272414	4a
ACAGACGAAGGAGCCGCAAAGAAGTAATTAAGGGATGAATAAACCCTCAATATAAATATCTCTCACTTATTTAAA	-4	0.1976	4a
ACAGACGAAGGAGCCGCAAAGAAGTAATTAAGGGATGAATAACCCCTCAATATAAATATCTCTCACTTATTTAAA	-4.4	0.158412	4a
ACAGACGAAGGAGCCGCAAAGAAGTAATTAAGGGATGAATAAGCCCTCAATATAAATATCTCTCACTTATTTAAA	-4.2	0.148712	4a
ACAGACGAAGGAGCCGCAAAGAAGTAATTAAGGGATGAATAATACCTCAATATAAATATCTCTCACTTATTTAAA	-1.9	0.141498	4a
ACAGACGAAGGAGCCGCAAAGAAGTAATTAAGGGATGAATAATCACTCAATATAAATATCTCTCACTTATTTAAA	-2.7	0.108616	4a
ACAGACGAAGGAGCCGCAAAGAAGTAATTAAGGGATGAATAATCCATCAATATAAATATCTCTCACTTATTTAAA	-4	0.183238	4a
ACAGACGAAGGAGCCGCAAAGAAGTAATTAAGGGATGAATAATCCCTAAATATAAATATCTCTCACTTATTTAAA	-8.6	0.23409	4a
ACAGACGAAGGAGCCGCAAAGAAGTAATTAAGGGATGAATAATCCCTCAAAATAAATATCTCTCACTTATTTAAA	-8.2	0.214728	4a
ACAGACGAAGGAGCCGCAAAGAAGTAATTAAGGGATGAATAATCCCTCAACATAAATATCTCTCACTTATTTAAA	-8.2	0.209778	4a
ACAGACGAAGGAGCCGCAAAGAAGTAATTAAGGGATGAATAATCCCTCAATATAAAAATCTCTCACTTATTTAAA	-8.6	0.282292	4a
ACAGACGAAGGAGCCGCAAAGAAGTAATTAAGGGATGAATAATCCCTCAATATAAACATCTCTCACTTATTTAAA	-8.6	0.264426	4a
ACAGACGAAGGAGCCGCAAAGAAGTAATTAAGGGATGAATAATCCCTCAATATAAATAGCTCTCACTTATTTAAA	-8.6	0.150014	4a
ACAGACGAAGGAGCCGCAAAGAAGTAATTAAGGGATGAATAATCCCTCAATATAAATTTCTCTCACTTATTTAAA	-8.6	0.121512	4a
ACAGACGAAGGAGCCGCAAAGAAGTAATTAAGGGATGAATAATCCCTCAATATAACTATCTCTCACTTATTTAAA	-9.2	0.215206	4a
ACAGACGAAGGAGCCGCAAAGAAGTAATTAAGGGATGAATAATCCCTCAATATAATTATCTCTCACTTATTTAAA	-9.7	0.198729	4a
ACAGACGAAGGAGCCGCAAAGAAGTAATTAAGGGATGAATAATCCCTCAATATAGATATCTCTCACTTATTTAAA	-8.6	0.30315	4a
ACAGACGAAGGAGCCGCAAAGAAGTAATTAAGGGATGAATAATCCCTCAATATATATATCTCTCACTTATTTAAA	-8.6	0.278397	4a
ACAGACGAAGGAGCCGCAAAGAAGTAATTAAGGGATGAATAATCCCTCAATGTAAATATCTCTCACTTATTTAAA	-8.7	0.114434	4a
ACAGACGAAGGAGCCGCAAAGAAGTAATTAAGGGATGAATAATCCCTCACTATAAATATCTCTCACTTATTTAAA	-8.2	0.167656	4a
ACAGACGAAGGAGCCGCAAAGAAGTAATTAAGGGATGAATAATCCCTCAGTATAAATATCTCTCACTTATTTAAA	-8.6	0.0878434	4a
ACAGACGAAGGAGCCGCAAAGAAGTAATTAAGGGATGAATAATCCCTCATTATAAATATCTCTCACTTATTTAAA	-9.5	0.277528	4a
ACAGACGAAGGAGCCGCAAAGAAGTAATTAAGGGATGAATAATCCCTCCATATAAATATCTCTCACTTATTTAAA	-8.2	0.074941	4a
ACAGACGAAGGAGCCGCAAAGAAGTAATTAAGGGATGAATAATCCCTCGATATAAATATCTCTCACTTATTTAAA	-9	0.155141	4a
ACAGACGAAGGAGCCGCAAAGAAGTAATTAAGGGATGAATAATCCCTCTATATAAATATCTCTCACTTATTTAAA	-8.2	0.193284	4a
ACAGACGAAGGAGCCGCAAAGAAGTAATTAAGGGATGAATAATCCCTGAATATAAATATCTCTCACTTATTTAAA	-8.6	0.252764	4a
ACAGACGAAGGAGCCGCAAAGAAGTAATTAAGGGATGAATAATCCGTCAATATAAATATCTCTCACTTATTTAAA	-4.6	0.178851	4a
ACAGACGAAGGAGCCGCAAAGAAGTAATTAAGGGATGAATAATCCTTCAATATAAATATCTCTCACTTATTTAAA	-5.9	0.186693	4a
ACAGACGAAGGAGCCGCAAAGAAGTAATTAAGGGATGAATAATCGCTCAATATAAATATCTCTCACTTATTTAAA	-4.2	0.0828159	4a
ACAGACGAAGGAGCCGCAAAGAAGTAATTAAGGGATGAATAATCTCTCAATATAAATATCTCTCACTTATTTAAA	-5.6	0.243717	4a
ACAGACGAAGGAGCCGCAAAGAAGTAATTAAGGGATGAATAATGCCTCAATATAAATATCTCTCACTTATTTAAA	-4.3	0.164371	4a
ACAGACGAAGGAGCCGCAAAGAAGTAATTAAGGGATGAATAATTCCTCAATATAAATATCTCTCACTTATTTAAA	-5.7	0.263142	4a
ACAGACGAAGGAGCCGCAAAGAAGTAATTAAGGGATGAATACTCCCTCAATATAAATATCTCTCACTTATTTAAA	-6	0.324119	4a
ACAGACGAAGGAGCCGCAAAGAAGTAATTAAGGGATGAATATTCCCTCAATATAAATATCTCTCACTTATTTAAA	-6.9	0.292651	4a
ACAGACGAAGGAGCCGCAAAGAAGTAATTAAGGGATGAATCATCCCTCAATATAAATATCTCTCACTTATTTAAA	-9.5	0.314107	4a
ACAGACGAAGGAGCCGCAAAGAAGTAATTAAGGGATGAATTATCCCTCAATATAAATATCTCTCACTTATTTAAA	-7.9	0.355496	4a
ACAGACGAAGGAGCCGCAAAGAAGTAATTAAGGGATGACTAATCCCTCAATATAAATATCTCTCACTTATTTAAA	-8.6	0.289356	4a
ACAGACGAAGGAGCCGCAAAGAAGTAATTAAGGGATGCATAATCCCTCAATATAAATATCTCTCACTTATTTAAA	-8.6	0.287931	4a
ACAGACGAAGGAGCCGCAAAGAAGTAATTAAGGGATGTATAATCCCTCAATATAAATATCTCTCACTTATTTAAA	-8.6	0.345696	4a
ACAGACGAAGGAGCCGCAAAGAAGTAATTAAGGGATTAATAATCCCTCAATATAAATATCTCTCACTTATTTAAA	-7.8	0.378526	4a
ACAGACGAAGGAGCCGCAAAGAAGTAATTAAGGGCTGAATAATCCCTCAATATAAATATCTCTCACTTATTTAAA	-3.9	0.165347	4a
ACAGACGAAGGAGCCGCAAAGAAGTAATTAAGGGGTGAATAATCCCTCAATATAAATATCTCTCACTTATTTAAA	-8	0.307851	4a
ACAGACGAAGGAGCCGCAAAGAAGTAATTAAGGGTTGAATAATCCCTCAATATAAATATCTCTCACTTATTTAAA	-4.5	0.161545	4a
ACAGACGAAGGAGCCGCAAAGAAGTAATTAAGGTATGAATAATCCCTCAATATAAATATCTCTCACTTATTTAAA	-1.7	0.111882	4a
ACAGACGAAGGAGCCGCAAAGAAGTAATTAAGTGATGAATAATCCCTCAATATAAATATCTCTCACTTATTTAAA	-1.4	0.0789403	4a
ACAGACGAAGGAGCCGCAAAGAAGTAATTAATGGATGAATAATCCCTCAATATAAATATCTCTCACTTATTTAAA	-3.4	0.12081	4a
ACAGACGAAGGAGCCGCAAAGAAGTAATTATGGGATGAATAATCCCTCAATATAAATATCTCTCACTTATTTAAA	-7.2	0.168545	4a
ACAGACGAAGGAGCCGCAAAGAAGTAATTCAGGGATGAATAATCCCTCAATATAAATATCTCTCACTTATTTAAA	-8.6	0.325487	4a
ACAGACGAAGGAGCCGCAAAGAAGTACTTAAGGGATGAATAATCCCTCAATATAAATATCTCTCACTTATTTAAA	-8.2	0.242994	4a
ACAGACGAAGGAGCCGCAAAGAAGTATTTAAGGGATGAATAATCCCTCAATATAAATATCTCTCACTTATTTAAA	-9.7	0.287978	4a
ACAGACGAAGGAGCCGCAAAGAAGTCAATAAGGGATGAATAATCCCTCAATATAAATATCTCTCACTTATTTAAA	-8.2	0.28406	4a
ACAGACGAAGGAGCCGCAAAGAAGTCATAAAGGGATGAATAATCCCTCAATATAAATATCTCTCACTTATTTAAA	-8.2	0.198352	4a
ACAGACGAAGGAGCCGCAAAGAAGTCATGAAGGGATGAATAATCCCTCAATATAAATATCTCTCACTTATTTAAA	-9	0.324715	4a
ACAGACGAAGGAGCCGCAAAGAAGTCATTAAAGGATGAATAATCCCTCAATATAAATATCTCTCACTTATTTAAA	-3.6	0.158004	4a
ACAGACGAAGGAGCCGCAAAGAAGTCATTAACGGATGAATAATCCCTCAATATAAATATCTCTCACTTATTTAAA	-3.7	0.128198	4a
ACAGACGAAGGAGCCGCAAAGAAGTCATTAAGAGATGAATAATCCCTCAATATAAATATCTCTCACTTATTTAAA	-2.1	0.136654	4a
ACAGACGAAGGAGCCGCAAAGAAGTCATTAAGCGATGAATAATCCCTCAATATAAATATCTCTCACTTATTTAAA	-1.9	0.0664603	4a
ACAGACGAAGGAGCCGCAAAGAAGTCATTAAGGAATGAATAATCCCTCAATATAAATATCTCTCACTTATTTAAA	-1.7	0.138739	4a
ACAGACGAAGGAGCCGCAAAGAAGTCATTAAGGCATGAATAATCCCTCAATATAAATATCTCTCACTTATTTAAA	-1.5	0.101623	4a
ACAGACGAAGGAGCCGCAAAGAAGTCATTAAGGGACGAATAATCCCTCAATATAAATATCTCTCACTTATTTAAA	-5.6	0.153736	4a
ACAGACGAAGGAGCCGCAAAGAAGTCATTAAGGGATAAATAATCCCTCAATATAAATATCTCTCACTTATTTAAA	-7.4	0.307725	4a
ACAGACGAAGGAGCCGCAAAGAAGTCATTAAGGGATGAAAAATCCCTCAATATAAATATCTCTCACTTATTTAAA	-8.4	0.19965	4a
ACAGACGAAGGAGCCGCAAAGAAGTCATTAAGGGATGAATAAACCCTCAATATAAATATCTCTCACTTATTTAAA	-3.8	0.175799	4a
ACAGACGAAGGAGCCGCAAAGAAGTCATTAAGGGATGAATAATCCCACAATATAAATATCTCTCACTTATTTAAA	-7.4	0.199556	4a
ACAGACGAAGGAGCCGCAAAGAAGTCATTAAGGGATGAATAATCCCCCAATATAAATATCTCTCACTTATTTAAA	-6.9	0.113204	4a
ACAGACGAAGGAGCCGCAAAGAAGTCATTAAGGGATGAATAATCCCTCAAAATAAATATCTCTCACTTATTTAAA	-8.2	0.202618	4a
ACAGACGAAGGAGCCGCAAAGAAGTCATTAAGGGATGAATAATCCCTCAATATAAACATCTCTCACTTATTTAAA	-8.4	0.332583	4a
ACAGACGAAGGAGCCGCAAAGAAGTCATTAAGGGATGAATAATCCCTCAATATAAATAACTCTCACTTATTTAAA	-8.4	0.248921	4a
ACAGACGAAGGAGCCGCAAAGAAGTCATTAAGGGATGAATAATCCCTGAATATAAATATCTCTCACTTATTTAAA	-8.6	0.136113	4a
ACAGACGAAGGAGCCGCAAAGAAGTCATTAAGGGATGAATAATCCGTCAATATAAATATCTCTCACTTATTTAAA	-4.4	0.173112	4a
ACAGACGAAGGAGCCGCAAAGAAGTCATTAAGGGATGAATAATCCTTCAATATAAATATCTCTCACTTATTTAAA	-5.7	0.188728	4a
ACAGACGAAGGAGCCGCAAAGAAGTCATTAAGGGATGAATAATCGCTCAATATAAATATCTCTCACTTATTTAAA	-4	0.107095	4a
ACAGACGAAGGAGCCGCAAAGAAGTCATTAAGGGATGAATAATGCCTCAATATAAATATCTCTCACTTATTTAAA	-4.1	0.130033	4a
ACAGACGAAGGAGCCGCAAAGAAGTCATTAAGGGATGATTAATCCCTCAATATAAATATCTCTCACTTATTTAAA	-8.4	0.217352	4a
ACAGACGAAGGAGCCGCAAAGAAGTCATTAAGGGATTAATAATCCCTCAATATAAATATCTCTCACTTATTTAAA	-7.6	0.236009	4a
ACAGACGAAGGAGCCGCAAAGAAGTCATTAAGTGATGAATAATCCCTCAATATAAATATCTCTCACTTATTTAAA	-1.9	0.0976037	4a
ACAGACGAAGGAGCCGCAAAGAAGTCATTAATGGATGAATAATCCCTCAATATAAATATCTCTCACTTATTTAAA	-3.4	0.170667	4a
ACAGACGAAGGAGCCGCAAAGAAGTCTTTAAGGGATGAATAATCCCTCAATATAAATATCTCTCACTTATTTAAA	-8.2	0.180985	4a
ACAGACGAAGGAGCCGCAAAGAAGTGAATAAGGGATGAATAATCCCTCAATATAAATATCTCTCACTTATTTAAA	-8.2	0.296299	4a
ACAGACGAAGGAGCCGCAAAGAAGTGACTAAGGGATGAATAATCCCTCAATATAAATATCTCTCACTTATTTAAA	-8.2	0.343582	4a
ACAGACGAAGGAGCCGCAAAGAAGTGATAAAGGGATGAATAATCCCTCAATATAAATATCTCTCACTTATTTAAA	-8.2	0.222914	4a
ACAGACGAAGGAGCCGCAAAGAAGTGATTAAAGGATGAATAATCCCTCAATATAAATATCTCTCACTTATTTAAA	-3.6	0.189512	4a
ACAGACGAAGGAGCCGCAAAGAAGTGATTAACGGATGAATAATCCCTCAATATAAATATCTCTCACTTATTTAAA	-3.7	0.0991405	4a
ACAGACGAAGGAGCCGCAAAGAAGTGATTAAGAGATGAATAATCCCTCAATATAAATATCTCTCACTTATTTAAA	-1.8	0.132573	4a
ACAGACGAAGGAGCCGCAAAGAAGTGATTAAGCGATGAATAATCCCTCAATATAAATATCTCTCACTTATTTAAA	-1.8	0.130692	4a
ACAGACGAAGGAGCCGCAAAGAAGTGATTAAGGAATGAATAATCCCTCAATATAAATATCTCTCACTTATTTAAA	-1.8	0.114858	4a
ACAGACGAAGGAGCCGCAAAGAAGTGATTAAGGGACGAATAATCCCTCAATATAAATATCTCTCACTTATTTAAA	-5.9	0.321939	4a
ACAGACGAAGGAGCCGCAAAGAAGTGATTAAGGGATAAATAATCCCTCAATATAAATATCTCTCACTTATTTAAA	-7.7	0.246281	4a
ACAGACGAAGGAGCCGCAAAGAAGTGATTAAGGGATGAAAAATCCCTCAATATAAATATCTCTCACTTATTTAAA	-8.7	0.398674	4a
ACAGACGAAGGAGCCGCAAAGAAGTGATTAAGGGATGAATAACCCCTCAATATAAATATCTCTCACTTATTTAAA	-4.5	0.16342	4a
ACAGACGAAGGAGCCGCAAAGAAGTGATTAAGGGATGAATAATACCTCAATATAAATATCTCTCACTTATTTAAA	-2	0.0888882	4a
ACAGACGAAGGAGCCGCAAAGAAGTGATTAAGGGATGAATAATCCATCAATATAAATATCTCTCACTTATTTAAA	-4.4	0.256859	4a
ACAGACGAAGGAGCCGCAAAGAAGTGATTAAGGGATGAATAATCCCACAATATAAATATCTCTCACTTATTTAAA	-7.4	0.226204	4a
ACAGACGAAGGAGCCGCAAAGAAGTGATTAAGGGATGAATAATCCCGCAATATAAATATCTCTCACTTATTTAAA	-7.5	0.123841	4a
ACAGACGAAGGAGCCGCAAAGAAGTGATTAAGGGATGAATAATCCCTAAATATAAATATCTCTCACTTATTTAAA	-8.7	0.388309	4a
ACAGACGAAGGAGCCGCAAAGAAGTGATTAAGGGATGAATAATCCCTCAAAATAAATATCTCTCACTTATTTAAA	-8.2	0.258265	4a
ACAGACGAAGGAGCCGCAAAGAAGTGATTAAGGGATGAATAATCCCTCAATATAAAAATCTCTCACTTATTTAAA	-8.7	0.727977	4a
ACAGACGAAGGAGCCGCAAAGAAGTGATTAAGGGATGAATAATCCCTCAATATAAATAACTCTCACTTATTTAAA	-8.7	0.522043	4a
ACAGACGAAGGAGCCGCAAAGAAGTGATTAAGGGATGAATAATCCCTCACTATAAATATCTCTCACTTATTTAAA	-11.1	0.0758888	4a
ACAGACGAAGGAGCCGCAAAGAAGTGATTAAGGGATGAATAATCCCTCTATATAAATATCTCTCACTTATTTAAA	-8.2	0.376546	4a
ACAGACGAAGGAGCCGCAAAGAAGTGATTAAGGGATGAATAATCCCTTAATATAAATATCTCTCACTTATTTAAA	-12.8	0.740394	4a
ACAGACGAAGGAGCCGCAAAGAAGTGATTAAGGGATGAATAATCCTTCAATATAAATATCTCTCACTTATTTAAA	-6	0.341613	4a
ACAGACGAAGGAGCCGCAAAGAAGTGATTAAGGGATGAATAATCGCTCAATATAAATATCTCTCACTTATTTAAA	-5.8	0.054844	4a
ACAGACGAAGGAGCCGCAAAGAAGTGATTAAGGGATGAATAATCTCTCAATATAAATATCTCTCACTTATTTAAA	-5.7	0.306346	4a
ACAGACGAAGGAGCCGCAAAGAAGTGATTAAGGGATGAATACTCCCTCAATATAAATATCTCTCACTTATTTAAA	-6.1	0.354127	4a
ACAGACGAAGGAGCCGCAAAGAAGTGATTAAGGGATGAATAGTCCCTCAATATAAATATCTCTCACTTATTTAAA	-8.4	0.273614	4a
ACAGACGAAGGAGCCGCAAAGAAGTGATTAAGGGATGAATTATCCCTCAATATAAATATCTCTCACTTATTTAAA	-8	0.366458	4a
ACAGACGAAGGAGCCGCAAAGAAGTGATTAAGGGATGAGTAATCCCTCAATATAAATATCTCTCACTTATTTAAA	-8.7	0.285289	4a
ACAGACGAAGGAGCCGCAAAGAAGTGATTAAGGGATGCATAATCCCTCAATATAAATATCTCTCACTTATTTAAA	-8.7	0.510049	4a
ACAGACGAAGGAGCCGCAAAGAAGTGATTAAGGGATTAATAATCCCTCAATATAAATATCTCTCACTTATTTAAA	-7.9	0.324734	4a
ACAGACGAAGGAGCCGCAAAGAAGTGATTAAGGGCTGAATAATCCCTCAATATAAATATCTCTCACTTATTTAAA	-4	0.30932	4a
ACAGACGAAGGAGCCGCAAAGAAGTGATTAAGGGTTGAATAATCCCTCAATATAAATATCTCTCACTTATTTAAA	-4.6	0.26285	4a
ACAGACGAAGGAGCCGCAAAGAAGTGATTAAGGTATGAATAATCCCTCAATATAAATATCTCTCACTTATTTAAA	-1.8	0.113116	4a
ACAGACGAAGGAGCCGCAAAGAAGTGATTAAGTGATGAATAATCCCTCAATATAAATATCTCTCACTTATTTAAA	-1.8	0.0875535	4a
ACAGACGAAGGAGCCGCAAAGAAGTGATTAATGGATGAATAATCCCTCAATATAAATATCTCTCACTTATTTAAA	-3.4	0.107954	4a
ACAGACGAAGGAGCCGCAAAGAAGTGATTACGGGATGAATAATCCCTCAATATAAATATCTCTCACTTATTTAAA	-7.3	0.396495	4a
ACAGACGAAGGAGCCGCAAAGAAGTGATTTAGGGATGAATAATCCCTCAATATAAATATCTCTCACTTATTTAAA	-8.7	0.386434	4a
ACAGACGAAGGAGCCGCAAAGAAGTTAAAAAGGGATGAATAATCCCTCAATATAAATATCTCTCACTTATTTAAA	-8.2	0.391929	4a
ACAGACGAAGGAGCCGCAAAGAAGTTAATAAAGGATGAATAATCCCTCAATATAAATATCTCTCACTTATTTAAA	-3.6	0.215067	4a
ACAGACGAAGGAGCCGCAAAGAAGTTAATAACGGATGAATAATCCCTCAATATAAATATCTCTCACTTATTTAAA	-3.7	0.176899	4a
ACAGACGAAGGAGCCGCAAAGAAGTTAATAAGAGATGAATAATCCCTCAATATAAATATCTCTCACTTATTTAAA	-1.3	0.133252	4a
ACAGACGAAGGAGCCGCAAAGAAGTTAATAAGCGATGAATAATCCCTCAATATAAATATCTCTCACTTATTTAAA	-1.1	0.104204	4a
ACAGACGAAGGAGCCGCAAAGAAGTTAATAAGGAATGAATAATCCCTCAATATAAATATCTCTCACTTATTTAAA	-1.5	0.164532	4a
ACAGACGAAGGAGCCGCAAAGAAGTTAATAAGGCATGAATAATCCCTCAATATAAATATCTCTCACTTATTTAAA	-1.3	0.103655	4a
ACAGACGAAGGAGCCGCAAAGAAGTTAATAAGGGAAGAATAATCCCTCAATATAAATATCTCTCACTTATTTAAA	-5.6	0.170193	4a
ACAGACGAAGGAGCCGCAAAGAAGTTAATAAGGGACGAATAATCCCTCAATATAAATATCTCTCACTTATTTAAA	-5.4	0.164493	4a
ACAGACGAAGGAGCCGCAAAGAAGTTAATAAGGGATAAATAATCCCTCAATATAAATATCTCTCACTTATTTAAA	-7.2	0.382329	4a
ACAGACGAAGGAGCCGCAAAGAAGTTAATAAGGGATCAATAATCCCTCAATATAAATATCTCTCACTTATTTAAA	-6.9	0.316116	4a
ACAGACGAAGGAGCCGCAAAGAAGTTAATAAGGGATGAAAAATCCCTCAATATAAATATCTCTCACTTATTTAAA	-8.2	0.292703	4a
ACAGACGAAGGAGCCGCAAAGAAGTTAATAAGGGATGAAGAATCCCTCAATATAAATATCTCTCACTTATTTAAA	-8.2	0.277648	4a
ACAGACGAAGGAGCCGCAAAGAAGTTAATAAGGGATGAATAAACCCTCAATATAAATATCTCTCACTTATTTAAA	-3.6	0.177171	4a
ACAGACGAAGGAGCCGCAAAGAAGTTAATAAGGGATGAATAACCCCTCAATATAAATATCTCTCACTTATTTAAA	-4	0.191954	4a
ACAGACGAAGGAGCCGCAAAGAAGTTAATAAGGGATGAATAAGCCCTCAATATAAATATCTCTCACTTATTTAAA	-3.8	0.196524	4a
ACAGACGAAGGAGCCGCAAAGAAGTTAATAAGGGATGAATAATACCTCAATATAAATATCTCTCACTTATTTAAA	-1.5	0.14446	4a
ACAGACGAAGGAGCCGCAAAGAAGTTAATAAGGGATGAATAATCACTCAATATAAATATCTCTCACTTATTTAAA	-2.7	0.109215	4a
ACAGACGAAGGAGCCGCAAAGAAGTTAATAAGGGATGAATAATCCATCAATATAAATATCTCTCACTTATTTAAA	-4	0.224161	4a
ACAGACGAAGGAGCCGCAAAGAAGTTAATAAGGGATGAATAATCCCACAATATAAATATCTCTCACTTATTTAAA	-7.4	0.252592	4a
ACAGACGAAGGAGCCGCAAAGAAGTTAATAAGGGATGAATAATCCCTAAATATAAATATCTCTCACTTATTTAAA	-8.5	0.30565	4a
ACAGACGAAGGAGCCGCAAAGAAGTTAATAAGGGATGAATAATCCCTCAAAATAAATATCTCTCACTTATTTAAA	-8.2	0.250367	4a
ACAGACGAAGGAGCCGCAAAGAAGTTAATAAGGGATGAATAATCCCTCAACATAAATATCTCTCACTTATTTAAA	-8.2	0.342227	4a
ACAGACGAAGGAGCCGCAAAGAAGTTAATAAGGGATGAATAATCCCTCAATATAAAAATCTCTCACTTATTTAAA	-8.2	0.277828	4a
ACAGACGAAGGAGCCGCAAAGAAGTTAATAAGGGATGAATAATCCCTCAATATAAACATCTCTCACTTATTTAAA	-8.9	0.337697	4a
ACAGACGAAGGAGCCGCAAAGAAGTTAATAAGGGATGAATAATCCCTCAATATAAATACCTCTCACTTATTTAAA	-8.2	0.201394	4a
ACAGACGAAGGAGCCGCAAAGAAGTTAATAAGGGATGAATAATCCCTCAATATAAATAGCTCTCACTTATTTAAA	-8.2	0.293153	4a
ACAGACGAAGGAGCCGCAAAGAAGTTAATAAGGGATGAATAATCCCTCAATATAAATCTCTCTCACTTATTTAAA	-8.2	0.217666	4a
ACAGACGAAGGAGCCGCAAAGAAGTTAATAAGGGATGAATAATCCCTCAATATAAATGTCTCTCACTTATTTAAA	-8.2	0.302697	4a
ACAGACGAAGGAGCCGCAAAGAAGTTAATAAGGGATGAATAATCCCTCAATATACATATCTCTCACTTATTTAAA	-8.2	0.312734	4a
ACAGACGAAGGAGCCGCAAAGAAGTTAATAAGGGATGAATAATCCCTCACTATAAATATCTCTCACTTATTTAAA	-8.2	0.262958	4a
ACAGACGAAGGAGCCGCAAAGAAGTTAATAAGGGATGAATAATCCCTCATTATAAATATCTCTCACTTATTTAAA	-9.7	0.793756	4a
ACAGACGAAGGAGCCGCAAAGAAGTTAATAAGGGATGAATAATCCCTCTATATAAATATCTCTCACTTATTTAAA	-8.2	0.389926	4a
ACAGACGAAGGAGCCGCAAAGAAGTTAATAAGGGATGAATAATCCCTGAATATAAATATCTCTCACTTATTTAAA	-8.6	0.532565	4a
ACAGACGAAGGAGCCGCAAAGAAGTTAATAAGGGATGAATAATCCCTTAATATAAATATCTCTCACTTATTTAAA	-10.5	0.518909	4a
ACAGACGAAGGAGCCGCAAAGAAGTTAATAAGGGATGAATAATCCTTCAATATAAATATCTCTCACTTATTTAAA	-5.5	0.236812	4a
ACAGACGAAGGAGCCGCAAAGAAGTTAATAAGGGATGAATAATCGCTCAATATAAATATCTCTCACTTATTTAAA	-3.8	0.0787747	4a
ACAGACGAAGGAGCCGCAAAGAAGTTAATAAGGGATGAATAATCTCTCAATATAAATATCTCTCACTTATTTAAA	-5.2	0.291629	4a
ACAGACGAAGGAGCCGCAAAGAAGTTAATAAGGGATGAATAATGCCTCAATATAAATATCTCTCACTTATTTAAA	-3.9	0.124032	4a
ACAGACGAAGGAGCCGCAAAGAAGTTAATAAGGGATGAATAATTCCTCAATATAAATATCTCTCACTTATTTAAA	-5.3	0.19846	4a
ACAGACGAAGGAGCCGCAAAGAAGTTAATAAGGGATGAATAGTCCCTCAATATAAATATCTCTCACTTATTTAAA	-7.9	0.262992	4a
ACAGACGAAGGAGCCGCAAAGAAGTTAATAAGGGATGAATATTCCCTCAATATAAATATCTCTCACTTATTTAAA	-6.5	0.278593	4a
ACAGACGAAGGAGCCGCAAAGAAGTTAATAAGGGATGAATCATCCCTCAATATAAATATCTCTCACTTATTTAAA	-9.1	0.31394	4a
ACAGACGAAGGAGCCGCAAAGAAGTTAATAAGGGATGAATGATCCCTCAATATAAATATCTCTCACTTATTTAAA	-8.2	0.283967	4a
ACAGACGAAGGAGCCGCAAAGAAGTTAATAAGGGATGAATTATCCCTCAATATAAATATCTCTCACTTATTTAAA	-7.5	0.338742	4a
ACAGACGAAGGAGCCGCAAAGAAGTTAATAAGGGATGACTAATCCCTCAATATAAATATCTCTCACTTATTTAAA	-8.2	0.308336	4a
ACAGACGAAGGAGCCGCAAAGAAGTTAATAAGGGATGCATAATCCCTCAATATAAATATCTCTCACTTATTTAAA	-8.2	0.301019	4a
ACAGACGAAGGAGCCGCAAAGAAGTTAATAAGGGATGTATAATCCCTCAATATAAATATCTCTCACTTATTTAAA	-8.2	0.321555	4a
ACAGACGAAGGAGCCGCAAAGAAGTTAATAAGGGATTAATAATCCCTCAATATAAATATCTCTCACTTATTTAAA	-7.4	0.313337	4a
ACAGACGAAGGAGCCGCAAAGAAGTTAATAAGGTATGAATAATCCCTCAATATAAATATCTCTCACTTATTTAAA	-1.3	0.149573	4a
ACAGACGAAGGAGCCGCAAAGAAGTTAATAAGTGATGAATAATCCCTCAATATAAATATCTCTCACTTATTTAAA	-1	0.128816	4a
ACAGACGAAGGAGCCGCAAAGAAGTTAATAATGGATGAATAATCCCTCAATATAAATATCTCTCACTTATTTAAA	-3.4	0.137239	4a
ACAGACGAAGGAGCCGCAAAGAAGTTAATAGGGGATGAATAATCCCTCAATATAAATATCTCTCACTTATTTAAA	-8.2	0.291607	4a
ACAGACGAAGGAGCCGCAAAGAAGTTACAAAGGGATGAATAATCCCTCAATATAAATATCTCTCACTTATTTAAA	-8.2	0.256923	4a
ACAGACGAAGGAGCCGCAAAGAAGTTACTAAAGGATGAATAATCCCTCAATATAAATATCTCTCACTTATTTAAA	-3.6	0.171291	4a
ACAGACGAAGGAGCCGCAAAGAAGTTACTAACGGATGAATAATCCCTCAATATAAATATCTCTCACTTATTTAAA	-3.7	0.16179	4a
ACAGACGAAGGAGCCGCAAAGAAGTTACTAAGGAATGAATAATCCCTCAATATAAATATCTCTCACTTATTTAAA	-1.5	0.143419	4a
ACAGACGAAGGAGCCGCAAAGAAGTTACTAAGGCATGAATAATCCCTCAATATAAATATCTCTCACTTATTTAAA	-1.3	0.111599	4a
ACAGACGAAGGAGCCGCAAAGAAGTTACTAAGGGAAGAATAATCCCTCAATATAAATATCTCTCACTTATTTAAA	-5.6	0.138375	4a
ACAGACGAAGGAGCCGCAAAGAAGTTACTAAGGGATAAATAATCCCTCAATATAAATATCTCTCACTTATTTAAA	-7.2	0.224362	4a
ACAGACGAAGGAGCCGCAAAGAAGTTACTAAGGGATCAATAATCCCTCAATATAAATATCTCTCACTTATTTAAA	-6.9	0.208207	4a
ACAGACGAAGGAGCCGCAAAGAAGTTACTAAGGGATGAACAATCCCTCAATATAAATATCTCTCACTTATTTAAA	-8.2	0.265916	4a
ACAGACGAAGGAGCCGCAAAGAAGTTACTAAGGGATGAATAAACCCTCAATATAAATATCTCTCACTTATTTAAA	-3.6	0.14021	4a
ACAGACGAAGGAGCCGCAAAGAAGTTACTAAGGGATGAATAATCACTCAATATAAATATCTCTCACTTATTTAAA	-2.7	0.177188	4a
ACAGACGAAGGAGCCGCAAAGAAGTTACTAAGGGATGAATAATCCCACAATATAAATATCTCTCACTTATTTAAA	-7.4	0.153287	4a
ACAGACGAAGGAGCCGCAAAGAAGTTACTAAGGGATGAATAATCCCTAAATATAAATATCTCTCACTTATTTAAA	-8.5	0.252605	4a
ACAGACGAAGGAGCCGCAAAGAAGTTACTAAGGGATGAATAATCCCTCAAAATAAATATCTCTCACTTATTTAAA	-8.2	0.287931	4a
ACAGACGAAGGAGCCGCAAAGAAGTTACTAAGGGATGAATAATCCCTCAATATATATATCTCTCACTTATTTAAA	-8.2	0.345517	4a
ACAGACGAAGGAGCCGCAAAGAAGTTACTAAGGGATGAATAATCCCTCATTATAAATATCTCTCACTTATTTAAA	-8.2	0.342144	4a
ACAGACGAAGGAGCCGCAAAGAAGTTACTAAGGGATGAATAATCCCTCGATATAAATATCTCTCACTTATTTAAA	-8.2	0.227054	4a
ACAGACGAAGGAGCCGCAAAGAAGTTACTAAGGGATGAATAATCGCTCAATATAAATATCTCTCACTTATTTAAA	-3.8	0.0863793	4a
ACAGACGAAGGAGCCGCAAAGAAGTTACTAAGGGATGAATAATCTCTCAATATAAATATCTCTCACTTATTTAAA	-5.2	0.220242	4a
ACAGACGAAGGAGCCGCAAAGAAGTTACTAAGGGATGAATAATTCCTCAATATAAATATCTCTCACTTATTTAAA	-5.3	0.239713	4a
ACAGACGAAGGAGCCGCAAAGAAGTTACTAAGGGATGAATTATCCCTCAATATAAATATCTCTCACTTATTTAAA	-7.5	0.249902	4a
ACAGACGAAGGAGCCGCAAAGAAGTTACTAAGGGATGCATAATCCCTCAATATAAATATCTCTCACTTATTTAAA	-8.2	0.234677	4a
ACAGACGAAGGAGCCGCAAAGAAGTTACTAAGGGATGGATAATCCCTCAATATAAATATCTCTCACTTATTTAAA	-8.2	0.20795	4a
ACAGACGAAGGAGCCGCAAAGAAGTTACTAAGGGATTAATAATCCCTCAATATAAATATCTCTCACTTATTTAAA	-7.4	0.298921	4a
ACAGACGAAGGAGCCGCAAAGAAGTTACTAAGGTATGAATAATCCCTCAATATAAATATCTCTCACTTATTTAAA	-1.3	0.150134	4a
ACAGACGAAGGAGCCGCAAAGAAGTTACTAAGTGATGAATAATCCCTCAATATAAATATCTCTCACTTATTTAAA	-1	0.102312	4a
ACAGACGAAGGAGCCGCAAAGAAGTTACTAATGGATGAATAATCCCTCAATATAAATATCTCTCACTTATTTAAA	-3.4	0.171634	4a
ACAGACGAAGGAGCCGCAAAGAAGTTACTATGGGATGAATAATCCCTCAATATAAATATCTCTCACTTATTTAAA	-7.1	0.227742	4a
ACAGACGAAGGAGCCGCAAAGAAGTTAGAAAGGGATGAATAATCCCTCAATATAAATATCTCTCACTTATTTAAA	-8.2	0.425789	4a
ACAGACGAAGGAGCCGCAAAGAAGTTAGTAAGCGATGAATAATCCCTCAATATAAATATCTCTCACTTATTTAAA	-1.1	0.0714863	4a
ACAGACGAAGGAGCCGCAAAGAAGTTAGTAAGGGAAGAATAATCCCTCAATATAAATATCTCTCACTTATTTAAA	-5.6	0.301642	4a
ACAGACGAAGGAGCCGCAAAGAAGTTAGTAAGGGAGGAATAATCCCTCAATATAAATATCTCTCACTTATTTAAA	-6.5	0.199413	4a
ACAGACGAAGGAGCCGCAAAGAAGTTAGTAAGGGATCAATAATCCCTCAATATAAATATCTCTCACTTATTTAAA	-6.9	0.305323	4a
ACAGACGAAGGAGCCGCAAAGAAGTTAGTAAGGGATGAATAAACCCTCAATATAAATATCTCTCACTTATTTAAA	-3.6	0.158252	4a
ACAGACGAAGGAGCCGCAAAGAAGTTAGTAAGGGATGAATAATACCTCAATATAAATATCTCTCACTTATTTAAA	-1.5	0.150654	4a
ACAGACGAAGGAGCCGCAAAGAAGTTAGTAAGGGATGAATAATCCCTTAATATAAATATCTCTCACTTATTTAAA	-10.5	0.723519	4a
ACAGACGAAGGAGCCGCAAAGAAGTTAGTAAGGGATGAATAATCCGTCAATATAAATATCTCTCACTTATTTAAA	-4.2	0.218479	4a
ACAGACGAAGGAGCCGCAAAGAAGTTAGTAAGGGATTAATAATCCCTCAATATAAATATCTCTCACTTATTTAAA	-7.4	0.406006	4a
ACAGACGAAGGAGCCGCAAAGAAGTTAGTAAGGTATGAATAATCCCTCAATATAAATATCTCTCACTTATTTAAA	-1.3	0.134507	4a
ACAGACGAAGGAGCCGCAAAGAAGTTAGTAATGGATGAATAATCCCTCAATATAAATATCTCTCACTTATTTAAA	-3.4	0.141187	4a
ACAGACGAAGGAGCCGCAAAGAAGTTATAAAAGGATGAATAATCCCTCAATATAAATATCTCTCACTTATTTAAA	-3.6	0.165107	4a
ACAGACGAAGGAGCCGCAAAGAAGTTATAAACGGATGAATAATCCCTCAATATAAATATCTCTCACTTATTTAAA	-3.7	0.181041	4a
ACAGACGAAGGAGCCGCAAAGAAGTTATAAAGAGATGAATAATCCCTCAATATAAATATCTCTCACTTATTTAAA	-2.3	0.137417	4a
ACAGACGAAGGAGCCGCAAAGAAGTTATAAAGGAATGAATAATCCCTCAATATAAATATCTCTCACTTATTTAAA	-2.3	0.124206	4a
ACAGACGAAGGAGCCGCAAAGAAGTTATAAAGGCATGAATAATCCCTCAATATAAATATCTCTCACTTATTTAAA	-2.3	0.113344	4a
ACAGACGAAGGAGCCGCAAAGAAGTTATAAAGGGAAGAATAATCCCTCAATATAAATATCTCTCACTTATTTAAA	-6.6	0.321968	4a
ACAGACGAAGGAGCCGCAAAGAAGTTATAAAGGGACGAATAATCCCTCAATATAAATATCTCTCACTTATTTAAA	-6.4	0.325593	4a
ACAGACGAAGGAGCCGCAAAGAAGTTATAAAGGGATAAATAATCCCTCAATATAAATATCTCTCACTTATTTAAA	-8.2	0.358028	4a
ACAGACGAAGGAGCCGCAAAGAAGTTATAAAGGGATCAATAATCCCTCAATATAAATATCTCTCACTTATTTAAA	-7.9	0.433797	4a
ACAGACGAAGGAGCCGCAAAGAAGTTATAAAGGGATGAAAAATCCCTCAATATAAATATCTCTCACTTATTTAAA	-9.2	0.400175	4a
ACAGACGAAGGAGCCGCAAAGAAGTTATAAAGGGATGAATAAACCCTCAATATAAATATCTCTCACTTATTTAAA	-4.6	0.196699	4a
ACAGACGAAGGAGCCGCAAAGAAGTTATAAAGGGATGAATAACCCCTCAATATAAATATCTCTCACTTATTTAAA	-5	0.26114	4a
ACAGACGAAGGAGCCGCAAAGAAGTTATAAAGGGATGAATAAGCCCTCAATATAAATATCTCTCACTTATTTAAA	-4.8	0.171636	4a
ACAGACGAAGGAGCCGCAAAGAAGTTATAAAGGGATGAATAATCACTCAATATAAATATCTCTCACTTATTTAAA	-4.1	0.169159	4a
ACAGACGAAGGAGCCGCAAAGAAGTTATAAAGGGATGAATAATCCATCAATATAAATATCTCTCACTTATTTAAA	-4.1	0.260029	4a
ACAGACGAAGGAGCCGCAAAGAAGTTATAAAGGGATGAATAATCCCACAATATAAATATCTCTCACTTATTTAAA	-7.4	0.183119	4a
ACAGACGAAGGAGCCGCAAAGAAGTTATAAAGGGATGAATAATCCCTAAATATAAATATCTCTCACTTATTTAAA	-9.2	0.626376	4a
ACAGACGAAGGAGCCGCAAAGAAGTTATAAAGGGATGAATAATCCCTCAAAATAAATATCTCTCACTTATTTAAA	-8.2	0.29225	4a
ACAGACGAAGGAGCCGCAAAGAAGTTATAAAGGGATGAATAATCCCTCAACATAAATATCTCTCACTTATTTAAA	-8.2	0.303636	4a
ACAGACGAAGGAGCCGCAAAGAAGTTATAAAGGGATGAATAATCCCTCAATAAAAATATCTCTCACTTATTTAAA	-9.3	0.046069	4a
ACAGACGAAGGAGCCGCAAAGAAGTTATAAAGGGATGAATAATCCCTCAATATAAATAACTCTCACTTATTTAAA	-9.2	0.424364	4a
ACAGACGAAGGAGCCGCAAAGAAGTTATAAAGGGATGAATAATCCCTCAATATAAATATATCTCACTTATTTAAA	-9.2	0.419228	4a
ACAGACGAAGGAGCCGCAAAGAAGTTATAAAGGGATGAATAATCCCTCAATATAAATATTTCTCACTTATTTAAA	-9.2	0.509592	4a
ACAGACGAAGGAGCCGCAAAGAAGTTATAAAGGGATGAATAATCCCTCAATATAAATTTCTCTCACTTATTTAAA	-9.2	0.386907	4a
ACAGACGAAGGAGCCGCAAAGAAGTTATAAAGGGATGAATAATCCCTCAATATAATTATCTCTCACTTATTTAAA	-11.4	0.171283	4a
ACAGACGAAGGAGCCGCAAAGAAGTTATAAAGGGATGAATAATCCCTCAATATAGATATCTCTCACTTATTTAAA	-8.9	0.474784	4a
ACAGACGAAGGAGCCGCAAAGAAGTTATAAAGGGATGAATAATCCCTCAATATATATATCTCTCACTTATTTAAA	-8.4	0.580225	4a
ACAGACGAAGGAGCCGCAAAGAAGTTATAAAGGGATGAATAATCCCTCAATATTAATATCTCTCACTTATTTAAA	-8.4	0.105265	4a
ACAGACGAAGGAGCCGCAAAGAAGTTATAAAGGGATGAATAATCCCTCAATTTAAATATCTCTCACTTATTTAAA	-8.2	0.152344	4a
ACAGACGAAGGAGCCGCAAAGAAGTTATAAAGGGATGAATAATCCCTCACTATAAATATCTCTCACTTATTTAAA	-9.2	0.321688	4a
ACAGACGAAGGAGCCGCAAAGAAGTTATAAAGGGATGAATAATCCCTCCATATAAATATCTCTCACTTATTTAAA	-9.2	0.266403	4a
ACAGACGAAGGAGCCGCAAAGAAGTTATAAAGGGATGAATAATCCCTCTATATAAATATCTCTCACTTATTTAAA	-10.1	0.940649	4a
ACAGACGAAGGAGCCGCAAAGAAGTTATAAAGGGATGAATAATCCCTGAATATAAATATCTCTCACTTATTTAAA	-9.2	0.634266	4a
ACAGACGAAGGAGCCGCAAAGAAGTTATAAAGGGATGAATAATCCCTTAATATAAATATCTCTCACTTATTTAAA	-10	0.593407	4a
ACAGACGAAGGAGCCGCAAAGAAGTTATAAAGGGATGAATAATCCTTCAATATAAATATCTCTCACTTATTTAAA	-6.5	0.283485	4a
ACAGACGAAGGAGCCGCAAAGAAGTTATAAAGGGATGAATAATCTCTCAATATAAATATCTCTCACTTATTTAAA	-6.2	0.337697	4a
ACAGACGAAGGAGCCGCAAAGAAGTTATAAAGGGATGAATAATTCCTCAATATAAATATCTCTCACTTATTTAAA	-6.3	0.292811	4a
ACAGACGAAGGAGCCGCAAAGAAGTTATAAAGGGATGAATACTCCCTCAATATAAATATCTCTCACTTATTTAAA	-6.6	0.287453	4a
ACAGACGAAGGAGCCGCAAAGAAGTTATAAAGGGATGAATATTCCCTCAATATAAATATCTCTCACTTATTTAAA	-7.5	0.280822	4a
ACAGACGAAGGAGCCGCAAAGAAGTTATAAAGGGATGAATGATCCCTCAATATAAATATCTCTCACTTATTTAAA	-9.2	0.272521	4a
ACAGACGAAGGAGCCGCAAAGAAGTTATAAAGGGATGAATTATCCCTCAATATAAATATCTCTCACTTATTTAAA	-8.5	0.468843	4a
ACAGACGAAGGAGCCGCAAAGAAGTTATAAAGGGATGACTAATCCCTCAATATAAATATCTCTCACTTATTTAAA	-9.2	0.285533	4a
ACAGACGAAGGAGCCGCAAAGAAGTTATAAAGGGATGCATAATCCCTCAATATAAATATCTCTCACTTATTTAAA	-9.2	0.241314	4a
ACAGACGAAGGAGCCGCAAAGAAGTTATAAAGGGATGTATAATCCCTCAATATAAATATCTCTCACTTATTTAAA	-9.2	0.401215	4a
ACAGACGAAGGAGCCGCAAAGAAGTTATAAAGGGATTAATAATCCCTCAATATAAATATCTCTCACTTATTTAAA	-8.4	0.362163	4a
ACAGACGAAGGAGCCGCAAAGAAGTTATAAAGGGCTGAATAATCCCTCAATATAAATATCTCTCACTTATTTAAA	-4.5	0.285918	4a
ACAGACGAAGGAGCCGCAAAGAAGTTATAAAGGGGTGAATAATCCCTCAATATAAATATCTCTCACTTATTTAAA	-8.6	0.422299	4a
ACAGACGAAGGAGCCGCAAAGAAGTTATAAAGGGTTGAATAATCCCTCAATATAAATATCTCTCACTTATTTAAA	-5.1	0.24047	4a
ACAGACGAAGGAGCCGCAAAGAAGTTATAAAGGTATGAATAATCCCTCAATATAAATATCTCTCACTTATTTAAA	-2.3	0.0975111	4a
ACAGACGAAGGAGCCGCAAAGAAGTTATAAAGTGATGAATAATCCCTCAATATAAATATCTCTCACTTATTTAAA	-2	0.116872	4a
ACAGACGAAGGAGCCGCAAAGAAGTTATAAATGGATGAATAATCCCTCAATATAAATATCTCTCACTTATTTAAA	-3.4	0.164532	4a
ACAGACGAAGGAGCCGCAAAGAAGTTATAAGGGGATGAATAATCCCTCAATATAAATATCTCTCACTTATTTAAA	-9.2	0.490454	4a
ACAGACGAAGGAGCCGCAAAGAAGTTATAATGGGATGAATAATCCCTCAATATAAATATCTCTCACTTATTTAAA	-7.5	0.29273	4a
ACAGACGAAGGAGCCGCAAAGAAGTTATATAGGGATGAATAATCCCTCAATATAAATATCTCTCACTTATTTAAA	-10.2	0.663988	4a
ACAGACGAAGGAGCCGCAAAGAAGTTATCAACGGATGAATAATCCCTCAATATAAATATCTCTCACTTATTTAAA	-3.7	0.150225	4a
ACAGACGAAGGAGCCGCAAAGAAGTTATCAAGAGATGAATAATCCCTCAATATAAATATCTCTCACTTATTTAAA	-2	0.115945	4a
ACAGACGAAGGAGCCGCAAAGAAGTTATCAAGCGATGAATAATCCCTCAATATAAATATCTCTCACTTATTTAAA	-2	0.0711359	4a
ACAGACGAAGGAGCCGCAAAGAAGTTATCAAGGAATGAATAATCCCTCAATATAAATATCTCTCACTTATTTAAA	-1.9	0.10993	4a
ACAGACGAAGGAGCCGCAAAGAAGTTATCAAGGCATGAATAATCCCTCAATATAAATATCTCTCACTTATTTAAA	-1.9	0.0786892	4a
ACAGACGAAGGAGCCGCAAAGAAGTTATCAAGGGATAAATAATCCCTCAATATAAATATCTCTCACTTATTTAAA	-7.8	0.234297	4a
ACAGACGAAGGAGCCGCAAAGAAGTTATCAAGGGATGAAAAATCCCTCAATATAAATATCTCTCACTTATTTAAA	-8.8	0.271935	4a
ACAGACGAAGGAGCCGCAAAGAAGTTATCAAGGGATGAATAAACCCTCAATATAAATATCTCTCACTTATTTAAA	-4.2	0.204837	4a
ACAGACGAAGGAGCCGCAAAGAAGTTATCAAGGGATGAATAATACCTCAATATAAATATCTCTCACTTATTTAAA	-2.1	0.132488	4a
ACAGACGAAGGAGCCGCAAAGAAGTTATCAAGGGATGAATAATCACTCAATATAAATATCTCTCACTTATTTAAA	-2.7	0.139321	4a
ACAGACGAAGGAGCCGCAAAGAAGTTATCAAGGGATGAATAATCCATCAATATAAATATCTCTCACTTATTTAAA	-4	0.3209	4a
ACAGACGAAGGAGCCGCAAAGAAGTTATCAAGGGATGAATAATCCCTAAATATAAATATCTCTCACTTATTTAAA	-8.5	0.332628	4a
ACAGACGAAGGAGCCGCAAAGAAGTTATCAAGGGATGAATAATCCCTCAAAATAAATATCTCTCACTTATTTAAA	-8.2	0.289126	4a
ACAGACGAAGGAGCCGCAAAGAAGTTATCAAGGGATGAATAATCCCTCAATATAAATGTCTCTCACTTATTTAAA	-8.8	0.205895	4a
ACAGACGAAGGAGCCGCAAAGAAGTTATCAAGGGATGAATAATCCCTCAATATAATTATCTCTCACTTATTTAAA	-9.2	0.217982	4a
ACAGACGAAGGAGCCGCAAAGAAGTTATCAAGGGATGAATAATCCCTCACTATAAATATCTCTCACTTATTTAAA	-8.2	0.30631	4a
ACAGACGAAGGAGCCGCAAAGAAGTTATCAAGGGATGAATAATCGCTCAATATAAATATCTCTCACTTATTTAAA	-4.4	0.0908063	4a
ACAGACGAAGGAGCCGCAAAGAAGTTATCAAGGGATGAATAATGCCTCAATATAAATATCTCTCACTTATTTAAA	-4.5	0.189524	4a
ACAGACGAAGGAGCCGCAAAGAAGTTATCAAGGGATGAATATTCCCTCAATATAAATATCTCTCACTTATTTAAA	-7.1	0.269735	4a
ACAGACGAAGGAGCCGCAAAGAAGTTATCAAGGGATGAATTATCCCTCAATATAAATATCTCTCACTTATTTAAA	-8.1	0.250263	4a
ACAGACGAAGGAGCCGCAAAGAAGTTATCAAGGGATTAATAATCCCTCAATATAAATATCTCTCACTTATTTAAA	-8	0.300728	4a
ACAGACGAAGGAGCCGCAAAGAAGTTATCAAGGTATGAATAATCCCTCAATATAAATATCTCTCACTTATTTAAA	-1.9	0.168687	4a
ACAGACGAAGGAGCCGCAAAGAAGTTATCAAGTGATGAATAATCCCTCAATATAAATATCTCTCACTTATTTAAA	-2	0.0944774	4a
ACAGACGAAGGAGCCGCAAAGAAGTTATCAATGGATGAATAATCCCTCAATATAAATATCTCTCACTTATTTAAA	-3.4	0.146259	4a
ACAGACGAAGGAGCCGCAAAGAAGTTATCATGGGATGAATAATCCCTCAATATAAATATCTCTCACTTATTTAAA	-7.1	0.262223	4a
ACAGACGAAGGAGCCGCAAAGAAGTTATCTAGGGATGAATAATCCCTCAATATAAATATCTCTCACTTATTTAAA	-8.7	0.316225	4a
ACAGACGAAGGAGCCGCAAAGAAGTTATGAAAGGATGAATAATCCCTCAATATAAATATCTCTCACTTATTTAAA	-4.4	0.178436	4a
ACAGACGAAGGAGCCGCAAAGAAGTTATGAACGGATGAATAATCCCTCAATATAAATATCTCTCACTTATTTAAA	-4.4	0.242	4a
ACAGACGAAGGAGCCGCAAAGAAGTTATGAAGAGATGAATAATCCCTCAATATAAATATCTCTCACTTATTTAAA	-2.5	0.0998282	4a
ACAGACGAAGGAGCCGCAAAGAAGTTATGAAGCGATGAATAATCCCTCAATATAAATATCTCTCACTTATTTAAA	-2.4	0.0896552	4a
ACAGACGAAGGAGCCGCAAAGAAGTTATGAAGGAATGAATAATCCCTCAATATAAATATCTCTCACTTATTTAAA	-4.1	0.081833	4a
ACAGACGAAGGAGCCGCAAAGAAGTTATGAAGGCATGAATAATCCCTCAATATAAATATCTCTCACTTATTTAAA	-2.5	0.116398	4a
ACAGACGAAGGAGCCGCAAAGAAGTTATGAAGGGACGAATAATCCCTCAATATAAATATCTCTCACTTATTTAAA	-6.6	0.317846	4a
ACAGACGAAGGAGCCGCAAAGAAGTTATGAAGGGATAAATAATCCCTCAATATAAATATCTCTCACTTATTTAAA	-8.4	0.541585	4a
ACAGACGAAGGAGCCGCAAAGAAGTTATGAAGGGATGAATAACCCCTCAATATAAATATCTCTCACTTATTTAAA	-5.8	0.418809	4a
ACAGACGAAGGAGCCGCAAAGAAGTTATGAAGGGATGAATAATCCCTAAATATAAATATCTCTCACTTATTTAAA	-9	0.710553	4a
ACAGACGAAGGAGCCGCAAAGAAGTTATGAAGGGATGAATAATCCCTCAATATACATATCTCTCACTTATTTAAA	-9.9	0.344091	4a
ACAGACGAAGGAGCCGCAAAGAAGTTATGAAGGGATGAATAATCCCTCAATATAGATATCTCTCACTTATTTAAA	-9.4	0.445942	4a
ACAGACGAAGGAGCCGCAAAGAAGTTATGAAGGGATGAATAATCCCTCAATATTAATATCTCTCACTTATTTAAA	-9.4	0.125389	4a
ACAGACGAAGGAGCCGCAAAGAAGTTATGAAGGGATGAATAATCCCTCTATATAAATATCTCTCACTTATTTAAA	-9.8	0.516363	4a
ACAGACGAAGGAGCCGCAAAGAAGTTATGAAGGGATGAATAATCCCTTAATATAAATATCTCTCACTTATTTAAA	-9.7	0.789253	4a
ACAGACGAAGGAGCCGCAAAGAAGTTATGAAGGGATGAATAATCCGTCAATATAAATATCTCTCACTTATTTAAA	-5.5	0.222064	4a
ACAGACGAAGGAGCCGCAAAGAAGTTATGAAGGGATGAATAATCCTTCAATATAAATATCTCTCACTTATTTAAA	-6.9	0.44148	4a
ACAGACGAAGGAGCCGCAAAGAAGTTATGAAGGGATGAATAATCGCTCAATATAAATATCTCTCACTTATTTAAA	-5	0.0808227	4a
ACAGACGAAGGAGCCGCAAAGAAGTTATGAAGGGATGAATAATTCCTCAATATAAATATCTCTCACTTATTTAAA	-6.5	0.31596	4a
ACAGACGAAGGAGCCGCAAAGAAGTTATGAAGGGATGAATTATCCCTCAATATAAATATCTCTCACTTATTTAAA	-8.7	0.34288	4a
ACAGACGAAGGAGCCGCAAAGAAGTTATGAAGGGATGCATAATCCCTCAATATAAATATCTCTCACTTATTTAAA	-9.4	0.54227	4a
ACAGACGAAGGAGCCGCAAAGAAGTTATGAAGGGATGTATAATCCCTCAATATAAATATCTCTCACTTATTTAAA	-9.4	0.311168	4a
ACAGACGAAGGAGCCGCAAAGAAGTTATGAAGGGATTAATAATCCCTCAATATAAATATCTCTCACTTATTTAAA	-8.6	0.476162	4a
ACAGACGAAGGAGCCGCAAAGAAGTTATGAAGGTATGAATAATCCCTCAATATAAATATCTCTCACTTATTTAAA	-2.5	0.082266	4a
ACAGACGAAGGAGCCGCAAAGAAGTTATGAAGTGATGAATAATCCCTCAATATAAATATCTCTCACTTATTTAAA	-2.4	0.0812113	4a
ACAGACGAAGGAGCCGCAAAGAAGTTATGAATGGATGAATAATCCCTCAATATAAATATCTCTCACTTATTTAAA	-4.4	0.14697	4a
ACAGACGAAGGAGCCGCAAAGAAGTTATGACGGGATGAATAATCCCTCAATATAAATATCTCTCACTTATTTAAA	-9	0.843823	4a
ACAGACGAAGGAGCCGCAAAGAAGTTATTAAAAGATGAATAATCCCTCAATATAAATATCTCTCACTTATTTAAA	-1.1	0.0921379	4a
ACAGACGAAGGAGCCGCAAAGAAGTTATTAAACGATGAATAATCCCTCAATATAAATATCTCTCACTTATTTAAA	-1.1	0.108653	4a
ACAGACGAAGGAGCCGCAAAGAAGTTATTAAAGAATGAATAATCCCTCAATATAAATATCTCTCACTTATTTAAA	-1.1	0.114417	4a
ACAGACGAAGGAGCCGCAAAGAAGTTATTAAAGCATGAATAATCCCTCAATATAAATATCTCTCACTTATTTAAA	-1.1	0.109989	4a
ACAGACGAAGGAGCCGCAAAGAAGTTATTAAAGGAAGAATAATCCCTCAATATAAATATCTCTCACTTATTTAAA	-1.1	0.111785	4a
ACAGACGAAGGAGCCGCAAAGAAGTTATTAAAGGACGAATAATCCCTCAATATAAATATCTCTCACTTATTTAAA	-1.1	0.102657	4a
ACAGACGAAGGAGCCGCAAAGAAGTTATTAAAGGAGGAATAATCCCTCAATATAAATATCTCTCACTTATTTAAA	-4.7	0.24954	4a
ACAGACGAAGGAGCCGCAAAGAAGTTATTAAAGGATAAATAATCCCTCAATATAAATATCTCTCACTTATTTAAA	-2.6	0.139035	4a
ACAGACGAAGGAGCCGCAAAGAAGTTATTAAAGGATCAATAATCCCTCAATATAAATATCTCTCACTTATTTAAA	-2.3	0.114669	4a
ACAGACGAAGGAGCCGCAAAGAAGTTATTAAAGGATGAAAAATCCCTCAATATAAATATCTCTCACTTATTTAAA	-3.6	0.183229	4a
ACAGACGAAGGAGCCGCAAAGAAGTTATTAAAGGATGAACAATCCCTCAATATAAATATCTCTCACTTATTTAAA	-3.6	0.206824	4a
ACAGACGAAGGAGCCGCAAAGAAGTTATTAAAGGATGAAGAATCCCTCAATATAAATATCTCTCACTTATTTAAA	-3.6	0.231532	4a
ACAGACGAAGGAGCCGCAAAGAAGTTATTAAAGGATGAATAAACCCTCAATATAAATATCTCTCACTTATTTAAA	-0.6	0.101106	4a
ACAGACGAAGGAGCCGCAAAGAAGTTATTAAAGGATGAATAACCCCTCAATATAAATATCTCTCACTTATTTAAA	-2.6	0.107535	4a
ACAGACGAAGGAGCCGCAAAGAAGTTATTAAAGGATGAATAATACCTCAATATAAATATCTCTCACTTATTTAAA	-1.4	0.121471	4a
ACAGACGAAGGAGCCGCAAAGAAGTTATTAAAGGATGAATAATCACTCAATATAAATATCTCTCACTTATTTAAA	-1.1	0.139878	4a
ACAGACGAAGGAGCCGCAAAGAAGTTATTAAAGGATGAATAATCCATCAATATAAATATCTCTCACTTATTTAAA	-4.1	0.178034	4a
ACAGACGAAGGAGCCGCAAAGAAGTTATTAAAGGATGAATAATCCCACAATATAAATATCTCTCACTTATTTAAA	-3.6	0.172942	4a
ACAGACGAAGGAGCCGCAAAGAAGTTATTAAAGGATGAATAATCCCCCAATATAAATATCTCTCACTTATTTAAA	-3.6	0.155985	4a
ACAGACGAAGGAGCCGCAAAGAAGTTATTAAAGGATGAATAATCCCGCAATATAAATATCTCTCACTTATTTAAA	-3.6	0.219397	4a
ACAGACGAAGGAGCCGCAAAGAAGTTATTAAAGGATGAATAATCCCTAAATATAAATATCTCTCACTTATTTAAA	-3.6	0.341576	4a
ACAGACGAAGGAGCCGCAAAGAAGTTATTAAAGGATGAATAATCCCTCAAAATAAATATCTCTCACTTATTTAAA	-3.6	0.151747	4a
ACAGACGAAGGAGCCGCAAAGAAGTTATTAAAGGATGAATAATCCCTCAACATAAATATCTCTCACTTATTTAAA	-3.6	0.265087	4a
ACAGACGAAGGAGCCGCAAAGAAGTTATTAAAGGATGAATAATCCCTCAATACAAATATCTCTCACTTATTTAAA	-3.6	0.0874727	4a
ACAGACGAAGGAGCCGCAAAGAAGTTATTAAAGGATGAATAATCCCTCAATAGAAATATCTCTCACTTATTTAAA	-4.1	0.107156	4a
ACAGACGAAGGAGCCGCAAAGAAGTTATTAAAGGATGAATAATCCCTCAATATAAAAATCTCTCACTTATTTAAA	-3.6	0.243755	4a
ACAGACGAAGGAGCCGCAAAGAAGTTATTAAAGGATGAATAATCCCTCAATATAAACATCTCTCACTTATTTAAA	-3.6	0.206441	4a
ACAGACGAAGGAGCCGCAAAGAAGTTATTAAAGGATGAATAATCCCTCAATATAAATAACTCTCACTTATTTAAA	-3.6	0.229445	4a
ACAGACGAAGGAGCCGCAAAGAAGTTATTAAAGGATGAATAATCCCTCAATATAAATACCTCTCACTTATTTAAA	-3.6	0.130187	4a
ACAGACGAAGGAGCCGCAAAGAAGTTATTAAAGGATGAATAATCCCTCAATATAAATAGCTCTCACTTATTTAAA	-3.6	0.175649	4a
ACAGACGAAGGAGCCGCAAAGAAGTTATTAAAGGATGAATAATCCCTCAATATAAATATATCTCACTTATTTAAA	-3.6	0.259478	4a
ACAGACGAAGGAGCCGCAAAGAAGTTATTAAAGGATGAATAATCCCTCAATATAAATATTTCTCACTTATTTAAA	-3.6	0.247245	4a
ACAGACGAAGGAGCCGCAAAGAAGTTATTAAAGGATGAATAATCCCTCAATATAAATCTCTCTCACTTATTTAAA	-4	0.207535	4a
ACAGACGAAGGAGCCGCAAAGAAGTTATTAAAGGATGAATAATCCCTCAATATAAATGTCTCTCACTTATTTAAA	-3.6	0.154951	4a
ACAGACGAAGGAGCCGCAAAGAAGTTATTAAAGGATGAATAATCCCTCAATATAATTATCTCTCACTTATTTAAA	-4.6	0.161341	4a
ACAGACGAAGGAGCCGCAAAGAAGTTATTAAAGGATGAATAATCCCTCAATATACATATCTCTCACTTATTTAAA	-4	0.169931	4a
ACAGACGAAGGAGCCGCAAAGAAGTTATTAAAGGATGAATAATCCCTCAATATAGATATCTCTCACTTATTTAAA	-3.6	0.0995852	4a
ACAGACGAAGGAGCCGCAAAGAAGTTATTAAAGGATGAATAATCCCTCAATATATATATCTCTCACTTATTTAAA	-3.6	0.159645	4a
ACAGACGAAGGAGCCGCAAAGAAGTTATTAAAGGATGAATAATCCCTCAATATGAATATCTCTCACTTATTTAAA	-3.6	0.0585622	4a
ACAGACGAAGGAGCCGCAAAGAAGTTATTAAAGGATGAATAATCCCTCAATATTAATATCTCTCACTTATTTAAA	-3.6	0.0493596	4a
ACAGACGAAGGAGCCGCAAAGAAGTTATTAAAGGATGAATAATCCCTCAATGTAAATATCTCTCACTTATTTAAA	-3.6	0.0730571	4a
ACAGACGAAGGAGCCGCAAAGAAGTTATTAAAGGATGAATAATCCCTCAATTTAAATATCTCTCACTTATTTAAA	-3.6	0.0949447	4a
ACAGACGAAGGAGCCGCAAAGAAGTTATTAAAGGATGAATAATCCCTCACTATAAATATCTCTCACTTATTTAAA	-3.6	0.152434	4a
ACAGACGAAGGAGCCGCAAAGAAGTTATTAAAGGATGAATAATCCCTCAGTATAAATATCTCTCACTTATTTAAA	-3.6	0.122371	4a
ACAGACGAAGGAGCCGCAAAGAAGTTATTAAAGGATGAATAATCCCTCATTATAAATATCTCTCACTTATTTAAA	-3.6	0.24498	4a
ACAGACGAAGGAGCCGCAAAGAAGTTATTAAAGGATGAATAATCCCTCCATATAAATATCTCTCACTTATTTAAA	-3.6	0.0862498	4a
ACAGACGAAGGAGCCGCAAAGAAGTTATTAAAGGATGAATAATCCCTCGATATAAATATCTCTCACTTATTTAAA	-3.9	0.0486916	4a
ACAGACGAAGGAGCCGCAAAGAAGTTATTAAAGGATGAATAATCCCTCTATATAAATATCTCTCACTTATTTAAA	-3.6	0.180051	4a
ACAGACGAAGGAGCCGCAAAGAAGTTATTAAAGGATGAATAATCCCTGAATATAAATATCTCTCACTTATTTAAA	-4.3	0.17072	4a
ACAGACGAAGGAGCCGCAAAGAAGTTATTAAAGGATGAATAATCCCTTAATATAAATATCTCTCACTTATTTAAA	-7.2	1.06225	4a
ACAGACGAAGGAGCCGCAAAGAAGTTATTAAAGGATGAATAATCCGTCAATATAAATATCTCTCACTTATTTAAA	-4.5	0.161368	4a
ACAGACGAAGGAGCCGCAAAGAAGTTATTAAAGGATGAATAATCCTTCAATATAAATATCTCTCACTTATTTAAA	-7.3	0.860241	4a
ACAGACGAAGGAGCCGCAAAGAAGTTATTAAAGGATGAATAATCTCTCAATATAAATATCTCTCACTTATTTAAA	-3.4	0.14893	4a
ACAGACGAAGGAGCCGCAAAGAAGTTATTAAAGGATGAATAATGCCTCAATATAAATATCTCTCACTTATTTAAA	-2.4	0.0869739	4a
ACAGACGAAGGAGCCGCAAAGAAGTTATTAAAGGATGAATAATTCCTCAATATAAATATCTCTCACTTATTTAAA	-3.7	0.172401	4a
ACAGACGAAGGAGCCGCAAAGAAGTTATTAAAGGATGAATACTCCCTCAATATAAATATCTCTCACTTATTTAAA	-1	0.108173	4a
ACAGACGAAGGAGCCGCAAAGAAGTTATTAAAGGATGAATATTCCCTCAATATAAATATCTCTCACTTATTTAAA	-1.9	0.183095	4a
ACAGACGAAGGAGCCGCAAAGAAGTTATTAAAGGATGAATCATCCCTCAATATAAATATCTCTCACTTATTTAAA	-4.5	0.211949	4a
ACAGACGAAGGAGCCGCAAAGAAGTTATTAAAGGATGAATGATCCCTCAATATAAATATCTCTCACTTATTTAAA	-3.6	0.15454	4a
ACAGACGAAGGAGCCGCAAAGAAGTTATTAAAGGATGAATTATCCCTCAATATAAATATCTCTCACTTATTTAAA	-2.9	0.149469	4a
ACAGACGAAGGAGCCGCAAAGAAGTTATTAAAGGATGACTAATCCCTCAATATAAATATCTCTCACTTATTTAAA	-4.5	0.133222	4a
ACAGACGAAGGAGCCGCAAAGAAGTTATTAAAGGATGAGTAATCCCTCAATATAAATATCTCTCACTTATTTAAA	-3.6	0.201962	4a
ACAGACGAAGGAGCCGCAAAGAAGTTATTAAAGGATGATTAATCCCTCAATATAAATATCTCTCACTTATTTAAA	-3.6	0.184426	4a
ACAGACGAAGGAGCCGCAAAGAAGTTATTAAAGGATGCATAATCCCTCAATATAAATATCTCTCACTTATTTAAA	-3.6	0.311772	4a
ACAGACGAAGGAGCCGCAAAGAAGTTATTAAAGGATGGATAATCCCTCAATATAAATATCTCTCACTTATTTAAA	-3.6	0.141459	4a
ACAGACGAAGGAGCCGCAAAGAAGTTATTAAAGGATGTATAATCCCTCAATATAAATATCTCTCACTTATTTAAA	-3.6	0.176827	4a
ACAGACGAAGGAGCCGCAAAGAAGTTATTAAAGGATTAATAATCCCTCAATATAAATATCTCTCACTTATTTAAA	-3	0.205083	4a
ACAGACGAAGGAGCCGCAAAGAAGTTATTAAAGGCTGAATAATCCCTCAATATAAATATCTCTCACTTATTTAAA	-1.1	0.0570674	4a
ACAGACGAAGGAGCCGCAAAGAAGTTATTAAAGGGTGAATAATCCCTCAATATAAATATCTCTCACTTATTTAAA	-5	0.202211	4a
ACAGACGAAGGAGCCGCAAAGAAGTTATTAAAGGTTGAATAATCCCTCAATATAAATATCTCTCACTTATTTAAA	-2.4	0.0853129	4a
ACAGACGAAGGAGCCGCAAAGAAGTTATTAAAGTATGAATAATCCCTCAATATAAATATCTCTCACTTATTTAAA	-1.1	0.124415	4a
ACAGACGAAGGAGCCGCAAAGAAGTTATTAAATGATGAATAATCCCTCAATATAAATATCTCTCACTTATTTAAA	-1.1	0.10038	4a
ACAGACGAAGGAGCCGCAAAGAAGTTATTAACAGATGAATAATCCCTCAATATAAATATCTCTCACTTATTTAAA	-1.1	0.0983527	4a
ACAGACGAAGGAGCCGCAAAGAAGTTATTAACCGATGAATAATCCCTCAATATAAATATCTCTCACTTATTTAAA	-1.1	0.0751124	4a
ACAGACGAAGGAGCCGCAAAGAAGTTATTAACGAATGAATAATCCCTCAATATAAATATCTCTCACTTATTTAAA	-1.1	0.0881266	4a
ACAGACGAAGGAGCCGCAAAGAAGTTATTAACGCATGAATAATCCCTCAATATAAATATCTCTCACTTATTTAAA	-1.1	0.0742982	4a
ACAGACGAAGGAGCCGCAAAGAAGTTATTAACGGAAGAATAATCCCTCAATATAAATATCTCTCACTTATTTAAA	-1.1	0.152325	4a
ACAGACGAAGGAGCCGCAAAGAAGTTATTAACGGACGAATAATCCCTCAATATAAATATCTCTCACTTATTTAAA	-1.1	0.082266	4a
ACAGACGAAGGAGCCGCAAAGAAGTTATTAACGGAGGAATAATCCCTCAATATAAATATCTCTCACTTATTTAAA	-4.7	0.171465	4a
ACAGACGAAGGAGCCGCAAAGAAGTTATTAACGGATAAATAATCCCTCAATATAAATATCTCTCACTTATTTAAA	-2.7	0.18787	4a
ACAGACGAAGGAGCCGCAAAGAAGTTATTAACGGATCAATAATCCCTCAATATAAATATCTCTCACTTATTTAAA	-2.4	0.104228	4a
ACAGACGAAGGAGCCGCAAAGAAGTTATTAACGGATGAAAAATCCCTCAATATAAATATCTCTCACTTATTTAAA	-3.7	0.132891	4a
ACAGACGAAGGAGCCGCAAAGAAGTTATTAACGGATGAAGAATCCCTCAATATAAATATCTCTCACTTATTTAAA	-3.7	0.169859	4a
ACAGACGAAGGAGCCGCAAAGAAGTTATTAACGGATGAATAAACCCTCAATATAAATATCTCTCACTTATTTAAA	0	0.120293	4a
ACAGACGAAGGAGCCGCAAAGAAGTTATTAACGGATGAATAACCCCTCAATATAAATATCTCTCACTTATTTAAA	-2.6	0.0802269	4a
ACAGACGAAGGAGCCGCAAAGAAGTTATTAACGGATGAATAATACCTCAATATAAATATCTCTCACTTATTTAAA	-1.4	0.13639	4a
ACAGACGAAGGAGCCGCAAAGAAGTTATTAACGGATGAATAATCACTCAATATAAATATCTCTCACTTATTTAAA	-0.8	0.106142	4a
ACAGACGAAGGAGCCGCAAAGAAGTTATTAACGGATGAATAATCCATCAATATAAATATCTCTCACTTATTTAAA	-4.1	0.232901	4a
ACAGACGAAGGAGCCGCAAAGAAGTTATTAACGGATGAATAATCCCACAATATAAATATCTCTCACTTATTTAAA	-3.7	0.132891	4a
ACAGACGAAGGAGCCGCAAAGAAGTTATTAACGGATGAATAATCCCCCAATATAAATATCTCTCACTTATTTAAA	-3.7	0.172759	4a
ACAGACGAAGGAGCCGCAAAGAAGTTATTAACGGATGAATAATCCCGCAATATAAATATCTCTCACTTATTTAAA	-3.7	0.39172	4a
ACAGACGAAGGAGCCGCAAAGAAGTTATTAACGGATGAATAATCCCTAAATATAAATATCTCTCACTTATTTAAA	-3.7	0.224691	4a
ACAGACGAAGGAGCCGCAAAGAAGTTATTAACGGATGAATAATCCCTCAAAATAAATATCTCTCACTTATTTAAA	-3.7	0.157664	4a
ACAGACGAAGGAGCCGCAAAGAAGTTATTAACGGATGAATAATCCCTCAACATAAATATCTCTCACTTATTTAAA	-3.7	0.172382	4a
ACAGACGAAGGAGCCGCAAAGAAGTTATTAACGGATGAATAATCCCTCAATAAAAATATCTCTCACTTATTTAAA	-4.4	0.0799808	4a
ACAGACGAAGGAGCCGCAAAGAAGTTATTAACGGATGAATAATCCCTCAATACAAATATCTCTCACTTATTTAAA	-3.7	0.0789488	4a
ACAGACGAAGGAGCCGCAAAGAAGTTATTAACGGATGAATAATCCCTCAATATAAAAATCTCTCACTTATTTAAA	-3.7	0.116005	4a
ACAGACGAAGGAGCCGCAAAGAAGTTATTAACGGATGAATAATCCCTCAATATAAATGTCTCTCACTTATTTAAA	-3.7	0.0543266	4a
ACAGACGAAGGAGCCGCAAAGAAGTTATTAACGGATGAATAATCCCTCAATATACATATCTCTCACTTATTTAAA	-4	0.230978	4a
ACAGACGAAGGAGCCGCAAAGAAGTTATTAACGGATGAATAATCCCTCAATATAGATATCTCTCACTTATTTAAA	-3.7	0.157808	4a
ACAGACGAAGGAGCCGCAAAGAAGTTATTAACGGATGAATAATCCCTCAATATATATATCTCTCACTTATTTAAA	-3.7	0.152501	4a
ACAGACGAAGGAGCCGCAAAGAAGTTATTAACGGATGAATAATCCCTCAATATTAATATCTCTCACTTATTTAAA	-3.7	0.0698506	4a
ACAGACGAAGGAGCCGCAAAGAAGTTATTAACGGATGAATAATCCCTCAATCTAAATATCTCTCACTTATTTAAA	-3.7	0.10175	4a
ACAGACGAAGGAGCCGCAAAGAAGTTATTAACGGATGAATAATCCCTCATTATAAATATCTCTCACTTATTTAAA	-3.7	0.141217	4a
ACAGACGAAGGAGCCGCAAAGAAGTTATTAACGGATGAATAATCCCTCCATATAAATATCTCTCACTTATTTAAA	-3.7	0.128854	4a
ACAGACGAAGGAGCCGCAAAGAAGTTATTAACGGATGAATAATCCCTCTATATAAATATCTCTCACTTATTTAAA	-3.7	0.133193	4a
ACAGACGAAGGAGCCGCAAAGAAGTTATTAACGGATGAATAATCCCTGAATATAAATATCTCTCACTTATTTAAA	-4.3	0.106568	4a
ACAGACGAAGGAGCCGCAAAGAAGTTATTAACGGATGAATAATCCCTTAATATAAATATCTCTCACTTATTTAAA	-7.2	0.67116	4a
ACAGACGAAGGAGCCGCAAAGAAGTTATTAACGGATGAATAATCCTTCAATATAAATATCTCTCACTTATTTAAA	-4	0.2231	4a
ACAGACGAAGGAGCCGCAAAGAAGTTATTAACGGATGAATAATCTCTCAATATAAATATCTCTCACTTATTTAAA	-3.4	0.182687	4a
ACAGACGAAGGAGCCGCAAAGAAGTTATTAACGGATGAATAATTCCTCAATATAAATATCTCTCACTTATTTAAA	-2.8	0.152344	4a
ACAGACGAAGGAGCCGCAAAGAAGTTATTAACGGATGAATACTCCCTCAATATAAATATCTCTCACTTATTTAAA	-1.1	0.133339	4a
ACAGACGAAGGAGCCGCAAAGAAGTTATTAACGGATGAATAGTCCCTCAATATAAATATCTCTCACTTATTTAAA	-3.4	0.174235	4a
ACAGACGAAGGAGCCGCAAAGAAGTTATTAACGGATGAATATTCCCTCAATATAAATATCTCTCACTTATTTAAA	-2	0.137822	4a
ACAGACGAAGGAGCCGCAAAGAAGTTATTAACGGATGAATTATCCCTCAATATAAATATCTCTCACTTATTTAAA	-3	0.178562	4a
ACAGACGAAGGAGCCGCAAAGAAGTTATTAACGGATGGATAATCCCTCAATATAAATATCTCTCACTTATTTAAA	-3.7	0.152028	4a
ACAGACGAAGGAGCCGCAAAGAAGTTATTAACGGATGTATAATCCCTCAATATAAATATCTCTCACTTATTTAAA	-3.7	0.147208	4a
ACAGACGAAGGAGCCGCAAAGAAGTTATTAACGGATTAATAATCCCTCAATATAAATATCTCTCACTTATTTAAA	-2.9	0.141379	4a
ACAGACGAAGGAGCCGCAAAGAAGTTATTAACGGCTGAATAATCCCTCAATATAAATATCTCTCACTTATTTAAA	-1.1	0.0787736	4a
ACAGACGAAGGAGCCGCAAAGAAGTTATTAACGGTTGAATAATCCCTCAATATAAATATCTCTCACTTATTTAAA	-2.4	0.112822	4a
ACAGACGAAGGAGCCGCAAAGAAGTTATTAACGTATGAATAATCCCTCAATATAAATATCTCTCACTTATTTAAA	-1.1	0.0853158	4a
ACAGACGAAGGAGCCGCAAAGAAGTTATTAACTGATGAATAATCCCTCAATATAAATATCTCTCACTTATTTAAA	-1.1	0.118257	4a
ACAGACGAAGGAGCCGCAAAGAAGTTATTAAGAAATGAATAATCCCTCAATATAAATATCTCTCACTTATTTAAA	-1.1	0.10038	4a
ACAGACGAAGGAGCCGCAAAGAAGTTATTAAGACATGAATAATCCCTCAATATAAATATCTCTCACTTATTTAAA	-1.1	0.13184	4a
ACAGACGAAGGAGCCGCAAAGAAGTTATTAAGAGAAGAATAATCCCTCAATATAAATATCTCTCACTTATTTAAA	-1.1	0.100528	4a
ACAGACGAAGGAGCCGCAAAGAAGTTATTAAGAGACGAATAATCCCTCAATATAAATATCTCTCACTTATTTAAA	-1.1	0.0728363	4a
ACAGACGAAGGAGCCGCAAAGAAGTTATTAAGAGAGGAATAATCCCTCAATATAAATATCTCTCACTTATTTAAA	-5.9	0.199243	4a
ACAGACGAAGGAGCCGCAAAGAAGTTATTAAGAGATAAATAATCCCTCAATATAAATATCTCTCACTTATTTAAA	-1.8	0.0931641	4a
ACAGACGAAGGAGCCGCAAAGAAGTTATTAAGAGATCAATAATCCCTCAATATAAATATCTCTCACTTATTTAAA	-1.5	0.0785266	4a
ACAGACGAAGGAGCCGCAAAGAAGTTATTAAGAGATGAAAAATCCCTCAATATAAATATCTCTCACTTATTTAAA	-2.8	0.180039	4a
ACAGACGAAGGAGCCGCAAAGAAGTTATTAAGAGATGAACAATCCCTCAATATAAATATCTCTCACTTATTTAAA	-2.8	0.204908	4a
ACAGACGAAGGAGCCGCAAAGAAGTTATTAAGAGATGAATAAACCCTCAATATAAATATCTCTCACTTATTTAAA	-0.9	0.0845899	4a
ACAGACGAAGGAGCCGCAAAGAAGTTATTAAGAGATGAATAACCCCTCAATATAAATATCTCTCACTTATTTAAA	-2.6	0.146673	4a
ACAGACGAAGGAGCCGCAAAGAAGTTATTAAGAGATGAATAAGCCCTCAATATAAATATCTCTCACTTATTTAAA	-0.9	0.092881	4a
ACAGACGAAGGAGCCGCAAAGAAGTTATTAAGAGATGAATAATACCTCAATATAAATATCTCTCACTTATTTAAA	-1.4	0.108663	4a
ACAGACGAAGGAGCCGCAAAGAAGTTATTAAGAGATGAATAATCACTCAATATAAATATCTCTCACTTATTTAAA	-3.6	0.127113	4a
ACAGACGAAGGAGCCGCAAAGAAGTTATTAAGAGATGAATAATCCATCAATATAAATATCTCTCACTTATTTAAA	-2.6	0.190441	4a
ACAGACGAAGGAGCCGCAAAGAAGTTATTAAGAGATGAATAATCCCACAATATAAATATCTCTCACTTATTTAAA	-0.8	0.100179	4a
ACAGACGAAGGAGCCGCAAAGAAGTTATTAAGAGATGAATAATCCCGCAATATAAATATCTCTCACTTATTTAAA	-1.6	0.153826	4a
ACAGACGAAGGAGCCGCAAAGAAGTTATTAAGAGATGAATAATCCCTAAATATAAATATCTCTCACTTATTTAAA	-2.8	0.157736	4a
ACAGACGAAGGAGCCGCAAAGAAGTTATTAAGAGATGAATAATCCCTCAAAATAAATATCTCTCACTTATTTAAA	-1.9	0.106405	4a
ACAGACGAAGGAGCCGCAAAGAAGTTATTAAGAGATGAATAATCCCTCAACATAAATATCTCTCACTTATTTAAA	-1.3	0.131496	4a
ACAGACGAAGGAGCCGCAAAGAAGTTATTAAGAGATGAATAATCCCTCAAGATAAATATCTCTCACTTATTTAAA	-2.7	0.111766	4a
ACAGACGAAGGAGCCGCAAAGAAGTTATTAAGAGATGAATAATCCCTCAATAAAAATATCTCTCACTTATTTAAA	-3.7	0.113116	4a
ACAGACGAAGGAGCCGCAAAGAAGTTATTAAGAGATGAATAATCCCTCAATATAAAAATCTCTCACTTATTTAAA	-2.8	0.181433	4a
ACAGACGAAGGAGCCGCAAAGAAGTTATTAAGAGATGAATAATCCCTCAATATAAAGATCTCTCACTTATTTAAA	-2.8	0.18564	4a
ACAGACGAAGGAGCCGCAAAGAAGTTATTAAGAGATGAATAATCCCTCAATATAAATACCTCTCACTTATTTAAA	-2.8	0.126286	4a
ACAGACGAAGGAGCCGCAAAGAAGTTATTAAGAGATGAATAATCCCTCAATATAAATAGCTCTCACTTATTTAAA	-2.8	0.105636	4a
ACAGACGAAGGAGCCGCAAAGAAGTTATTAAGAGATGAATAATCCCTCAATATAAATATATCTCACTTATTTAAA	-2.8	0.192778	4a
ACAGACGAAGGAGCCGCAAAGAAGTTATTAAGAGATGAATAATCCCTCAATATAAATGTCTCTCACTTATTTAAA	-2.8	0.0916144	4a
ACAGACGAAGGAGCCGCAAAGAAGTTATTAAGAGATGAATAATCCCTCAATATAAATTTCTCTCACTTATTTAAA	-2.8	0.164185	4a
ACAGACGAAGGAGCCGCAAAGAAGTTATTAAGAGATGAATAATCCCTCAATATAACTATCTCTCACTTATTTAAA	-5.4	0.0934841	4a
ACAGACGAAGGAGCCGCAAAGAAGTTATTAAGAGATGAATAATCCCTCAATATAATTATCTCTCACTTATTTAAA	-3.1	0.117649	4a
ACAGACGAAGGAGCCGCAAAGAAGTTATTAAGAGATGAATAATCCCTCAATATACATATCTCTCACTTATTTAAA	-3.3	0.135713	4a
ACAGACGAAGGAGCCGCAAAGAAGTTATTAAGAGATGAATAATCCCTCAATATAGATATCTCTCACTTATTTAAA	-2.8	0.146833	4a
ACAGACGAAGGAGCCGCAAAGAAGTTATTAAGAGATGAATAATCCCTCAATATATATATCTCTCACTTATTTAAA	-2.8	0.140075	4a
ACAGACGAAGGAGCCGCAAAGAAGTTATTAAGAGATGAATAATCCCTCAATCTAAATATCTCTCACTTATTTAAA	-3.1	0.0376525	4a
ACAGACGAAGGAGCCGCAAAGAAGTTATTAAGAGATGAATAATCCCTCAATGTAAATATCTCTCACTTATTTAAA	-2.3	0.0609378	4a
ACAGACGAAGGAGCCGCAAAGAAGTTATTAAGAGATGAATAATCCCTCAATTTAAATATCTCTCACTTATTTAAA	-1.3	0.057297	4a
ACAGACGAAGGAGCCGCAAAGAAGTTATTAAGAGATGAATAATCCCTCACTATAAATATCTCTCACTTATTTAAA	-1.3	0.131091	4a
ACAGACGAAGGAGCCGCAAAGAAGTTATTAAGAGATGAATAATCCCTCATTATAAATATCTCTCACTTATTTAAA	-2.4	0.177046	4a
ACAGACGAAGGAGCCGCAAAGAAGTTATTAAGAGATGAATAATCCCTCGATATAAATATCTCTCACTTATTTAAA	-3.2	0.0847589	4a
ACAGACGAAGGAGCCGCAAAGAAGTTATTAAGAGATGAATAATCCCTCTATATAAATATCTCTCACTTATTTAAA	-2.6	0.118254	4a
ACAGACGAAGGAGCCGCAAAGAAGTTATTAAGAGATGAATAATCCCTGAATATAAATATCTCTCACTTATTTAAA	-2.8	0.0804513	4a
ACAGACGAAGGAGCCGCAAAGAAGTTATTAAGAGATGAATAATCCCTTAATATAAATATCTCTCACTTATTTAAA	-6.9	0.431342	4a
ACAGACGAAGGAGCCGCAAAGAAGTTATTAAGAGATGAATAATCCGTCAATATAAATATCTCTCACTTATTTAAA	-2.2	0.0917365	4a
ACAGACGAAGGAGCCGCAAAGAAGTTATTAAGAGATGAATAATCCTTCAATATAAATATCTCTCACTTATTTAAA	-2.9	0.210958	4a
ACAGACGAAGGAGCCGCAAAGAAGTTATTAAGAGATGAATAATCGCTCAATATAAATATCTCTCACTTATTTAAA	-3.2	0.0996684	4a
ACAGACGAAGGAGCCGCAAAGAAGTTATTAAGAGATGAATAATCTCTCAATATAAATATCTCTCACTTATTTAAA	-7.6	0.924477	4a
ACAGACGAAGGAGCCGCAAAGAAGTTATTAAGAGATGAATAATGCCTCAATATAAATATCTCTCACTTATTTAAA	-2.4	0.10015	4a
ACAGACGAAGGAGCCGCAAAGAAGTTATTAAGAGATGAATAATTCCTCAATATAAATATCTCTCACTTATTTAAA	-2.3	0.106217	4a
ACAGACGAAGGAGCCGCAAAGAAGTTATTAAGAGATGAATACTCCCTCAATATAAATATCTCTCACTTATTTAAA	-1	0.0944774	4a
ACAGACGAAGGAGCCGCAAAGAAGTTATTAAGAGATGAATAGTCCCTCAATATAAATATCTCTCACTTATTTAAA	-2.5	0.136441	4a
ACAGACGAAGGAGCCGCAAAGAAGTTATTAAGAGATGAATATTCCCTCAATATAAATATCTCTCACTTATTTAAA	-1.1	0.0953657	4a
ACAGACGAAGGAGCCGCAAAGAAGTTATTAAGAGATGAATCATCCCTCAATATAAATATCTCTCACTTATTTAAA	-3.7	0.138837	4a
ACAGACGAAGGAGCCGCAAAGAAGTTATTAAGAGATGAATGATCCCTCAATATAAATATCTCTCACTTATTTAAA	-2.8	0.0836556	4a
ACAGACGAAGGAGCCGCAAAGAAGTTATTAAGAGATGAATTATCCCTCAATATAAATATCTCTCACTTATTTAAA	-2.1	0.183078	4a
ACAGACGAAGGAGCCGCAAAGAAGTTATTAAGAGATGACTAATCCCTCAATATAAATATCTCTCACTTATTTAAA	-4.4	0.0923958	4a
ACAGACGAAGGAGCCGCAAAGAAGTTATTAAGAGATGAGTAATCCCTCAATATAAATATCTCTCACTTATTTAAA	-2.8	0.241283	4a
ACAGACGAAGGAGCCGCAAAGAAGTTATTAAGAGATGATTAATCCCTCAATATAAATATCTCTCACTTATTTAAA	-2.8	0.172737	4a
ACAGACGAAGGAGCCGCAAAGAAGTTATTAAGAGATGCATAATCCCTCAATATAAATATCTCTCACTTATTTAAA	-2.8	0.157674	4a
ACAGACGAAGGAGCCGCAAAGAAGTTATTAAGAGATGTATAATCCCTCAATATAAATATCTCTCACTTATTTAAA	-2.8	0.229326	4a
ACAGACGAAGGAGCCGCAAAGAAGTTATTAAGAGATTAATAATCCCTCAATATAAATATCTCTCACTTATTTAAA	-3.9	0.115213	4a
ACAGACGAAGGAGCCGCAAAGAAGTTATTAAGAGGTGAATAATCCCTCAATATAAATATCTCTCACTTATTTAAA	-5.9	0.252636	4a
ACAGACGAAGGAGCCGCAAAGAAGTTATTAAGAGTTGAATAATCCCTCAATATAAATATCTCTCACTTATTTAAA	-2.3	0.0897447	4a
ACAGACGAAGGAGCCGCAAAGAAGTTATTAAGATATGAATAATCCCTCAATATAAATATCTCTCACTTATTTAAA	-1.1	0.11473	4a
ACAGACGAAGGAGCCGCAAAGAAGTTATTAAGCAATGAATAATCCCTCAATATAAATATCTCTCACTTATTTAAA	-1.1	0.12169	4a
ACAGACGAAGGAGCCGCAAAGAAGTTATTAAGCCATGAATAATCCCTCAATATAAATATCTCTCACTTATTTAAA	-1.1	0.105524	4a
ACAGACGAAGGAGCCGCAAAGAAGTTATTAAGCGATAAATAATCCCTCAATATAAATATCTCTCACTTATTTAAA	-1.6	0.0716383	4a
ACAGACGAAGGAGCCGCAAAGAAGTTATTAAGCGATCAATAATCCCTCAATATAAATATCTCTCACTTATTTAAA	-1.3	0.0885942	4a
ACAGACGAAGGAGCCGCAAAGAAGTTATTAAGCGATGAACAATCCCTCAATATAAATATCTCTCACTTATTTAAA	-2.6	0.133329	4a
ACAGACGAAGGAGCCGCAAAGAAGTTATTAAGCGATGAAGAATCCCTCAATATAAATATCTCTCACTTATTTAAA	-2.6	0.0966958	4a
ACAGACGAAGGAGCCGCAAAGAAGTTATTAAGCGATGAATAAACCCTCAATATAAATATCTCTCACTTATTTAAA	0	0.0954091	4a
ACAGACGAAGGAGCCGCAAAGAAGTTATTAAGCGATGAATAAGCCCTCAATATAAATATCTCTCACTTATTTAAA	-0.3	0.107974	4a
ACAGACGAAGGAGCCGCAAAGAAGTTATTAAGCGATGAATAATACCTCAATATAAATATCTCTCACTTATTTAAA	-1.4	0.127277	4a
ACAGACGAAGGAGCCGCAAAGAAGTTATTAAGCGATGAATAATCACTCAATATAAATATCTCTCACTTATTTAAA	-3.5	0.101332	4a
ACAGACGAAGGAGCCGCAAAGAAGTTATTAAGCGATGAATAATCCATCAATATAAATATCTCTCACTTATTTAAA	-2.6	0.153563	4a
ACAGACGAAGGAGCCGCAAAGAAGTTATTAAGCGATGAATAATCCCACAATATAAATATCTCTCACTTATTTAAA	-0.8	0.0784528	4a
ACAGACGAAGGAGCCGCAAAGAAGTTATTAAGCGATGAATAATCCCCCAATATAAATATCTCTCACTTATTTAAA	-0.8	0.129569	4a
ACAGACGAAGGAGCCGCAAAGAAGTTATTAAGCGATGAATAATCCCGCAATATAAATATCTCTCACTTATTTAAA	-2.2	0.0766887	4a
ACAGACGAAGGAGCCGCAAAGAAGTTATTAAGCGATGAATAATCCCTAAATATAAATATCTCTCACTTATTTAAA	-2.6	0.206529	4a
ACAGACGAAGGAGCCGCAAAGAAGTTATTAAGCGATGAATAATCCCTCAAAATAAATATCTCTCACTTATTTAAA	-1.7	0.10781	4a
ACAGACGAAGGAGCCGCAAAGAAGTTATTAAGCGATGAATAATCCCTCAAGATAAATATCTCTCACTTATTTAAA	-2.1	0.0788525	4a
ACAGACGAAGGAGCCGCAAAGAAGTTATTAAGCGATGAATAATCCCTCAATAAAAATATCTCTCACTTATTTAAA	-3.5	0.0528314	4a
ACAGACGAAGGAGCCGCAAAGAAGTTATTAAGCGATGAATAATCCCTCAATAGAAATATCTCTCACTTATTTAAA	-3.2	0.0612619	4a
ACAGACGAAGGAGCCGCAAAGAAGTTATTAAGCGATGAATAATCCCTCAATATAAAAATCTCTCACTTATTTAAA	-2.6	0.111111	4a
ACAGACGAAGGAGCCGCAAAGAAGTTATTAAGCGATGAATAATCCCTCAATATAAACATCTCTCACTTATTTAAA	-2.6	0.0627177	4a
ACAGACGAAGGAGCCGCAAAGAAGTTATTAAGCGATGAATAATCCCTCAATATAAATAACTCTCACTTATTTAAA	-2.6	0.10151	4a
ACAGACGAAGGAGCCGCAAAGAAGTTATTAAGCGATGAATAATCCCTCAATATAAATACCTCTCACTTATTTAAA	-2.6	0.118072	4a
ACAGACGAAGGAGCCGCAAAGAAGTTATTAAGCGATGAATAATCCCTCAATATAAATATTTCTCACTTATTTAAA	-2.6	0.170901	4a
ACAGACGAAGGAGCCGCAAAGAAGTTATTAAGCGATGAATAATCCCTCAATATAGATATCTCTCACTTATTTAAA	-2.6	0.0736064	4a
ACAGACGAAGGAGCCGCAAAGAAGTTATTAAGCGATGAATAATCCCTCAATATTAATATCTCTCACTTATTTAAA	-2.6	0.151286	4a
ACAGACGAAGGAGCCGCAAAGAAGTTATTAAGCGATGAATAATCCCTCACTATAAATATCTCTCACTTATTTAAA	-1.1	0.0748621	4a
ACAGACGAAGGAGCCGCAAAGAAGTTATTAAGCGATGAATAATCCCTCCATATAAATATCTCTCACTTATTTAAA	-1.3	0.0952213	4a
ACAGACGAAGGAGCCGCAAAGAAGTTATTAAGCGATGAATAATCCCTCTATATAAATATCTCTCACTTATTTAAA	-2.1	0.0811234	4a
ACAGACGAAGGAGCCGCAAAGAAGTTATTAAGCGATGAATAATCCCTGAATATAAATATCTCTCACTTATTTAAA	-2.6	0.0719828	4a
ACAGACGAAGGAGCCGCAAAGAAGTTATTAAGCGATGAATAATCCCTTAATATAAATATCTCTCACTTATTTAAA	-6.7	0.30071	4a
ACAGACGAAGGAGCCGCAAAGAAGTTATTAAGCGATGAATAATCCGTCAATATAAATATCTCTCACTTATTTAAA	-2.2	0.139183	4a
ACAGACGAAGGAGCCGCAAAGAAGTTATTAAGCGATGAATAATCCTTCAATATAAATATCTCTCACTTATTTAAA	-2.9	0.119144	4a
ACAGACGAAGGAGCCGCAAAGAAGTTATTAAGCGATGAATAATCGCTCAATATAAATATCTCTCACTTATTTAAA	-8.9	0.726087	4a
ACAGACGAAGGAGCCGCAAAGAAGTTATTAAGCGATGAATAATCTCTCAATATAAATATCTCTCACTTATTTAAA	-3.4	0.0996684	4a
ACAGACGAAGGAGCCGCAAAGAAGTTATTAAGCGATGAATAATGCCTCAATATAAATATCTCTCACTTATTTAAA	-2.4	0.111601	4a
ACAGACGAAGGAGCCGCAAAGAAGTTATTAAGCGATGAATAATTCCTCAATATAAATATCTCTCACTTATTTAAA	-2.3	0.095977	4a
ACAGACGAAGGAGCCGCAAAGAAGTTATTAAGCGATGAATACTCCCTCAATATAAATATCTCTCACTTATTTAAA	0	0.10152	4a
ACAGACGAAGGAGCCGCAAAGAAGTTATTAAGCGATGAATTATCCCTCAATATAAATATCTCTCACTTATTTAAA	-1.9	0.101165	4a
ACAGACGAAGGAGCCGCAAAGAAGTTATTAAGCGATGACTAATCCCTCAATATAAATATCTCTCACTTATTTAAA	-4.2	0.0948276	4a
ACAGACGAAGGAGCCGCAAAGAAGTTATTAAGCGATGCATAATCCCTCAATATAAATATCTCTCACTTATTTAAA	-2.6	0.125435	4a
ACAGACGAAGGAGCCGCAAAGAAGTTATTAAGCGATGTATAATCCCTCAATATAAATATCTCTCACTTATTTAAA	-2.6	0.0800489	4a
ACAGACGAAGGAGCCGCAAAGAAGTTATTAAGCGATTAATAATCCCTCAATATAAATATCTCTCACTTATTTAAA	-3.9	0.0982847	4a
ACAGACGAAGGAGCCGCAAAGAAGTTATTAAGCGCTGAATAATCCCTCAATATAAATATCTCTCACTTATTTAAA	-1.1	0.0581145	4a
ACAGACGAAGGAGCCGCAAAGAAGTTATTAAGCTATGAATAATCCCTCAATATAAATATCTCTCACTTATTTAAA	-1.1	0.104027	4a
ACAGACGAAGGAGCCGCAAAGAAGTTATTAAGGAAAGAATAATCCCTCAATATAAATATCTCTCACTTATTTAAA	-2	0.0978392	4a
ACAGACGAAGGAGCCGCAAAGAAGTTATTAAGGAACGAATAATCCCTCAATATAAATATCTCTCACTTATTTAAA	-2	0.0729966	4a
ACAGACGAAGGAGCCGCAAAGAAGTTATTAAGGAAGGAATAATCCCTCAATATAAATATCTCTCACTTATTTAAA	-3.2	0.233323	4a
ACAGACGAAGGAGCCGCAAAGAAGTTATTAAGGAATAAATAATCCCTCAATATAAATATCTCTCACTTATTTAAA	-2	0.0867737	4a
ACAGACGAAGGAGCCGCAAAGAAGTTATTAAGGAATCAATAATCCCTCAATATAAATATCTCTCACTTATTTAAA	-2	0.108506	4a
ACAGACGAAGGAGCCGCAAAGAAGTTATTAAGGAATGAAAAATCCCTCAATATAAATATCTCTCACTTATTTAAA	-2.8	0.137281	4a
ACAGACGAAGGAGCCGCAAAGAAGTTATTAAGGAATGAACAATCCCTCAATATAAATATCTCTCACTTATTTAAA	-2.8	0.124237	4a
ACAGACGAAGGAGCCGCAAAGAAGTTATTAAGGAATGAAGAATCCCTCAATATAAATATCTCTCACTTATTTAAA	-2.8	0.169598	4a
ACAGACGAAGGAGCCGCAAAGAAGTTATTAAGGAATGAATAAACCCTCAATATAAATATCTCTCACTTATTTAAA	-2	0.110022	4a
ACAGACGAAGGAGCCGCAAAGAAGTTATTAAGGAATGAATAACCCCTCAATATAAATATCTCTCACTTATTTAAA	-2.6	0.100624	4a
ACAGACGAAGGAGCCGCAAAGAAGTTATTAAGGAATGAATAATACCTCAATATAAATATCTCTCACTTATTTAAA	-2.8	0.124252	4a
ACAGACGAAGGAGCCGCAAAGAAGTTATTAAGGAATGAATAATCACTCAATATAAATATCTCTCACTTATTTAAA	-1.3	0.124272	4a
ACAGACGAAGGAGCCGCAAAGAAGTTATTAAGGAATGAATAATCCATCAATATAAATATCTCTCACTTATTTAAA	-2	0.124226	4a
ACAGACGAAGGAGCCGCAAAGAAGTTATTAAGGAATGAATAATCCCACAATATAAATATCTCTCACTTATTTAAA	-1.5	0.0935363	4a
ACAGACGAAGGAGCCGCAAAGAAGTTATTAAGGAATGAATAATCCCCCAATATAAATATCTCTCACTTATTTAAA	-1.5	0.115172	4a
ACAGACGAAGGAGCCGCAAAGAAGTTATTAAGGAATGAATAATCCCGCAATATAAATATCTCTCACTTATTTAAA	-1.6	0.0575705	4a
ACAGACGAAGGAGCCGCAAAGAAGTTATTAAGGAATGAATAATCCCTAAATATAAATATCTCTCACTTATTTAAA	-2.8	0.146648	4a
ACAGACGAAGGAGCCGCAAAGAAGTTATTAAGGAATGAATAATCCCTCAAAATAAATATCTCTCACTTATTTAAA	-1.9	0.121571	4a
ACAGACGAAGGAGCCGCAAAGAAGTTATTAAGGAATGAATAATCCCTCAACATAAATATCTCTCACTTATTTAAA	-1.5	0.0941211	4a
ACAGACGAAGGAGCCGCAAAGAAGTTATTAAGGAATGAATAATCCCTCAAGATAAATATCTCTCACTTATTTAAA	-2.3	0.0834025	4a
ACAGACGAAGGAGCCGCAAAGAAGTTATTAAGGAATGAATAATCCCTCAATAAAAATATCTCTCACTTATTTAAA	-3.7	0.0766055	4a
ACAGACGAAGGAGCCGCAAAGAAGTTATTAAGGAATGAATAATCCCTCAATATAAAAATCTCTCACTTATTTAAA	-2.8	0.160739	4a
ACAGACGAAGGAGCCGCAAAGAAGTTATTAAGGAATGAATAATCCCTCAATATAAACATCTCTCACTTATTTAAA	-2.8	0.121219	4a
ACAGACGAAGGAGCCGCAAAGAAGTTATTAAGGAATGAATAATCCCTCAATATAAAGATCTCTCACTTATTTAAA	-2.8	0.0765531	4a
ACAGACGAAGGAGCCGCAAAGAAGTTATTAAGGAATGAATAATCCCTCAATATAAATAACTCTCACTTATTTAAA	-2.8	0.210235	4a
ACAGACGAAGGAGCCGCAAAGAAGTTATTAAGGAATGAATAATCCCTCAATATAAATAGCTCTCACTTATTTAAA	-2.8	0.094972	4a
ACAGACGAAGGAGCCGCAAAGAAGTTATTAAGGAATGAATAATCCCTCAATATAAATATTTCTCACTTATTTAAA	-2.8	0.135772	4a
ACAGACGAAGGAGCCGCAAAGAAGTTATTAAGGAATGAATAATCCCTCAATATAAATTTCTCTCACTTATTTAAA	-2.8	0.142291	4a
ACAGACGAAGGAGCCGCAAAGAAGTTATTAAGGAATGAATAATCCCTCAATATAAGTATCTCTCACTTATTTAAA	-2.8	0.0312248	4a
ACAGACGAAGGAGCCGCAAAGAAGTTATTAAGGAATGAATAATCCCTCAATATAATTATCTCTCACTTATTTAAA	-2.9	0.117063	4a
ACAGACGAAGGAGCCGCAAAGAAGTTATTAAGGAATGAATAATCCCTCAATATACATATCTCTCACTTATTTAAA	-3.3	0.11779	4a
ACAGACGAAGGAGCCGCAAAGAAGTTATTAAGGAATGAATAATCCCTCAATATAGATATCTCTCACTTATTTAAA	-2.8	0.10074	4a
ACAGACGAAGGAGCCGCAAAGAAGTTATTAAGGAATGAATAATCCCTCAATATATATATCTCTCACTTATTTAAA	-2.8	0.149359	4a
ACAGACGAAGGAGCCGCAAAGAAGTTATTAAGGAATGAATAATCCCTCAATATCAATATCTCTCACTTATTTAAA	-3.2	0.0389096	4a
ACAGACGAAGGAGCCGCAAAGAAGTTATTAAGGAATGAATAATCCCTCAATCTAAATATCTCTCACTTATTTAAA	-2.6	0.0695006	4a
ACAGACGAAGGAGCCGCAAAGAAGTTATTAAGGAATGAATAATCCCTCAATTTAAATATCTCTCACTTATTTAAA	-1.5	0.0591287	4a
ACAGACGAAGGAGCCGCAAAGAAGTTATTAAGGAATGAATAATCCCTCAGTATAAATATCTCTCACTTATTTAAA	-2.8	0.150014	4a
ACAGACGAAGGAGCCGCAAAGAAGTTATTAAGGAATGAATAATCCCTCATTATAAATATCTCTCACTTATTTAAA	-2.1	0.0579079	4a
ACAGACGAAGGAGCCGCAAAGAAGTTATTAAGGAATGAATAATCCCTCCATATAAATATCTCTCACTTATTTAAA	-2.4	0.0857047	4a
ACAGACGAAGGAGCCGCAAAGAAGTTATTAAGGAATGAATAATCCCTCTATATAAATATCTCTCACTTATTTAAA	-2.3	0.119286	4a
ACAGACGAAGGAGCCGCAAAGAAGTTATTAAGGAATGAATAATCCCTGAATATAAATATCTCTCACTTATTTAAA	-2.8	0.0984372	4a
ACAGACGAAGGAGCCGCAAAGAAGTTATTAAGGAATGAATAATCCCTTAATATAAATATCTCTCACTTATTTAAA	-6.9	0.587541	4a
ACAGACGAAGGAGCCGCAAAGAAGTTATTAAGGAATGAATAATCCGTCAATATAAATATCTCTCACTTATTTAAA	-1.9	0.0652525	4a
ACAGACGAAGGAGCCGCAAAGAAGTTATTAAGGAATGAATAATCCTTCAATATAAATATCTCTCACTTATTTAAA	-4.6	0.264811	4a
ACAGACGAAGGAGCCGCAAAGAAGTTATTAAGGAATGAATAATCGCTCAATATAAATATCTCTCACTTATTTAAA	-2.2	0.0644622	4a
ACAGACGAAGGAGCCGCAAAGAAGTTATTAAGGAATGAATAATCTCTCAATATAAATATCTCTCACTTATTTAAA	-3.4	0.155036	4a
ACAGACGAAGGAGCCGCAAAGAAGTTATTAAGGAATGAATAATGCCTCAATATAAATATCTCTCACTTATTTAAA	-2.8	0.0706246	4a
ACAGACGAAGGAGCCGCAAAGAAGTTATTAAGGAATGAATAATTCCTCAATATAAATATCTCTCACTTATTTAAA	-7.3	0.871701	4a
ACAGACGAAGGAGCCGCAAAGAAGTTATTAAGGAATGAATACTCCCTCAATATAAATATCTCTCACTTATTTAAA	-2	0.106486	4a
ACAGACGAAGGAGCCGCAAAGAAGTTATTAAGGAATGAATAGTCCCTCAATATAAATATCTCTCACTTATTTAAA	-2.5	0.11406	4a
ACAGACGAAGGAGCCGCAAAGAAGTTATTAAGGAATGAATATTCCCTCAATATAAATATCTCTCACTTATTTAAA	-3.4	0.278514	4a
ACAGACGAAGGAGCCGCAAAGAAGTTATTAAGGAATGAATCATCCCTCAATATAAATATCTCTCACTTATTTAAA	-3.7	0.150543	4a
ACAGACGAAGGAGCCGCAAAGAAGTTATTAAGGAATGAATGATCCCTCAATATAAATATCTCTCACTTATTTAAA	-2.8	0.062863	4a
ACAGACGAAGGAGCCGCAAAGAAGTTATTAAGGAATGAATTATCCCTCAATATAAATATCTCTCACTTATTTAAA	-2.1	0.0806763	4a
ACAGACGAAGGAGCCGCAAAGAAGTTATTAAGGAATGACTAATCCCTCAATATAAATATCTCTCACTTATTTAAA	-4	0.103	4a
ACAGACGAAGGAGCCGCAAAGAAGTTATTAAGGAATGAGTAATCCCTCAATATAAATATCTCTCACTTATTTAAA	-2.8	0.131091	4a
ACAGACGAAGGAGCCGCAAAGAAGTTATTAAGGAATGATTAATCCCTCAATATAAATATCTCTCACTTATTTAAA	-2.8	0.110095	4a
ACAGACGAAGGAGCCGCAAAGAAGTTATTAAGGAATGTATAATCCCTCAATATAAATATCTCTCACTTATTTAAA	-2.8	0.169436	4a
ACAGACGAAGGAGCCGCAAAGAAGTTATTAAGGAATTAATAATCCCTCAATATAAATATCTCTCACTTATTTAAA	-3.9	0.136918	4a
ACAGACGAAGGAGCCGCAAAGAAGTTATTAAGGACTGAATAATCCCTCAATATAAATATCTCTCACTTATTTAAA	-2	0.0887982	4a
ACAGACGAAGGAGCCGCAAAGAAGTTATTAAGGAGTGAATAATCCCTCAATATAAATATCTCTCACTTATTTAAA	-3.1	0.170715	4a
ACAGACGAAGGAGCCGCAAAGAAGTTATTAAGGATTGAATAATCCCTCAATATAAATATCTCTCACTTATTTAAA	-3.4	0.301498	4a
ACAGACGAAGGAGCCGCAAAGAAGTTATTAAGGCAAGAATAATCCCTCAATATAAATATCTCTCACTTATTTAAA	-1.2	0.115172	4a
ACAGACGAAGGAGCCGCAAAGAAGTTATTAAGGCAGGAATAATCCCTCAATATAAATATCTCTCACTTATTTAAA	-1.4	0.166697	4a
ACAGACGAAGGAGCCGCAAAGAAGTTATTAAGGCATAAATAATCCCTCAATATAAATATCTCTCACTTATTTAAA	-1.8	0.106641	4a
ACAGACGAAGGAGCCGCAAAGAAGTTATTAAGGCATGAAAAATCCCTCAATATAAATATCTCTCACTTATTTAAA	-2.8	0.0944536	4a
ACAGACGAAGGAGCCGCAAAGAAGTTATTAAGGCATGAACAATCCCTCAATATAAATATCTCTCACTTATTTAAA	-2.8	0.0683836	4a
ACAGACGAAGGAGCCGCAAAGAAGTTATTAAGGCATGAATAAACCCTCAATATAAATATCTCTCACTTATTTAAA	-1.2	0.135769	4a
ACAGACGAAGGAGCCGCAAAGAAGTTATTAAGGCATGAATAATACCTCAATATAAATATCTCTCACTTATTTAAA	-2.8	0.152638	4a
ACAGACGAAGGAGCCGCAAAGAAGTTATTAAGGCATGAATAATCACTCAATATAAATATCTCTCACTTATTTAAA	-0.8	0.0872518	4a
ACAGACGAAGGAGCCGCAAAGAAGTTATTAAGGCATGAATAATCCATCAATATAAATATCTCTCACTTATTTAAA	-0.8	0.114048	4a
ACAGACGAAGGAGCCGCAAAGAAGTTATTAAGGCATGAATAATCCCACAATATAAATATCTCTCACTTATTTAAA	-0.8	0.0596614	4a
ACAGACGAAGGAGCCGCAAAGAAGTTATTAAGGCATGAATAATCCCCCAATATAAATATCTCTCACTTATTTAAA	-0.8	0.0992866	4a
ACAGACGAAGGAGCCGCAAAGAAGTTATTAAGGCATGAATAATCCCTAAATATAAATATCTCTCACTTATTTAAA	-2.8	0.150647	4a
ACAGACGAAGGAGCCGCAAAGAAGTTATTAAGGCATGAATAATCCCTCAAAATAAATATCTCTCACTTATTTAAA	-1.9	0.141027	4a
ACAGACGAAGGAGCCGCAAAGAAGTTATTAAGGCATGAATAATCCCTCAACATAAATATCTCTCACTTATTTAAA	-1.3	0.112401	4a
ACAGACGAAGGAGCCGCAAAGAAGTTATTAAGGCATGAATAATCCCTCAAGATAAATATCTCTCACTTATTTAAA	-2.3	0.141942	4a
ACAGACGAAGGAGCCGCAAAGAAGTTATTAAGGCATGAATAATCCCTCAATAAAAATATCTCTCACTTATTTAAA	-3.7	0.0606171	4a
ACAGACGAAGGAGCCGCAAAGAAGTTATTAAGGCATGAATAATCCCTCAATACAAATATCTCTCACTTATTTAAA	-2.7	0.0580005	4a
ACAGACGAAGGAGCCGCAAAGAAGTTATTAAGGCATGAATAATCCCTCAATAGAAATATCTCTCACTTATTTAAA	-3.4	0.090645	4a
ACAGACGAAGGAGCCGCAAAGAAGTTATTAAGGCATGAATAATCCCTCAATATAAAAATCTCTCACTTATTTAAA	-2.8	0.0882369	4a
ACAGACGAAGGAGCCGCAAAGAAGTTATTAAGGCATGAATAATCCCTCAATATAAATAACTCTCACTTATTTAAA	-2.8	0.110743	4a
ACAGACGAAGGAGCCGCAAAGAAGTTATTAAGGCATGAATAATCCCTCAATATAAATAGCTCTCACTTATTTAAA	-2.8	0.0901811	4a
ACAGACGAAGGAGCCGCAAAGAAGTTATTAAGGCATGAATAATCCCTCAATATAAATTTCTCTCACTTATTTAAA	-2.8	0.0846856	4a
ACAGACGAAGGAGCCGCAAAGAAGTTATTAAGGCATGAATAATCCCTCAATATAATTATCTCTCACTTATTTAAA	-2.9	0.0950452	4a
ACAGACGAAGGAGCCGCAAAGAAGTTATTAAGGCATGAATAATCCCTCAATATACATATCTCTCACTTATTTAAA	-3.3	0.128722	4a
ACAGACGAAGGAGCCGCAAAGAAGTTATTAAGGCATGAATAATCCCTCAATATATATATCTCTCACTTATTTAAA	-2.8	0.110037	4a
ACAGACGAAGGAGCCGCAAAGAAGTTATTAAGGCATGAATAATCCCTCAATATGAATATCTCTCACTTATTTAAA	-2.8	0.0354423	4a
ACAGACGAAGGAGCCGCAAAGAAGTTATTAAGGCATGAATAATCCCTCAATATTAATATCTCTCACTTATTTAAA	-2.8	0.0489295	4a
ACAGACGAAGGAGCCGCAAAGAAGTTATTAAGGCATGAATAATCCCTCAATGTAAATATCTCTCACTTATTTAAA	-2.3	0.0570674	4a
ACAGACGAAGGAGCCGCAAAGAAGTTATTAAGGCATGAATAATCCCTCAATTTAAATATCTCTCACTTATTTAAA	-1.3	0.0584208	4a
ACAGACGAAGGAGCCGCAAAGAAGTTATTAAGGCATGAATAATCCCTCACTATAAATATCTCTCACTTATTTAAA	-1.3	0.136215	4a
ACAGACGAAGGAGCCGCAAAGAAGTTATTAAGGCATGAATAATCCCTCAGTATAAATATCTCTCACTTATTTAAA	-2.8	0.0715357	4a
ACAGACGAAGGAGCCGCAAAGAAGTTATTAAGGCATGAATAATCCCTCATTATAAATATCTCTCACTTATTTAAA	-1.3	0.0852173	4a
ACAGACGAAGGAGCCGCAAAGAAGTTATTAAGGCATGAATAATCCCTCGATATAAATATCTCTCACTTATTTAAA	-3.2	0.0813718	4a
ACAGACGAAGGAGCCGCAAAGAAGTTATTAAGGCATGAATAATCCCTCTATATAAATATCTCTCACTTATTTAAA	-2.3	0.0964958	4a
ACAGACGAAGGAGCCGCAAAGAAGTTATTAAGGCATGAATAATCCCTGAATATAAATATCTCTCACTTATTTAAA	-2.8	0.0863793	4a
ACAGACGAAGGAGCCGCAAAGAAGTTATTAAGGCATGAATAATCCCTTAATATAAATATCTCTCACTTATTTAAA	-6.9	0.291142	4a
ACAGACGAAGGAGCCGCAAAGAAGTTATTAAGGCATGAATAATCCGTCAATATAAATATCTCTCACTTATTTAAA	-0.8	0.0752547	4a
ACAGACGAAGGAGCCGCAAAGAAGTTATTAAGGCATGAATAATCCTTCAATATAAATATCTCTCACTTATTTAAA	-2.9	0.129778	4a
ACAGACGAAGGAGCCGCAAAGAAGTTATTAAGGCATGAATAATCGCTCAATATAAATATCTCTCACTTATTTAAA	-2.2	0.0686458	4a
ACAGACGAAGGAGCCGCAAAGAAGTTATTAAGGCATGAATAATCTCTCAATATAAATATCTCTCACTTATTTAAA	-3.4	0.124837	4a
ACAGACGAAGGAGCCGCAAAGAAGTTATTAAGGCATGAATAATTCCTCAATATAAATATCTCTCACTTATTTAAA	-2.8	0.133168	4a
ACAGACGAAGGAGCCGCAAAGAAGTTATTAAGGCATGAATACTCCCTCAATATAAATATCTCTCACTTATTTAAA	-1.2	0.0719828	4a
ACAGACGAAGGAGCCGCAAAGAAGTTATTAAGGCATGAATATTCCCTCAATATAAATATCTCTCACTTATTTAAA	-1.2	0.143966	4a
ACAGACGAAGGAGCCGCAAAGAAGTTATTAAGGCATGAATTATCCCTCAATATAAATATCTCTCACTTATTTAAA	-2.1	0.132311	4a
ACAGACGAAGGAGCCGCAAAGAAGTTATTAAGGCATGACTAATCCCTCAATATAAATATCTCTCACTTATTTAAA	-2.9	0.101555	4a
ACAGACGAAGGAGCCGCAAAGAAGTTATTAAGGCATGATTAATCCCTCAATATAAATATCTCTCACTTATTTAAA	-2.8	0.149837	4a
ACAGACGAAGGAGCCGCAAAGAAGTTATTAAGGCATTAATAATCCCTCAATATAAATATCTCTCACTTATTTAAA	-3.9	0.108181	4a
ACAGACGAAGGAGCCGCAAAGAAGTTATTAAGGCGTGAATAATCCCTCAATATAAATATCTCTCACTTATTTAAA	-3.1	0.115687	4a
ACAGACGAAGGAGCCGCAAAGAAGTTATTAAGGCTTGAATAATCCCTCAATATAAATATCTCTCACTTATTTAAA	-2.1	0.110318	4a
ACAGACGAAGGAGCCGCAAAGAAGTTATTAAGGGAAAAATAATCCCTCAATATAAATATCTCTCACTTATTTAAA	-7.1	0.771378	4a
ACAGACGAAGGAGCCGCAAAGAAGTTATTAAGGGAACAATAATCCCTCAATATAAATATCTCTCACTTATTTAAA	-7.1	0.790154	4a
ACAGACGAAGGAGCCGCAAAGAAGTTATTAAGGGAAGAAAAATCCCTCAATATAAATATCTCTCACTTATTTAAA	-7.1	0.435588	4a
ACAGACGAAGGAGCCGCAAAGAAGTTATTAAGGGAAGAACAATCCCTCAATATAAATATCTCTCACTTATTTAAA	-7.1	0.730055	4a
ACAGACGAAGGAGCCGCAAAGAAGTTATTAAGGGAAGAATAAACCCTCAATATAAATATCTCTCACTTATTTAAA	-5.1	0.269935	4a
ACAGACGAAGGAGCCGCAAAGAAGTTATTAAGGGAAGAATAACCCCTCAATATAAATATCTCTCACTTATTTAAA	-5.5	0.36877	4a
ACAGACGAAGGAGCCGCAAAGAAGTTATTAAGGGAAGAATAAGCCCTCAATATAAATATCTCTCACTTATTTAAA	-5.3	0.823269	4a
ACAGACGAAGGAGCCGCAAAGAAGTTATTAAGGGAAGAATAATACCTCAATATAAATATCTCTCACTTATTTAAA	-3	0.155822	4a
ACAGACGAAGGAGCCGCAAAGAAGTTATTAAGGGAAGAATAATCACTCAATATAAATATCTCTCACTTATTTAAA	-0.8	0.104323	4a
ACAGACGAAGGAGCCGCAAAGAAGTTATTAAGGGAAGAATAATCCATCAATATAAATATCTCTCACTTATTTAAA	-1.7	0.105416	4a
ACAGACGAAGGAGCCGCAAAGAAGTTATTAAGGGAAGAATAATCCCTAAATATAAATATCTCTCACTTATTTAAA	-7.1	0.325719	4a
ACAGACGAAGGAGCCGCAAAGAAGTTATTAAGGGAAGAATAATCCCTCAAAATAAATATCTCTCACTTATTTAAA	-6.2	0.182439	4a
ACAGACGAAGGAGCCGCAAAGAAGTTATTAAGGGAAGAATAATCCCTCAACATAAATATCTCTCACTTATTTAAA	-5.6	0.256803	4a
ACAGACGAAGGAGCCGCAAAGAAGTTATTAAGGGAAGAATAATCCCTCAATATAAAAATCTCTCACTTATTTAAA	-7.1	0.562739	4a
ACAGACGAAGGAGCCGCAAAGAAGTTATTAAGGGAAGAATAATCCCTCAATATAAAGATCTCTCACTTATTTAAA	-7.1	0.495374	4a
ACAGACGAAGGAGCCGCAAAGAAGTTATTAAGGGAAGAATAATCCCTCAATATAAATAACTCTCACTTATTTAAA	-7.1	0.434111	4a
ACAGACGAAGGAGCCGCAAAGAAGTTATTAAGGGAAGAATAATCCCTCAATATAATTATCTCTCACTTATTTAAA	-7.2	0.313615	4a
ACAGACGAAGGAGCCGCAAAGAAGTTATTAAGGGAAGAATAATCCCTCAATATATATATCTCTCACTTATTTAAA	-7.1	0.563065	4a
ACAGACGAAGGAGCCGCAAAGAAGTTATTAAGGGAAGAATAATCCCTCAATATGAATATCTCTCACTTATTTAAA	-7.1	0.0704512	4a
ACAGACGAAGGAGCCGCAAAGAAGTTATTAAGGGAAGAATAATCCCTCAGTATAAATATCTCTCACTTATTTAAA	-7.1	0.290291	4a
ACAGACGAAGGAGCCGCAAAGAAGTTATTAAGGGAAGAATAATCCCTCATTATAAATATCTCTCACTTATTTAAA	-5.6	0.21626	4a
ACAGACGAAGGAGCCGCAAAGAAGTTATTAAGGGAAGAATAATCCCTCCATATAAATATCTCTCACTTATTTAAA	-5.8	0.201714	4a
ACAGACGAAGGAGCCGCAAAGAAGTTATTAAGGGAAGAATAATCCCTCGATATAAATATCTCTCACTTATTTAAA	-7.5	0.520776	4a
ACAGACGAAGGAGCCGCAAAGAAGTTATTAAGGGAAGAATAATCCCTCTATATAAATATCTCTCACTTATTTAAA	-6.6	0.239476	4a
ACAGACGAAGGAGCCGCAAAGAAGTTATTAAGGGAAGAATAATCCCTGAATATAAATATCTCTCACTTATTTAAA	-7.1	0.373948	4a
ACAGACGAAGGAGCCGCAAAGAAGTTATTAAGGGAAGAATAATCCCTTAATATAAATATCTCTCACTTATTTAAA	-11.2	0.952168	4a
ACAGACGAAGGAGCCGCAAAGAAGTTATTAAGGGAAGAATAATCCTTCAATATAAATATCTCTCACTTATTTAAA	-4.4	0.143899	4a
ACAGACGAAGGAGCCGCAAAGAAGTTATTAAGGGAAGAATAATCGCTCAATATAAATATCTCTCACTTATTTAAA	-2.7	0.113695	4a
ACAGACGAAGGAGCCGCAAAGAAGTTATTAAGGGAAGAATAATCTCTCAATATAAATATCTCTCACTTATTTAAA	-4.1	0.20089	4a
ACAGACGAAGGAGCCGCAAAGAAGTTATTAAGGGAAGAATAATGCCTCAATATAAATATCTCTCACTTATTTAAA	-2.8	0.131824	4a
ACAGACGAAGGAGCCGCAAAGAAGTTATTAAGGGAAGAATAATTCCTCAATATAAATATCTCTCACTTATTTAAA	-4.7	0.210411	4a
ACAGACGAAGGAGCCGCAAAGAAGTTATTAAGGGAAGAATACTCCCTCAATATAAATATCTCTCACTTATTTAAA	-7.3	1.0142	4a
ACAGACGAAGGAGCCGCAAAGAAGTTATTAAGGGAAGAATAGTCCCTCAATATAAATATCTCTCACTTATTTAAA	-7.1	0.594143	4a
ACAGACGAAGGAGCCGCAAAGAAGTTATTAAGGGAAGAATATTCCCTCAATATAAATATCTCTCACTTATTTAAA	-9.2	0.603025	4a
ACAGACGAAGGAGCCGCAAAGAAGTTATTAAGGGAAGAATGATCCCTCAATATAAATATCTCTCACTTATTTAAA	-7.1	0.924549	4a
ACAGACGAAGGAGCCGCAAAGAAGTTATTAAGGGAAGAATTATCCCTCAATATAAATATCTCTCACTTATTTAAA	-7.1	0.770797	4a
ACAGACGAAGGAGCCGCAAAGAAGTTATTAAGGGAAGACTAATCCCTCAATATAAATATCTCTCACTTATTTAAA	-7.1	0.452313	4a
ACAGACGAAGGAGCCGCAAAGAAGTTATTAAGGGAAGCATAATCCCTCAATATAAATATCTCTCACTTATTTAAA	-7.1	0.551283	4a
ACAGACGAAGGAGCCGCAAAGAAGTTATTAAGGGAATAATAATCCCTCAATATAAATATCTCTCACTTATTTAAA	-7.1	0.933758	4a
ACAGACGAAGGAGCCGCAAAGAAGTTATTAAGGGACAAATAATCCCTCAATATAAATATCTCTCACTTATTTAAA	-6.9	0.839546	4a
ACAGACGAAGGAGCCGCAAAGAAGTTATTAAGGGACGAATAAACCCTCAATATAAATATCTCTCACTTATTTAAA	-5.1	0.236955	4a
ACAGACGAAGGAGCCGCAAAGAAGTTATTAAGGGACGAATAACCCCTCAATATAAATATCTCTCACTTATTTAAA	-5.5	0.189613	4a
ACAGACGAAGGAGCCGCAAAGAAGTTATTAAGGGACGAATAATACCTCAATATAAATATCTCTCACTTATTTAAA	-3	0.11966	4a
ACAGACGAAGGAGCCGCAAAGAAGTTATTAAGGGACGAATAATCACTCAATATAAATATCTCTCACTTATTTAAA	-0.8	0.0856011	4a
ACAGACGAAGGAGCCGCAAAGAAGTTATTAAGGGACGAATAATCCATCAATATAAATATCTCTCACTTATTTAAA	-1.5	0.0728197	4a
ACAGACGAAGGAGCCGCAAAGAAGTTATTAAGGGACGAATAATCCCGCAATATAAATATCTCTCACTTATTTAAA	-5.7	0.132078	4a
ACAGACGAAGGAGCCGCAAAGAAGTTATTAAGGGACGAATAATCCCTAAATATAAATATCTCTCACTTATTTAAA	-6.9	0.287042	4a
ACAGACGAAGGAGCCGCAAAGAAGTTATTAAGGGACGAATAATCCCTCAAAATAAATATCTCTCACTTATTTAAA	-6	0.345924	4a
ACAGACGAAGGAGCCGCAAAGAAGTTATTAAGGGACGAATAATCCCTCAATATAAATAGCTCTCACTTATTTAAA	-6.9	0.30045	4a
ACAGACGAAGGAGCCGCAAAGAAGTTATTAAGGGACGAATAATCCCTCAATATAAATCTCTCTCACTTATTTAAA	-7.4	0.530249	4a
ACAGACGAAGGAGCCGCAAAGAAGTTATTAAGGGACGAATAATCCCTCAATATAAATTTCTCTCACTTATTTAAA	-6.9	0.558996	4a
ACAGACGAAGGAGCCGCAAAGAAGTTATTAAGGGACGAATAATCCCTCAATATATATATCTCTCACTTATTTAAA	-6.9	0.770716	4a
ACAGACGAAGGAGCCGCAAAGAAGTTATTAAGGGACGAATAATCCCTCAATCTAAATATCTCTCACTTATTTAAA	-5.4	0.0943616	4a
ACAGACGAAGGAGCCGCAAAGAAGTTATTAAGGGACGAATAATCCCTCAGTATAAATATCTCTCACTTATTTAAA	-6.9	0.415285	4a
ACAGACGAAGGAGCCGCAAAGAAGTTATTAAGGGACGAATAATCCCTCATTATAAATATCTCTCACTTATTTAAA	-5.4	0.325584	4a
ACAGACGAAGGAGCCGCAAAGAAGTTATTAAGGGACGAATAATCCCTCCATATAAATATCTCTCACTTATTTAAA	-5.6	0.25451	4a
ACAGACGAAGGAGCCGCAAAGAAGTTATTAAGGGACGAATAATCCGTCAATATAAATATCTCTCACTTATTTAAA	-3.9	0.0719828	4a
ACAGACGAAGGAGCCGCAAAGAAGTTATTAAGGGACGAATAATCCTTCAATATAAATATCTCTCACTTATTTAAA	-4.2	0.217079	4a
ACAGACGAAGGAGCCGCAAAGAAGTTATTAAGGGACGAATAATCGCTCAATATAAATATCTCTCACTTATTTAAA	-4.2	0.0681494	4a
ACAGACGAAGGAGCCGCAAAGAAGTTATTAAGGGACGAATAATTCCTCAATATAAATATCTCTCACTTATTTAAA	-4	0.191954	4a
ACAGACGAAGGAGCCGCAAAGAAGTTATTAAGGGACGAATATTCCCTCAATATAAATATCTCTCACTTATTTAAA	-7	0.5248	4a
ACAGACGAAGGAGCCGCAAAGAAGTTATTAAGGGACGATTAATCCCTCAATATAAATATCTCTCACTTATTTAAA	-6.9	0.349293	4a
ACAGACGAAGGAGCCGCAAAGAAGTTATTAAGGGACGTATAATCCCTCAATATAAATATCTCTCACTTATTTAAA	-6.9	0.705431	4a
ACAGACGAAGGAGCCGCAAAGAAGTTATTAAGGGACTAATAATCCCTCAATATAAATATCTCTCACTTATTTAAA	-6.9	1.00993	4a
ACAGACGAAGGAGCCGCAAAGAAGTTATTAAGGGAGAAATAATCCCTCAATATAAATATCTCTCACTTATTTAAA	-8	0.795317	4a
ACAGACGAAGGAGCCGCAAAGAAGTTATTAAGGGAGCAATAATCCCTCAATATAAATATCTCTCACTTATTTAAA	-8	0.630611	4a
ACAGACGAAGGAGCCGCAAAGAAGTTATTAAGGGAGGAATAAACCCTCAATATAAATATCTCTCACTTATTTAAA	-5.1	0.382	4a
ACAGACGAAGGAGCCGCAAAGAAGTTATTAAGGGAGGAATAACCCCTCAATATAAATATCTCTCACTTATTTAAA	-7	0.213114	4a
ACAGACGAAGGAGCCGCAAAGAAGTTATTAAGGGAGGAATAATCCATCAATATAAATATCTCTCACTTATTTAAA	-2.9	0.209404	4a
ACAGACGAAGGAGCCGCAAAGAAGTTATTAAGGGAGGAATAATCCCTAAATATAAATATCTCTCACTTATTTAAA	-8	0.323922	4a
ACAGACGAAGGAGCCGCAAAGAAGTTATTAAGGGAGGAATAATCCCTCAAAATAAATATCTCTCACTTATTTAAA	-7.1	0.284092	4a
ACAGACGAAGGAGCCGCAAAGAAGTTATTAAGGGAGGAATAATCCCTCAAGATAAATATCTCTCACTTATTTAAA	-7.5	0.152115	4a
ACAGACGAAGGAGCCGCAAAGAAGTTATTAAGGGAGGAATAATCCCTGAATATAAATATCTCTCACTTATTTAAA	-8	0.635434	4a
ACAGACGAAGGAGCCGCAAAGAAGTTATTAAGGGAGGAATAATCCTTCAATATAAATATCTCTCACTTATTTAAA	-6.9	0.283409	4a
ACAGACGAAGGAGCCGCAAAGAAGTTATTAAGGGAGGAATAATCTCTCAATATAAATATCTCTCACTTATTTAAA	-5.2	0.197516	4a
ACAGACGAAGGAGCCGCAAAGAAGTTATTAAGGGAGGAATAATTCCTCAATATAAATATCTCTCACTTATTTAAA	-6.6	0.0856011	4a
ACAGACGAAGGAGCCGCAAAGAAGTTATTAAGGGATAAAAAATCCCTCAATATAAATATCTCTCACTTATTTAAA	-8.7	0.625063	4a
ACAGACGAAGGAGCCGCAAAGAAGTTATTAAGGGATAAACAATCCCTCAATATAAATATCTCTCACTTATTTAAA	-8.7	0.798417	4a
ACAGACGAAGGAGCCGCAAAGAAGTTATTAAGGGATAAAGAATCCCTCAATATAAATATCTCTCACTTATTTAAA	-8.7	0.628506	4a
ACAGACGAAGGAGCCGCAAAGAAGTTATTAAGGGATAAATAAACCCTCAATATAAATATCTCTCACTTATTTAAA	-5.1	0.444929	4a
ACAGACGAAGGAGCCGCAAAGAAGTTATTAAGGGATAAATAACCCCTCAATATAAATATCTCTCACTTATTTAAA	-5.5	0.499323	4a
ACAGACGAAGGAGCCGCAAAGAAGTTATTAAGGGATAAATAAGCCCTCAATATAAATATCTCTCACTTATTTAAA	-5.3	0.820973	4a
ACAGACGAAGGAGCCGCAAAGAAGTTATTAAGGGATAAATAATACCTCAATATAAATATCTCTCACTTATTTAAA	-3	0.0788852	4a
ACAGACGAAGGAGCCGCAAAGAAGTTATTAAGGGATAAATAATCACTCAATATAAATATCTCTCACTTATTTAAA	-1.6	0.104406	4a
ACAGACGAAGGAGCCGCAAAGAAGTTATTAAGGGATAAATAATCCATCAATATAAATATCTCTCACTTATTTAAA	-3.3	0.194518	4a
ACAGACGAAGGAGCCGCAAAGAAGTTATTAAGGGATAAATAATCCCACAATATAAATATCTCTCACTTATTTAAA	-6.5	0.35568	4a
ACAGACGAAGGAGCCGCAAAGAAGTTATTAAGGGATAAATAATCCCCCAATATAAATATCTCTCACTTATTTAAA	-6.6	0.220207	4a
ACAGACGAAGGAGCCGCAAAGAAGTTATTAAGGGATAAATAATCCCTAAATATAAATATCTCTCACTTATTTAAA	-8.7	0.733834	4a
ACAGACGAAGGAGCCGCAAAGAAGTTATTAAGGGATAAATAATCCCTCAAAATAAATATCTCTCACTTATTTAAA	-7.8	0.24115	4a
ACAGACGAAGGAGCCGCAAAGAAGTTATTAAGGGATAAATAATCCCTCAACATAAATATCTCTCACTTATTTAAA	-7.2	0.251155	4a
ACAGACGAAGGAGCCGCAAAGAAGTTATTAAGGGATAAATAATCCCTCAAGATAAATATCTCTCACTTATTTAAA	-8.2	0.289711	4a
ACAGACGAAGGAGCCGCAAAGAAGTTATTAAGGGATAAATAATCCCTCAATATAAAAATCTCTCACTTATTTAAA	-8.7	0.942946	4a
ACAGACGAAGGAGCCGCAAAGAAGTTATTAAGGGATAAATAATCCCTCAATATAAAGATCTCTCACTTATTTAAA	-8.7	0.504713	4a
ACAGACGAAGGAGCCGCAAAGAAGTTATTAAGGGATAAATAATCCCTCAATATAAATAACTCTCACTTATTTAAA	-8.7	0.823165	4a
ACAGACGAAGGAGCCGCAAAGAAGTTATTAAGGGATAAATAATCCCTCAATATAAATAGCTCTCACTTATTTAAA	-8.7	0.552735	4a
ACAGACGAAGGAGCCGCAAAGAAGTTATTAAGGGATAAATAATCCCTCAATATAAATCTCTCTCACTTATTTAAA	-9.2	0.649678	4a
ACAGACGAAGGAGCCGCAAAGAAGTTATTAAGGGATAAATAATCCCTCAATATAAATGTCTCTCACTTATTTAAA	-8.7	0.538974	4a
ACAGACGAAGGAGCCGCAAAGAAGTTATTAAGGGATAAATAATCCCTCAATATAAATTTCTCTCACTTATTTAAA	-8.7	0.367522	4a
ACAGACGAAGGAGCCGCAAAGAAGTTATTAAGGGATAAATAATCCCTCAATATAACTATCTCTCACTTATTTAAA	-11.1	0.156075	4a
ACAGACGAAGGAGCCGCAAAGAAGTTATTAAGGGATAAATAATCCCTCAATATAATTATCTCTCACTTATTTAAA	-8.8	0.532046	4a
ACAGACGAAGGAGCCGCAAAGAAGTTATTAAGGGATAAATAATCCCTCAATATACATATCTCTCACTTATTTAAA	-9.2	0.698739	4a
ACAGACGAAGGAGCCGCAAAGAAGTTATTAAGGGATAAATAATCCCTCAATATAGATATCTCTCACTTATTTAAA	-8.7	1.01736	4a
ACAGACGAAGGAGCCGCAAAGAAGTTATTAAGGGATAAATAATCCCTCAATATATATATCTCTCACTTATTTAAA	-8.7	0.915938	4a
ACAGACGAAGGAGCCGCAAAGAAGTTATTAAGGGATAAATAATCCCTCAATTTAAATATCTCTCACTTATTTAAA	-7.2	0.167311	4a
ACAGACGAAGGAGCCGCAAAGAAGTTATTAAGGGATAAATAATCCCTCACTATAAATATCTCTCACTTATTTAAA	-7.2	0.192914	4a
ACAGACGAAGGAGCCGCAAAGAAGTTATTAAGGGATAAATAATCCCTCAGTATAAATATCTCTCACTTATTTAAA	-8.7	0.242201	4a
ACAGACGAAGGAGCCGCAAAGAAGTTATTAAGGGATAAATAATCCCTCATTATAAATATCTCTCACTTATTTAAA	-7.2	0.267365	4a
ACAGACGAAGGAGCCGCAAAGAAGTTATTAAGGGATAAATAATCCCTCCATATAAATATCTCTCACTTATTTAAA	-7.4	0.233883	4a
ACAGACGAAGGAGCCGCAAAGAAGTTATTAAGGGATAAATAATCCCTCGATATAAATATCTCTCACTTATTTAAA	-9.1	0.432548	4a
ACAGACGAAGGAGCCGCAAAGAAGTTATTAAGGGATAAATAATCCCTCTATATAAATATCTCTCACTTATTTAAA	-8.2	0.326325	4a
ACAGACGAAGGAGCCGCAAAGAAGTTATTAAGGGATAAATAATCCCTGAATATAAATATCTCTCACTTATTTAAA	-8.7	0.734167	4a
ACAGACGAAGGAGCCGCAAAGAAGTTATTAAGGGATAAATAATCCCTTAATATAAATATCTCTCACTTATTTAAA	-12.8	0.479769	4a
ACAGACGAAGGAGCCGCAAAGAAGTTATTAAGGGATAAATAATCCGTCAATATAAATATCTCTCACTTATTTAAA	-4.7	0.165813	4a
ACAGACGAAGGAGCCGCAAAGAAGTTATTAAGGGATAAATAATCCTTCAATATAAATATCTCTCACTTATTTAAA	-6	0.337765	4a
ACAGACGAAGGAGCCGCAAAGAAGTTATTAAGGGATAAATAATCGCTCAATATAAATATCTCTCACTTATTTAAA	-4.3	0.0973771	4a
ACAGACGAAGGAGCCGCAAAGAAGTTATTAAGGGATAAATAATCTCTCAATATAAATATCTCTCACTTATTTAAA	-5.7	0.354883	4a
ACAGACGAAGGAGCCGCAAAGAAGTTATTAAGGGATAAATAATGCCTCAATATAAATATCTCTCACTTATTTAAA	-4.4	0.0991399	4a
ACAGACGAAGGAGCCGCAAAGAAGTTATTAAGGGATAAATAATTCCTCAATATAAATATCTCTCACTTATTTAAA	-5.8	0.293912	4a
ACAGACGAAGGAGCCGCAAAGAAGTTATTAAGGGATAAATACTCCCTCAATATAAATATCTCTCACTTATTTAAA	-7.1	0.533805	4a
ACAGACGAAGGAGCCGCAAAGAAGTTATTAAGGGATAAATATTCCCTCAATATAAATATCTCTCACTTATTTAAA	-8	1.00921	4a
ACAGACGAAGGAGCCGCAAAGAAGTTATTAAGGGATAAATCATCCCTCAATATAAATATCTCTCACTTATTTAAA	-8.5	0.818373	4a
ACAGACGAAGGAGCCGCAAAGAAGTTATTAAGGGATAAATGATCCCTCAATATAAATATCTCTCACTTATTTAAA	-8.7	0.455242	4a
ACAGACGAAGGAGCCGCAAAGAAGTTATTAAGGGATAAATTATCCCTCAATATAAATATCTCTCACTTATTTAAA	-9.3	1.02811	4a
ACAGACGAAGGAGCCGCAAAGAAGTTATTAAGGGATAACTAATCCCTCAATATAAATATCTCTCACTTATTTAAA	-8.7	0.57048	4a
ACAGACGAAGGAGCCGCAAAGAAGTTATTAAGGGATAAGTAATCCCTCAATATAAATATCTCTCACTTATTTAAA	-8.7	0.784692	4a
ACAGACGAAGGAGCCGCAAAGAAGTTATTAAGGGATAATTAATCCCTCAATATAAATATCTCTCACTTATTTAAA	-8.7	0.759092	4a
ACAGACGAAGGAGCCGCAAAGAAGTTATTAAGGGATAGATAATCCCTCAATATAAATATCTCTCACTTATTTAAA	-8.7	0.790983	4a
ACAGACGAAGGAGCCGCAAAGAAGTTATTAAGGGATATATAATCCCTCAATATAAATATCTCTCACTTATTTAAA	-8.7	0.737706	4a
ACAGACGAAGGAGCCGCAAAGAAGTTATTAAGGGATCAAAAATCCCTCAATATAAATATCTCTCACTTATTTAAA	-8.4	1.16757	4a
ACAGACGAAGGAGCCGCAAAGAAGTTATTAAGGGATCAACAATCCCTCAATATAAATATCTCTCACTTATTTAAA	-8.4	0.962037	4a
ACAGACGAAGGAGCCGCAAAGAAGTTATTAAGGGATCAATAAACCCTCAATATAAATATCTCTCACTTATTTAAA	-5.1	0.428895	4a
ACAGACGAAGGAGCCGCAAAGAAGTTATTAAGGGATCAATAACCCCTCAATATAAATATCTCTCACTTATTTAAA	-5.5	0.561342	4a
ACAGACGAAGGAGCCGCAAAGAAGTTATTAAGGGATCAATAATACCTCAATATAAATATCTCTCACTTATTTAAA	-3	0.145642	4a
ACAGACGAAGGAGCCGCAAAGAAGTTATTAAGGGATCAATAATCACTCAATATAAATATCTCTCACTTATTTAAA	-1.3	0.0833162	4a
ACAGACGAAGGAGCCGCAAAGAAGTTATTAAGGGATCAATAATCCATCAATATAAATATCTCTCACTTATTTAAA	-3	0.312384	4a
ACAGACGAAGGAGCCGCAAAGAAGTTATTAAGGGATCAATAATCCCACAATATAAATATCTCTCACTTATTTAAA	-6.2	0.208021	4a
ACAGACGAAGGAGCCGCAAAGAAGTTATTAAGGGATCAATAATCCCTAAATATAAATATCTCTCACTTATTTAAA	-8.4	0.657166	4a
ACAGACGAAGGAGCCGCAAAGAAGTTATTAAGGGATCAATAATCCCTCAAAATAAATATCTCTCACTTATTTAAA	-7.5	0.314547	4a
ACAGACGAAGGAGCCGCAAAGAAGTTATTAAGGGATCAATAATCCCTCAACATAAATATCTCTCACTTATTTAAA	-6.9	0.258464	4a
ACAGACGAAGGAGCCGCAAAGAAGTTATTAAGGGATCAATAATCCCTCAATATAAATAACTCTCACTTATTTAAA	-8.4	0.687424	4a
ACAGACGAAGGAGCCGCAAAGAAGTTATTAAGGGATCAATAATCCCTCAATATAAATACCTCTCACTTATTTAAA	-8.4	0.359688	4a
ACAGACGAAGGAGCCGCAAAGAAGTTATTAAGGGATCAATAATCCCTCAATATAAATCTCTCTCACTTATTTAAA	-8.9	0.705932	4a
ACAGACGAAGGAGCCGCAAAGAAGTTATTAAGGGATCAATAATCCCTCAATATAAATTTCTCTCACTTATTTAAA	-8.4	0.645243	4a
ACAGACGAAGGAGCCGCAAAGAAGTTATTAAGGGATCAATAATCCCTCAATATACATATCTCTCACTTATTTAAA	-8.9	0.735593	4a
ACAGACGAAGGAGCCGCAAAGAAGTTATTAAGGGATCAATAATCCCTCACTATAAATATCTCTCACTTATTTAAA	-6.9	0.22447	4a
ACAGACGAAGGAGCCGCAAAGAAGTTATTAAGGGATCAATAATCCCTCATTATAAATATCTCTCACTTATTTAAA	-6.9	0.212585	4a
ACAGACGAAGGAGCCGCAAAGAAGTTATTAAGGGATCAATAATCCCTGAATATAAATATCTCTCACTTATTTAAA	-8.4	0.609535	4a
ACAGACGAAGGAGCCGCAAAGAAGTTATTAAGGGATCAATAATCCCTTAATATAAATATCTCTCACTTATTTAAA	-12.5	0.485531	4a
ACAGACGAAGGAGCCGCAAAGAAGTTATTAAGGGATCAATAATCCTTCAATATAAATATCTCTCACTTATTTAAA	-5.7	0.35278	4a
ACAGACGAAGGAGCCGCAAAGAAGTTATTAAGGGATCAATAATCGCTCAATATAAATATCTCTCACTTATTTAAA	-4	0.0655009	4a
ACAGACGAAGGAGCCGCAAAGAAGTTATTAAGGGATCAATAATCTCTCAATATAAATATCTCTCACTTATTTAAA	-5.4	0.34196	4a
ACAGACGAAGGAGCCGCAAAGAAGTTATTAAGGGATCAATAATGCCTCAATATAAATATCTCTCACTTATTTAAA	-4.1	0.138155	4a
ACAGACGAAGGAGCCGCAAAGAAGTTATTAAGGGATCAATAATTCCTCAATATAAATATCTCTCACTTATTTAAA	-5.5	0.220183	4a
ACAGACGAAGGAGCCGCAAAGAAGTTATTAAGGGATCAATACTCCCTCAATATAAATATCTCTCACTTATTTAAA	-7.1	0.579103	4a
ACAGACGAAGGAGCCGCAAAGAAGTTATTAAGGGATCAATAGTCCCTCAATATAAATATCTCTCACTTATTTAAA	-8.7	0.827806	4a
ACAGACGAAGGAGCCGCAAAGAAGTTATTAAGGGATCAATGATCCCTCAATATAAATATCTCTCACTTATTTAAA	-10.9	1.14796	4a
ACAGACGAAGGAGCCGCAAAGAAGTTATTAAGGGATCAATTATCCCTCAATATAAATATCTCTCACTTATTTAAA	-8.2	1.23399	4a
ACAGACGAAGGAGCCGCAAAGAAGTTATTAAGGGATCACTAATCCCTCAATATAAATATCTCTCACTTATTTAAA	-8.4	1.18804	4a
ACAGACGAAGGAGCCGCAAAGAAGTTATTAAGGGATCATTAATCCCTCAATATAAATATCTCTCACTTATTTAAA	-8.4	1.07699	4a
ACAGACGAAGGAGCCGCAAAGAAGTTATTAAGGGATCCATAATCCCTCAATATAAATATCTCTCACTTATTTAAA	-8.4	0.481385	4a
ACAGACGAAGGAGCCGCAAAGAAGTTATTAAGGGATCGATAATCCCTCAATATAAATATCTCTCACTTATTTAAA	-8.4	0.721505	4a
ACAGACGAAGGAGCCGCAAAGAAGTTATTAAGGGATCTATAATCCCTCAATATAAATATCTCTCACTTATTTAAA	-8.4	0.869919	4a
ACAGACGAAGGAGCCGCAAAGAAGTTATTAAGGGATGAAAAAACCCTCAATATAAATATCTCTCACTTATTTAAA	-5.1	0.641675	4a
ACAGACGAAGGAGCCGCAAAGAAGTTATTAAGGGATGAAAAACCCCTCAATATAAATATCTCTCACTTATTTAAA	-5.5	0.48462	4a
ACAGACGAAGGAGCCGCAAAGAAGTTATTAAGGGATGAAAAATACCTCAATATAAATATCTCTCACTTATTTAAA	-3	0.168839	4a
ACAGACGAAGGAGCCGCAAAGAAGTTATTAAGGGATGAAAAATCACTCAATATAAATATCTCTCACTTATTTAAA	-2.7	0.101281	4a
ACAGACGAAGGAGCCGCAAAGAAGTTATTAAGGGATGAAAAATCCATCAATATAAATATCTCTCACTTATTTAAA	-4.3	0.223147	4a
ACAGACGAAGGAGCCGCAAAGAAGTTATTAAGGGATGAAAAATCCCCCAATATAAATATCTCTCACTTATTTAAA	-7.6	0.183608	4a
ACAGACGAAGGAGCCGCAAAGAAGTTATTAAGGGATGAAAAATCCCTAAATATAAATATCTCTCACTTATTTAAA	-9.7	0.445478	4a
ACAGACGAAGGAGCCGCAAAGAAGTTATTAAGGGATGAAAAATCCCTCAAAATAAATATCTCTCACTTATTTAAA	-8.8	0.333005	4a
ACAGACGAAGGAGCCGCAAAGAAGTTATTAAGGGATGAAAAATCCCTCAAGATAAATATCTCTCACTTATTTAAA	-9.2	0.314107	4a
ACAGACGAAGGAGCCGCAAAGAAGTTATTAAGGGATGAAAAATCCCTCAATAAAAATATCTCTCACTTATTTAAA	-10.6	0.217306	4a
ACAGACGAAGGAGCCGCAAAGAAGTTATTAAGGGATGAAAAATCCCTCAATAGAAATATCTCTCACTTATTTAAA	-10.3	0.191954	4a
ACAGACGAAGGAGCCGCAAAGAAGTTATTAAGGGATGAAAAATCCCTCAATATAAAAATCTCTCACTTATTTAAA	-9.7	0.692091	4a
ACAGACGAAGGAGCCGCAAAGAAGTTATTAAGGGATGAAAAATCCCTCAATATAAACATCTCTCACTTATTTAAA	-9.7	0.772254	4a
ACAGACGAAGGAGCCGCAAAGAAGTTATTAAGGGATGAAAAATCCCTCAATATAAATAACTCTCACTTATTTAAA	-9.7	0.632319	4a
ACAGACGAAGGAGCCGCAAAGAAGTTATTAAGGGATGAAAAATCCCTCAATATAAATAGCTCTCACTTATTTAAA	-9.7	0.553571	4a
ACAGACGAAGGAGCCGCAAAGAAGTTATTAAGGGATGAAAAATCCCTCAATATAAATGTCTCTCACTTATTTAAA	-9.7	0.6215	4a
ACAGACGAAGGAGCCGCAAAGAAGTTATTAAGGGATGAAAAATCCCTCAATATAATTATCTCTCACTTATTTAAA	-9.8	0.171048	4a
ACAGACGAAGGAGCCGCAAAGAAGTTATTAAGGGATGAAAAATCCCTCAATATCAATATCTCTCACTTATTTAAA	-10.1	0.0918041	4a
ACAGACGAAGGAGCCGCAAAGAAGTTATTAAGGGATGAAAAATCCCTCAATATGAATATCTCTCACTTATTTAAA	-9.7	0.150509	4a
ACAGACGAAGGAGCCGCAAAGAAGTTATTAAGGGATGAAAAATCCCTCAATATTAATATCTCTCACTTATTTAAA	-9.7	0.156722	4a
ACAGACGAAGGAGCCGCAAAGAAGTTATTAAGGGATGAAAAATCCCTCAGTATAAATATCTCTCACTTATTTAAA	-9.7	0.224489	4a
ACAGACGAAGGAGCCGCAAAGAAGTTATTAAGGGATGAAAAATCCCTCATTATAAATATCTCTCACTTATTTAAA	-8.2	0.330587	4a
ACAGACGAAGGAGCCGCAAAGAAGTTATTAAGGGATGAAAAATCCCTCTATATAAATATCTCTCACTTATTTAAA	-9.2	0.535308	4a
ACAGACGAAGGAGCCGCAAAGAAGTTATTAAGGGATGAAAAATCCGTCAATATAAATATCTCTCACTTATTTAAA	-5.7	0.354928	4a
ACAGACGAAGGAGCCGCAAAGAAGTTATTAAGGGATGAAAAATCCTTCAATATAAATATCTCTCACTTATTTAAA	-7	0.505366	4a
ACAGACGAAGGAGCCGCAAAGAAGTTATTAAGGGATGAAAAATCGCTCAATATAAATATCTCTCACTTATTTAAA	-5.3	0.082266	4a
ACAGACGAAGGAGCCGCAAAGAAGTTATTAAGGGATGAAAAATCTCTCAATATAAATATCTCTCACTTATTTAAA	-6.7	0.506424	4a
ACAGACGAAGGAGCCGCAAAGAAGTTATTAAGGGATGAAAAATTCCTCAATATAAATATCTCTCACTTATTTAAA	-6.8	0.326672	4a
ACAGACGAAGGAGCCGCAAAGAAGTTATTAAGGGATGAAATATCCCTCAATATAAATATCTCTCACTTATTTAAA	-9	0.585622	4a
ACAGACGAAGGAGCCGCAAAGAAGTTATTAAGGGATGAACAATACCTCAATATAAATATCTCTCACTTATTTAAA	-3	0.229326	4a
ACAGACGAAGGAGCCGCAAAGAAGTTATTAAGGGATGAACAATCACTCAATATAAATATCTCTCACTTATTTAAA	-2.7	0.104702	4a
ACAGACGAAGGAGCCGCAAAGAAGTTATTAAGGGATGAACAATCCCACAATATAAATATCTCTCACTTATTTAAA	-7.5	0.364244	4a
ACAGACGAAGGAGCCGCAAAGAAGTTATTAAGGGATGAACAATCCCTAAATATAAATATCTCTCACTTATTTAAA	-9.7	0.62024	4a
ACAGACGAAGGAGCCGCAAAGAAGTTATTAAGGGATGAACAATCCCTCAACATAAATATCTCTCACTTATTTAAA	-8.2	0.265432	4a
ACAGACGAAGGAGCCGCAAAGAAGTTATTAAGGGATGAACAATCCCTCAATAAAAATATCTCTCACTTATTTAAA	-10.6	0.150509	4a
ACAGACGAAGGAGCCGCAAAGAAGTTATTAAGGGATGAACAATCCCTCAATATATATATCTCTCACTTATTTAAA	-9.7	0.440959	4a
ACAGACGAAGGAGCCGCAAAGAAGTTATTAAGGGATGAACAATCCCTCAATATTAATATCTCTCACTTATTTAAA	-9.7	0.188643	4a
ACAGACGAAGGAGCCGCAAAGAAGTTATTAAGGGATGAACAATCCCTCACTATAAATATCTCTCACTTATTTAAA	-8.2	0.331215	4a
ACAGACGAAGGAGCCGCAAAGAAGTTATTAAGGGATGAACAATCCCTCATTATAAATATCTCTCACTTATTTAAA	-8.2	0.320972	4a
ACAGACGAAGGAGCCGCAAAGAAGTTATTAAGGGATGAACAATCCCTCGATATAAATATCTCTCACTTATTTAAA	-10.1	0.553627	4a
ACAGACGAAGGAGCCGCAAAGAAGTTATTAAGGGATGAACAATCCGTCAATATAAATATCTCTCACTTATTTAAA	-5.7	0.108947	4a
ACAGACGAAGGAGCCGCAAAGAAGTTATTAAGGGATGAACAATCCTTCAATATAAATATCTCTCACTTATTTAAA	-7	0.580135	4a
ACAGACGAAGGAGCCGCAAAGAAGTTATTAAGGGATGAACAATCGCTCAATATAAATATCTCTCACTTATTTAAA	-5.3	0.104181	4a
ACAGACGAAGGAGCCGCAAAGAAGTTATTAAGGGATGAACAATGCCTCAATATAAATATCTCTCACTTATTTAAA	-5.4	0.135807	4a
ACAGACGAAGGAGCCGCAAAGAAGTTATTAAGGGATGAACAATTCCTCAATATAAATATCTCTCACTTATTTAAA	-6.8	0.439985	4a
ACAGACGAAGGAGCCGCAAAGAAGTTATTAAGGGATGAACATTCCCTCAATATAAATATCTCTCACTTATTTAAA	-8	0.632954	4a
ACAGACGAAGGAGCCGCAAAGAAGTTATTAAGGGATGAACTATCCCTCAATATAAATATCTCTCACTTATTTAAA	-9	0.793756	4a
ACAGACGAAGGAGCCGCAAAGAAGTTATTAAGGGATGAAGAAGCCCTCAATATAAATATCTCTCACTTATTTAAA	-5.3	0.548549	4a
ACAGACGAAGGAGCCGCAAAGAAGTTATTAAGGGATGAAGAATACCTCAATATAAATATCTCTCACTTATTTAAA	-3	0.105959	4a
ACAGACGAAGGAGCCGCAAAGAAGTTATTAAGGGATGAAGAATCCCCCAATATAAATATCTCTCACTTATTTAAA	-7.6	0.183229	4a
ACAGACGAAGGAGCCGCAAAGAAGTTATTAAGGGATGAAGAATCCCTAAATATAAATATCTCTCACTTATTTAAA	-9.7	0.439986	4a
ACAGACGAAGGAGCCGCAAAGAAGTTATTAAGGGATGAAGAATCCCTCAATATCAATATCTCTCACTTATTTAAA	-10.1	0.0585622	4a
ACAGACGAAGGAGCCGCAAAGAAGTTATTAAGGGATGAAGAATCCCTCCATATAAATATCTCTCACTTATTTAAA	-8.4	0.272777	4a
ACAGACGAAGGAGCCGCAAAGAAGTTATTAAGGGATGAAGAATCCTTCAATATAAATATCTCTCACTTATTTAAA	-7	0.405489	4a
ACAGACGAAGGAGCCGCAAAGAAGTTATTAAGGGATGAAGAATTCCTCAATATAAATATCTCTCACTTATTTAAA	-6.8	0.289973	4a
ACAGACGAAGGAGCCGCAAAGAAGTTATTAAGGGATGAAGATTCCCTCAATATAAATATCTCTCACTTATTTAAA	-8	0.680066	4a
ACAGACGAAGGAGCCGCAAAGAAGTTATTAAGGGATGAAGCATCCCTCAATATAAATATCTCTCACTTATTTAAA	-10.6	0.747648	4a
ACAGACGAAGGAGCCGCAAAGAAGTTATTAAGGGATGAATAAAACCTCAATATAAATATCTCTCACTTATTTAAA	-3	0.125352	4a
ACAGACGAAGGAGCCGCAAAGAAGTTATTAAGGGATGAATAAACACTCAATATAAATATCTCTCACTTATTTAAA	-1.3	0.172266	4a
ACAGACGAAGGAGCCGCAAAGAAGTTATTAAGGGATGAATAAACCATCAATATAAATATCTCTCACTTATTTAAA	-2.5	0.101028	4a
ACAGACGAAGGAGCCGCAAAGAAGTTATTAAGGGATGAATAAACCCACAATATAAATATCTCTCACTTATTTAAA	-2.9	0.0828037	4a
ACAGACGAAGGAGCCGCAAAGAAGTTATTAAGGGATGAATAAACCCGCAATATAAATATCTCTCACTTATTTAAA	-3.9	0.102702	4a
ACAGACGAAGGAGCCGCAAAGAAGTTATTAAGGGATGAATAAACCCTAAATATAAATATCTCTCACTTATTTAAA	-5.1	0.40044	4a
ACAGACGAAGGAGCCGCAAAGAAGTTATTAAGGGATGAATAAACCCTCAAAATAAATATCTCTCACTTATTTAAA	-4.2	0.198352	4a
ACAGACGAAGGAGCCGCAAAGAAGTTATTAAGGGATGAATAAACCCTCAACATAAATATCTCTCACTTATTTAAA	-3.6	0.0674838	4a
ACAGACGAAGGAGCCGCAAAGAAGTTATTAAGGGATGAATAAACCCTCAATATAAAAATCTCTCACTTATTTAAA	-5.1	0.519042	4a
ACAGACGAAGGAGCCGCAAAGAAGTTATTAAGGGATGAATAAACCCTCAATATAAATAACTCTCACTTATTTAAA	-5.1	0.464215	4a
ACAGACGAAGGAGCCGCAAAGAAGTTATTAAGGGATGAATAAACCCTCAATATAAATGTCTCTCACTTATTTAAA	-5.1	0.390415	4a
ACAGACGAAGGAGCCGCAAAGAAGTTATTAAGGGATGAATAAACCCTCAATATAATTATCTCTCACTTATTTAAA	-5.2	0.330161	4a
ACAGACGAAGGAGCCGCAAAGAAGTTATTAAGGGATGAATAAACCCTCAATATAGATATCTCTCACTTATTTAAA	-5.1	0.342053	4a
ACAGACGAAGGAGCCGCAAAGAAGTTATTAAGGGATGAATAAACCCTCAATATATATATCTCTCACTTATTTAAA	-5.1	0.477015	4a
ACAGACGAAGGAGCCGCAAAGAAGTTATTAAGGGATGAATAAACCCTCAATGTAAATATCTCTCACTTATTTAAA	-4.6	0.190285	4a
ACAGACGAAGGAGCCGCAAAGAAGTTATTAAGGGATGAATAAACCCTCACTATAAATATCTCTCACTTATTTAAA	-3.6	0.173073	4a
ACAGACGAAGGAGCCGCAAAGAAGTTATTAAGGGATGAATAAACCCTCAGTATAAATATCTCTCACTTATTTAAA	-5.1	0.210562	4a
ACAGACGAAGGAGCCGCAAAGAAGTTATTAAGGGATGAATAAACCCTCATTATAAATATCTCTCACTTATTTAAA	-3.6	0.19024	4a
ACAGACGAAGGAGCCGCAAAGAAGTTATTAAGGGATGAATAAACCCTCCATATAAATATCTCTCACTTATTTAAA	-3.8	0.162305	4a
ACAGACGAAGGAGCCGCAAAGAAGTTATTAAGGGATGAATAAACCCTGAATATAAATATCTCTCACTTATTTAAA	-5.1	0.387747	4a
ACAGACGAAGGAGCCGCAAAGAAGTTATTAAGGGATGAATAAACCCTTAATATAAATATCTCTCACTTATTTAAA	-9.2	0.507478	4a
ACAGACGAAGGAGCCGCAAAGAAGTTATTAAGGGATGAATAAACCTTCAATATAAATATCTCTCACTTATTTAAA	-3.4	0.26676	4a
ACAGACGAAGGAGCCGCAAAGAAGTTATTAAGGGATGAATAAACTCTCAATATAAATATCTCTCACTTATTTAAA	-2.1	0.140274	4a
ACAGACGAAGGAGCCGCAAAGAAGTTATTAAGGGATGAATAAATCCTCAATATAAATATCTCTCACTTATTTAAA	-5.2	0.305567	4a
ACAGACGAAGGAGCCGCAAAGAAGTTATTAAGGGATGAATAACACCTCAATATAAATATCTCTCACTTATTTAAA	-3	0.164202	4a
ACAGACGAAGGAGCCGCAAAGAAGTTATTAAGGGATGAATAACCACTCAATATAAATATCTCTCACTTATTTAAA	-2.4	0.170386	4a
ACAGACGAAGGAGCCGCAAAGAAGTTATTAAGGGATGAATAACCCCTAAATATAAATATCTCTCACTTATTTAAA	-5.5	0.542105	4a
ACAGACGAAGGAGCCGCAAAGAAGTTATTAAGGGATGAATAACCCCTCAATATACATATCTCTCACTTATTTAAA	-6	0.370197	4a
ACAGACGAAGGAGCCGCAAAGAAGTTATTAAGGGATGAATAACCCCTCAATATATATATCTCTCACTTATTTAAA	-5.5	0.739349	4a
ACAGACGAAGGAGCCGCAAAGAAGTTATTAAGGGATGAATAACCCCTCAATCTAAATATCTCTCACTTATTTAAA	-4	0.0932348	4a
ACAGACGAAGGAGCCGCAAAGAAGTTATTAAGGGATGAATAACCCCTCCATATAAATATCTCTCACTTATTTAAA	-4.2	0.17781	4a
ACAGACGAAGGAGCCGCAAAGAAGTTATTAAGGGATGAATAACCCCTCTATATAAATATCTCTCACTTATTTAAA	-5	0.229326	4a
ACAGACGAAGGAGCCGCAAAGAAGTTATTAAGGGATGAATAACCCCTTAATATAAATATCTCTCACTTATTTAAA	-9.6	0.504865	4a
ACAGACGAAGGAGCCGCAAAGAAGTTATTAAGGGATGAATAACCCTTCAATATAAATATCTCTCACTTATTTAAA	-6.3	0.345781	4a
ACAGACGAAGGAGCCGCAAAGAAGTTATTAAGGGATGAATAACCTCTCAATATAAATATCTCTCACTTATTTAAA	-4.9	0.151145	4a
ACAGACGAAGGAGCCGCAAAGAAGTTATTAAGGGATGAATAACTCCTCAATATAAATATCTCTCACTTATTTAAA	-4.6	0.149047	4a
ACAGACGAAGGAGCCGCAAAGAAGTTATTAAGGGATGAATAAGCCCTAAATATAAATATCTCTCACTTATTTAAA	-5.3	0.527538	4a
ACAGACGAAGGAGCCGCAAAGAAGTTATTAAGGGATGAATAAGCCCTCAAAATAAATATCTCTCACTTATTTAAA	-4.4	0.261335	4a
ACAGACGAAGGAGCCGCAAAGAAGTTATTAAGGGATGAATAAGCCCTCAAGATAAATATCTCTCACTTATTTAAA	-4.8	0.176371	4a
ACAGACGAAGGAGCCGCAAAGAAGTTATTAAGGGATGAATAAGCCCTCAATATAAATAGCTCTCACTTATTTAAA	-5.3	0.406491	4a
ACAGACGAAGGAGCCGCAAAGAAGTTATTAAGGGATGAATAAGCCTTCAATATAAATATCTCTCACTTATTTAAA	-3.1	0.17075	4a
ACAGACGAAGGAGCCGCAAAGAAGTTATTAAGGGATGAATAATAACTCAATATAAATATCTCTCACTTATTTAAA	-3.9	0.128266	4a
ACAGACGAAGGAGCCGCAAAGAAGTTATTAAGGGATGAATAATACATCAATATAAATATCTCTCACTTATTTAAA	-2.1	0.0847519	4a
ACAGACGAAGGAGCCGCAAAGAAGTTATTAAGGGATGAATAATACCACAATATAAATATCTCTCACTTATTTAAA	-1.1	0.091122	4a
ACAGACGAAGGAGCCGCAAAGAAGTTATTAAGGGATGAATAATACCCCAATATAAATATCTCTCACTTATTTAAA	-3.1	0.149479	4a
ACAGACGAAGGAGCCGCAAAGAAGTTATTAAGGGATGAATAATACCTAAATATAAATATCTCTCACTTATTTAAA	-3	0.132094	4a
ACAGACGAAGGAGCCGCAAAGAAGTTATTAAGGGATGAATAATACCTCAAAATAAATATCTCTCACTTATTTAAA	-2.1	0.154746	4a
ACAGACGAAGGAGCCGCAAAGAAGTTATTAAGGGATGAATAATACCTCAAGATAAATATCTCTCACTTATTTAAA	-2.5	0.124171	4a
ACAGACGAAGGAGCCGCAAAGAAGTTATTAAGGGATGAATAATACCTCAATACAAATATCTCTCACTTATTTAAA	-2.9	0.0658128	4a
ACAGACGAAGGAGCCGCAAAGAAGTTATTAAGGGATGAATAATACCTCAATATAAAAATCTCTCACTTATTTAAA	-3	0.179367	4a
ACAGACGAAGGAGCCGCAAAGAAGTTATTAAGGGATGAATAATACCTCAATATAAACATCTCTCACTTATTTAAA	-3	0.108496	4a
ACAGACGAAGGAGCCGCAAAGAAGTTATTAAGGGATGAATAATACCTCAATATAAATAACTCTCACTTATTTAAA	-3	0.0774268	4a
ACAGACGAAGGAGCCGCAAAGAAGTTATTAAGGGATGAATAATACCTCAATATAAATACCTCTCACTTATTTAAA	-3	0.162168	4a
ACAGACGAAGGAGCCGCAAAGAAGTTATTAAGGGATGAATAATACCTCAATATAAATTTCTCTCACTTATTTAAA	-3	0.150255	4a
ACAGACGAAGGAGCCGCAAAGAAGTTATTAAGGGATGAATAATACCTCAATATAATTATCTCTCACTTATTTAAA	-3.2	0.165137	4a
ACAGACGAAGGAGCCGCAAAGAAGTTATTAAGGGATGAATAATACCTCAATATACATATCTCTCACTTATTTAAA	-3.5	0.123238	4a
ACAGACGAAGGAGCCGCAAAGAAGTTATTAAGGGATGAATAATACCTCAATATAGATATCTCTCACTTATTTAAA	-3	0.14667	4a
ACAGACGAAGGAGCCGCAAAGAAGTTATTAAGGGATGAATAATACCTCAATATATATATCTCTCACTTATTTAAA	-3	0.123399	4a
ACAGACGAAGGAGCCGCAAAGAAGTTATTAAGGGATGAATAATACCTCAATATTAATATCTCTCACTTATTTAAA	-3	0.0424816	4a
ACAGACGAAGGAGCCGCAAAGAAGTTATTAAGGGATGAATAATACCTCAATTTAAATATCTCTCACTTATTTAAA	-1.5	0.090397	4a
ACAGACGAAGGAGCCGCAAAGAAGTTATTAAGGGATGAATAATACCTCATTATAAATATCTCTCACTTATTTAAA	-2.5	0.116904	4a
ACAGACGAAGGAGCCGCAAAGAAGTTATTAAGGGATGAATAATACCTCCATATAAATATCTCTCACTTATTTAAA	-1.7	0.0920016	4a
ACAGACGAAGGAGCCGCAAAGAAGTTATTAAGGGATGAATAATACCTCGATATAAATATCTCTCACTTATTTAAA	-3.4	0.103189	4a
ACAGACGAAGGAGCCGCAAAGAAGTTATTAAGGGATGAATAATACCTCTATATAAATATCTCTCACTTATTTAAA	-2.5	0.15632	4a
ACAGACGAAGGAGCCGCAAAGAAGTTATTAAGGGATGAATAATACCTGAATATAAATATCTCTCACTTATTTAAA	-3	0.107364	4a
ACAGACGAAGGAGCCGCAAAGAAGTTATTAAGGGATGAATAATACCTTAATATAAATATCTCTCACTTATTTAAA	-7.1	0.424361	4a
ACAGACGAAGGAGCCGCAAAGAAGTTATTAAGGGATGAATAATACGTCAATATAAATATCTCTCACTTATTTAAA	-1.7	0.0815805	4a
ACAGACGAAGGAGCCGCAAAGAAGTTATTAAGGGATGAATAATACTTCAATATAAATATCTCTCACTTATTTAAA	-3.8	0.110743	4a
ACAGACGAAGGAGCCGCAAAGAAGTTATTAAGGGATGAATAATAGCTCAATATAAATATCTCTCACTTATTTAAA	-3.9	0.129727	4a
ACAGACGAAGGAGCCGCAAAGAAGTTATTAAGGGATGAATAATATCTCAATATAAATATCTCTCACTTATTTAAA	-3.7	0.116011	4a
ACAGACGAAGGAGCCGCAAAGAAGTTATTAAGGGATGAATAATCAATCAATATAAATATCTCTCACTTATTTAAA	-1.2	0.106631	4a
ACAGACGAAGGAGCCGCAAAGAAGTTATTAAGGGATGAATAATCACACAATATAAATATCTCTCACTTATTTAAA	-0.9	0.142424	4a
ACAGACGAAGGAGCCGCAAAGAAGTTATTAAGGGATGAATAATCACCCAATATAAATATCTCTCACTTATTTAAA	-5.7	0.12908	4a
ACAGACGAAGGAGCCGCAAAGAAGTTATTAAGGGATGAATAATCACTAAATATAAATATCTCTCACTTATTTAAA	-2.6	0.142433	4a
ACAGACGAAGGAGCCGCAAAGAAGTTATTAAGGGATGAATAATCACTCAAAATAAATATCTCTCACTTATTTAAA	-3.7	0.121591	4a
ACAGACGAAGGAGCCGCAAAGAAGTTATTAAGGGATGAATAATCACTCAACATAAATATCTCTCACTTATTTAAA	-2.7	0.123	4a
ACAGACGAAGGAGCCGCAAAGAAGTTATTAAGGGATGAATAATCACTCAATAAAAATATCTCTCACTTATTTAAA	-3.5	0.0861102	4a
ACAGACGAAGGAGCCGCAAAGAAGTTATTAAGGGATGAATAATCACTCAATATAAAAATCTCTCACTTATTTAAA	-2.7	0.136294	4a
ACAGACGAAGGAGCCGCAAAGAAGTTATTAAGGGATGAATAATCACTCAATATAAAGATCTCTCACTTATTTAAA	-2.7	0.0885112	4a
ACAGACGAAGGAGCCGCAAAGAAGTTATTAAGGGATGAATAATCACTCAATATAAATACCTCTCACTTATTTAAA	-2.7	0.0609736	4a
ACAGACGAAGGAGCCGCAAAGAAGTTATTAAGGGATGAATAATCACTCAATATAAATAGCTCTCACTTATTTAAA	-2.7	0.100587	4a
ACAGACGAAGGAGCCGCAAAGAAGTTATTAAGGGATGAATAATCACTCAATATAAATTTCTCTCACTTATTTAAA	-2.7	0.112464	4a
ACAGACGAAGGAGCCGCAAAGAAGTTATTAAGGGATGAATAATCACTCAATATAATTATCTCTCACTTATTTAAA	-4.9	0.0767816	4a
ACAGACGAAGGAGCCGCAAAGAAGTTATTAAGGGATGAATAATCACTCAATATACATATCTCTCACTTATTTAAA	-3.1	0.109164	4a
ACAGACGAAGGAGCCGCAAAGAAGTTATTAAGGGATGAATAATCACTCAATATAGATATCTCTCACTTATTTAAA	-2.7	0.116191	4a
ACAGACGAAGGAGCCGCAAAGAAGTTATTAAGGGATGAATAATCACTCAATATATATATCTCTCACTTATTTAAA	-2.7	0.131947	4a
ACAGACGAAGGAGCCGCAAAGAAGTTATTAAGGGATGAATAATCACTCAATATTAATATCTCTCACTTATTTAAA	-2.9	0.0358458	4a
ACAGACGAAGGAGCCGCAAAGAAGTTATTAAGGGATGAATAATCACTCAATCTAAATATCTCTCACTTATTTAAA	-2.7	0.037931	4a
ACAGACGAAGGAGCCGCAAAGAAGTTATTAAGGGATGAATAATCACTCACTATAAATATCTCTCACTTATTTAAA	-2.7	0.0805607	4a
ACAGACGAAGGAGCCGCAAAGAAGTTATTAAGGGATGAATAATCACTCAGTATAAATATCTCTCACTTATTTAAA	-2.7	0.0778192	4a
ACAGACGAAGGAGCCGCAAAGAAGTTATTAAGGGATGAATAATCACTCGATATAAATATCTCTCACTTATTTAAA	-3.7	0.0689412	4a
ACAGACGAAGGAGCCGCAAAGAAGTTATTAAGGGATGAATAATCACTCTATATAAATATCTCTCACTTATTTAAA	-4.4	0.15491	4a
ACAGACGAAGGAGCCGCAAAGAAGTTATTAAGGGATGAATAATCACTGAATATAAATATCTCTCACTTATTTAAA	-2.6	0.0697232	4a
ACAGACGAAGGAGCCGCAAAGAAGTTATTAAGGGATGAATAATCACTTAATATAAATATCTCTCACTTATTTAAA	-6.7	0.497932	4a
ACAGACGAAGGAGCCGCAAAGAAGTTATTAAGGGATGAATAATCAGTCAATATAAATATCTCTCACTTATTTAAA	-0.8	0.0967097	4a
ACAGACGAAGGAGCCGCAAAGAAGTTATTAAGGGATGAATAATCATTCAATATAAATATCTCTCACTTATTTAAA	-4.7	0.295081	4a
ACAGACGAAGGAGCCGCAAAGAAGTTATTAAGGGATGAATAATCCAACAATATAAATATCTCTCACTTATTTAAA	-4.3	0.174001	4a
ACAGACGAAGGAGCCGCAAAGAAGTTATTAAGGGATGAATAATCCACCAATATAAATATCTCTCACTTATTTAAA	-4.3	0.141805	4a
ACAGACGAAGGAGCCGCAAAGAAGTTATTAAGGGATGAATAATCCATAAATATAAATATCTCTCACTTATTTAAA	-4.3	0.260839	4a
ACAGACGAAGGAGCCGCAAAGAAGTTATTAAGGGATGAATAATCCATCAAAATAAATATCTCTCACTTATTTAAA	-4	0.221117	4a
ACAGACGAAGGAGCCGCAAAGAAGTTATTAAGGGATGAATAATCCATCAATAAAAATATCTCTCACTTATTTAAA	-5.2	0.106641	4a
ACAGACGAAGGAGCCGCAAAGAAGTTATTAAGGGATGAATAATCCATCAATACAAATATCTCTCACTTATTTAAA	-4.2	0.0901349	4a
ACAGACGAAGGAGCCGCAAAGAAGTTATTAAGGGATGAATAATCCATCAATAGAAATATCTCTCACTTATTTAAA	-4.9	0.0601647	4a
ACAGACGAAGGAGCCGCAAAGAAGTTATTAAGGGATGAATAATCCATCAATATAAAAATCTCTCACTTATTTAAA	-4.3	0.145175	4a
ACAGACGAAGGAGCCGCAAAGAAGTTATTAAGGGATGAATAATCCATCAATATAAATAACTCTCACTTATTTAAA	-4.3	0.185277	4a
ACAGACGAAGGAGCCGCAAAGAAGTTATTAAGGGATGAATAATCCATCAATATAAATATTTCTCACTTATTTAAA	-4.3	0.286307	4a
ACAGACGAAGGAGCCGCAAAGAAGTTATTAAGGGATGAATAATCCATCAATATAAATCTCTCTCACTTATTTAAA	-4.8	0.170255	4a
ACAGACGAAGGAGCCGCAAAGAAGTTATTAAGGGATGAATAATCCATCAATATAAGTATCTCTCACTTATTTAAA	-4.3	0.0774268	4a
ACAGACGAAGGAGCCGCAAAGAAGTTATTAAGGGATGAATAATCCATCAATATACATATCTCTCACTTATTTAAA	-4.8	0.295713	4a
ACAGACGAAGGAGCCGCAAAGAAGTTATTAAGGGATGAATAATCCATCAATATATATATCTCTCACTTATTTAAA	-4.3	0.190959	4a
ACAGACGAAGGAGCCGCAAAGAAGTTATTAAGGGATGAATAATCCATCAATGTAAATATCTCTCACTTATTTAAA	-4	0.0513144	4a
ACAGACGAAGGAGCCGCAAAGAAGTTATTAAGGGATGAATAATCCATCAATTTAAATATCTCTCACTTATTTAAA	-4	0.130138	4a
ACAGACGAAGGAGCCGCAAAGAAGTTATTAAGGGATGAATAATCCATCCATATAAATATCTCTCACTTATTTAAA	-5.8	0.221999	4a
ACAGACGAAGGAGCCGCAAAGAAGTTATTAAGGGATGAATAATCCATCGATATAAATATCTCTCACTTATTTAAA	-4.7	0.111532	4a
ACAGACGAAGGAGCCGCAAAGAAGTTATTAAGGGATGAATAATCCATGAATATAAATATCTCTCACTTATTTAAA	-5.1	0.179985	4a
ACAGACGAAGGAGCCGCAAAGAAGTTATTAAGGGATGAATAATCCATTAATATAAATATCTCTCACTTATTTAAA	-7.2	0.688155	4a
ACAGACGAAGGAGCCGCAAAGAAGTTATTAAGGGATGAATAATCCCAAAATATAAATATCTCTCACTTATTTAAA	-7.5	0.309573	4a
ACAGACGAAGGAGCCGCAAAGAAGTTATTAAGGGATGAATAATCCCACAAAATAAATATCTCTCACTTATTTAAA	-7.4	0.256439	4a
ACAGACGAAGGAGCCGCAAAGAAGTTATTAAGGGATGAATAATCCCACAAGATAAATATCTCTCACTTATTTAAA	-7.4	0.187036	4a
ACAGACGAAGGAGCCGCAAAGAAGTTATTAAGGGATGAATAATCCCACAATATAAAAATCTCTCACTTATTTAAA	-7.5	0.24985	4a
ACAGACGAAGGAGCCGCAAAGAAGTTATTAAGGGATGAATAATCCCACAATATAAACATCTCTCACTTATTTAAA	-7.5	0.277461	4a
ACAGACGAAGGAGCCGCAAAGAAGTTATTAAGGGATGAATAATCCCACAATATAAATATTTCTCACTTATTTAAA	-7.5	0.386207	4a
ACAGACGAAGGAGCCGCAAAGAAGTTATTAAGGGATGAATAATCCCACAATATACATATCTCTCACTTATTTAAA	-8	0.249393	4a
ACAGACGAAGGAGCCGCAAAGAAGTTATTAAGGGATGAATAATCCCACAATATATATATCTCTCACTTATTTAAA	-7.5	0.302888	4a
ACAGACGAAGGAGCCGCAAAGAAGTTATTAAGGGATGAATAATCCCACAATATGAATATCTCTCACTTATTTAAA	-7.5	0.0666585	4a
ACAGACGAAGGAGCCGCAAAGAAGTTATTAAGGGATGAATAATCCCACATTATAAATATCTCTCACTTATTTAAA	-7.4	0.151984	4a
ACAGACGAAGGAGCCGCAAAGAAGTTATTAAGGGATGAATAATCCCACCATATAAATATCTCTCACTTATTTAAA	-7.4	0.228415	4a
ACAGACGAAGGAGCCGCAAAGAAGTTATTAAGGGATGAATAATCCCACTATATAAATATCTCTCACTTATTTAAA	-7.4	0.281717	4a
ACAGACGAAGGAGCCGCAAAGAAGTTATTAAGGGATGAATAATCCCAGAATATAAATATCTCTCACTTATTTAAA	-8.5	0.360762	4a
ACAGACGAAGGAGCCGCAAAGAAGTTATTAAGGGATGAATAATCCCATAATATAAATATCTCTCACTTATTTAAA	-9.6	0.714686	4a
ACAGACGAAGGAGCCGCAAAGAAGTTATTAAGGGATGAATAATCCCCCAATATAAACATCTCTCACTTATTTAAA	-7.6	0.290782	4a
ACAGACGAAGGAGCCGCAAAGAAGTTATTAAGGGATGAATAATCCCCCAATATAAATAACTCTCACTTATTTAAA	-7.6	0.346649	4a
ACAGACGAAGGAGCCGCAAAGAAGTTATTAAGGGATGAATAATCCCCCAATATACATATCTCTCACTTATTTAAA	-8.1	0.446218	4a
ACAGACGAAGGAGCCGCAAAGAAGTTATTAAGGGATGAATAATCCCCCACTATAAATATCTCTCACTTATTTAAA	-6.9	0.300029	4a
ACAGACGAAGGAGCCGCAAAGAAGTTATTAAGGGATGAATAATCCCCCTATATAAATATCTCTCACTTATTTAAA	-6.9	0.150749	4a
ACAGACGAAGGAGCCGCAAAGAAGTTATTAAGGGATGAATAATCCCCTAATATAAATATCTCTCACTTATTTAAA	-9.6	1.25456	4a
ACAGACGAAGGAGCCGCAAAGAAGTTATTAAGGGATGAATAATCCCGAAATATAAATATCTCTCACTTATTTAAA	-8.5	0.322802	4a
ACAGACGAAGGAGCCGCAAAGAAGTTATTAAGGGATGAATAATCCCGCAATATAGATATCTCTCACTTATTTAAA	-8.5	0.279493	4a
ACAGACGAAGGAGCCGCAAAGAAGTTATTAAGGGATGAATAATCCCGCAATATATATATCTCTCACTTATTTAAA	-8.5	0.139001	4a
ACAGACGAAGGAGCCGCAAAGAAGTTATTAAGGGATGAATAATCCCGCATTATAAATATCTCTCACTTATTTAAA	-7.3	0.101455	4a
ACAGACGAAGGAGCCGCAAAGAAGTTATTAAGGGATGAATAATCCCGTAATATAAATATCTCTCACTTATTTAAA	-9.6	0.681525	4a
ACAGACGAAGGAGCCGCAAAGAAGTTATTAAGGGATGAATAATCCCTAAAAATAAATATCTCTCACTTATTTAAA	-8.8	0.422526	4a
ACAGACGAAGGAGCCGCAAAGAAGTTATTAAGGGATGAATAATCCCTAAACATAAATATCTCTCACTTATTTAAA	-8.5	0.323182	4a
ACAGACGAAGGAGCCGCAAAGAAGTTATTAAGGGATGAATAATCCCTAAATACAAATATCTCTCACTTATTTAAA	-9.6	0.0686808	4a
ACAGACGAAGGAGCCGCAAAGAAGTTATTAAGGGATGAATAATCCCTAAATATAAAAATCTCTCACTTATTTAAA	-9.7	0.622137	4a
ACAGACGAAGGAGCCGCAAAGAAGTTATTAAGGGATGAATAATCCCTAAATATAAACATCTCTCACTTATTTAAA	-9.7	0.57016	4a
ACAGACGAAGGAGCCGCAAAGAAGTTATTAAGGGATGAATAATCCCTAAATATAAAGATCTCTCACTTATTTAAA	-9.7	0.355987	4a
ACAGACGAAGGAGCCGCAAAGAAGTTATTAAGGGATGAATAATCCCTAAATATAAATAACTCTCACTTATTTAAA	-9.7	0.442086	4a
ACAGACGAAGGAGCCGCAAAGAAGTTATTAAGGGATGAATAATCCCTAAATATAAATATTTCTCACTTATTTAAA	-9.7	0.836284	4a
ACAGACGAAGGAGCCGCAAAGAAGTTATTAAGGGATGAATAATCCCTAAATATACATATCTCTCACTTATTTAAA	-10.2	0.464822	4a
ACAGACGAAGGAGCCGCAAAGAAGTTATTAAGGGATGAATAATCCCTAAATATAGATATCTCTCACTTATTTAAA	-9.7	0.550825	4a
ACAGACGAAGGAGCCGCAAAGAAGTTATTAAGGGATGAATAATCCCTAAGTATAAATATCTCTCACTTATTTAAA	-9.7	0.501898	4a
ACAGACGAAGGAGCCGCAAAGAAGTTATTAAGGGATGAATAATCCCTAATTATAAATATCTCTCACTTATTTAAA	-8.5	0.447364	4a
ACAGACGAAGGAGCCGCAAAGAAGTTATTAAGGGATGAATAATCCCTACATATAAATATCTCTCACTTATTTAAA	-8.5	0.202678	4a
ACAGACGAAGGAGCCGCAAAGAAGTTATTAAGGGATGAATAATCCCTATATATAAATATCTCTCACTTATTTAAA	-8.5	0.370062	4a
ACAGACGAAGGAGCCGCAAAGAAGTTATTAAGGGATGAATAATCCCTCAAAAAAAATATCTCTCACTTATTTAAA	-8.2	0.0713353	4a
ACAGACGAAGGAGCCGCAAAGAAGTTATTAAGGGATGAATAATCCCTCAAAAGAAATATCTCTCACTTATTTAAA	-8.2	0.0814899	4a
ACAGACGAAGGAGCCGCAAAGAAGTTATTAAGGGATGAATAATCCCTCAAAATAAAAATCTCTCACTTATTTAAA	-8.8	0.393157	4a
ACAGACGAAGGAGCCGCAAAGAAGTTATTAAGGGATGAATAATCCCTCAAAATAAACATCTCTCACTTATTTAAA	-8.8	0.315865	4a
ACAGACGAAGGAGCCGCAAAGAAGTTATTAAGGGATGAATAATCCCTCAAAATAAATAACTCTCACTTATTTAAA	-8.8	0.362872	4a
ACAGACGAAGGAGCCGCAAAGAAGTTATTAAGGGATGAATAATCCCTCAAAATAAATATTTCTCACTTATTTAAA	-8.8	0.319423	4a
ACAGACGAAGGAGCCGCAAAGAAGTTATTAAGGGATGAATAATCCCTCAAAATAAATTTCTCTCACTTATTTAAA	-8.8	0.284697	4a
ACAGACGAAGGAGCCGCAAAGAAGTTATTAAGGGATGAATAATCCCTCAAAATACATATCTCTCACTTATTTAAA	-8.2	0.30045	4a
ACAGACGAAGGAGCCGCAAAGAAGTTATTAAGGGATGAATAATCCCTCAAAATAGATATCTCTCACTTATTTAAA	-8.5	0.321609	4a
ACAGACGAAGGAGCCGCAAAGAAGTTATTAAGGGATGAATAATCCCTCAAAATATATATCTCTCACTTATTTAAA	-8.2	0.303636	4a
ACAGACGAAGGAGCCGCAAAGAAGTTATTAAGGGATGAATAATCCCTCAACATAAAAATCTCTCACTTATTTAAA	-8.2	0.234142	4a
ACAGACGAAGGAGCCGCAAAGAAGTTATTAAGGGATGAATAATCCCTCAACATAAACATCTCTCACTTATTTAAA	-8.2	0.21543	4a
ACAGACGAAGGAGCCGCAAAGAAGTTATTAAGGGATGAATAATCCCTCAACATACATATCTCTCACTTATTTAAA	-8.2	0.2732	4a
ACAGACGAAGGAGCCGCAAAGAAGTTATTAAGGGATGAATAATCCCTCAAGATAAATATTTCTCACTTATTTAAA	-9.2	0.27001	4a
ACAGACGAAGGAGCCGCAAAGAAGTTATTAAGGGATGAATAATCCCTCAATAAAAATGTCTCTCACTTATTTAAA	-10.6	0.0307126	4a
ACAGACGAAGGAGCCGCAAAGAAGTTATTAAGGGATGAATAATCCCTCAATACAAATACCTCTCACTTATTTAAA	-9.6	0.0316022	4a
ACAGACGAAGGAGCCGCAAAGAAGTTATTAAGGGATGAATAATCCCTCAATAGAAATACCTCTCACTTATTTAAA	-10.3	0.0433445	4a
ACAGACGAAGGAGCCGCAAAGAAGTTATTAAGGGATGAATAATCCCTCAATATAAAAATCACTCACTTATTTAAA	-9.7	1.16296	4a
ACAGACGAAGGAGCCGCAAAGAAGTTATTAAGGGATGAATAATCCCTCAATATAAAAATGTCTCACTTATTTAAA	-9.7	1.17402	4a
ACAGACGAAGGAGCCGCAAAGAAGTTATTAAGGGATGAATAATCCCTCAATATAAAAATTTCTCACTTATTTAAA	-9.7	0.687977	4a
ACAGACGAAGGAGCCGCAAAGAAGTTATTAAGGGATGAATAATCCCTCAATATAAACCTCTCTCACTTATTTAAA	-9.7	0.171419	4a
ACAGACGAAGGAGCCGCAAAGAAGTTATTAAGGGATGAATAATCCCTCAATATAAATACATCTCACTTATTTAAA	-9.7	0.711917	4a
ACAGACGAAGGAGCCGCAAAGAAGTTATTAAGGGATGAATAATCCCTCAATATAAATATCTCTCACTTATTAAAG	-9.7	0.971234	4a
ACAGACGAAGGAGCCGCAAAGAAGTTATTAAGGGATGAATAATCCCTCAATATAAATATGACTCACTTATTTAAA	-9.7	1.00331	4a
ACAGACGAAGGAGCCGCAAAGAAGTTATTAAGGGATGAATAATCCCTCAATATAAATGACTCTCACTTATTTAAA	-9.7	1.3013	4a
ACAGACGAAGGAGCCGCAAAGAAGTTATTAAGGGATGAATAATCCCTCAATATAAATGTTTCTCACTTATTTAAA	-9.7	0.368754	4a
ACAGACGAAGGAGCCGCAAAGAAGTTATTAAGGGATGAATAATCCCTCAATATAAATTACTCTCACTTATTTAAA	-9.7	0.951201	4a
ACAGACGAAGGAGCCGCAAAGAAGTTATTAAGGGATGAATAATCCCTCAATATAACCATCTCTCACTTATTTAAA	-10.5	0.295974	4a
ACAGACGAAGGAGCCGCAAAGAAGTTATTAAGGGATGAATAATCCCTCAATATAATGATCTCTCACTTATTTAAA	-9.8	0.348168	4a
ACAGACGAAGGAGCCGCAAAGAAGTTATTAAGGGATGAATAATCCCTCAATATAATTACCTCTCACTTATTTAAA	-9.8	0.434933	4a
ACAGACGAAGGAGCCGCAAAGAAGTTATTAAGGGATGAATAATCCCTCAATATACATCTCTCTCACTTATTTAAA	-11.8	0.205665	4a
ACAGACGAAGGAGCCGCAAAGAAGTTATTAAGGGATGAATAATCCCTCAATATATAAATCTCTCACTTATTTAAA	-9.7	1.1304	4a
ACAGACGAAGGAGCCGCAAAGAAGTTATTAAGGGATGAATAATCCCTCAATATATAGATCTCTCACTTATTTAAA	-9.7	0.769717	4a
ACAGACGAAGGAGCCGCAAAGAAGTTATTAAGGGATGAATAATCCCTCAATATATATAACTCTCACTTATTTAAA	-9.7	0.429074	4a
ACAGACGAAGGAGCCGCAAAGAAGTTATTAAGGGATGAATAATCCCTCAATATATATATTTCTCACTTATTTAAA	-9.7	0.81734	4a
ACAGACGAAGGAGCCGCAAAGAAGTTATTAAGGGATGAATAATCCCTCAATATATATTTCTCTCACTTATTTAAA	-9.7	0.560846	4a
ACAGACGAAGGAGCCGCAAAGAAGTTATTAAGGGATGAATAATCCCTCAATTTAAATGTCTCTCACTTATTTAAA	-8.2	0.0479885	4a
ACAGACGAAGGAGCCGCAAAGAAGTTATTAAGGGATGAATAATCCCTCAATTTATATATCTCTCACTTATTTAAA	-8.2	0.200122	4a
ACAGACGAAGGAGCCGCAAAGAAGTTATTAAGGGATGAATAATCCCTCACTATAAATAACTCTCACTTATTTAAA	-8.2	0.28514	4a
ACAGACGAAGGAGCCGCAAAGAAGTTATTAAGGGATGAATAATCCCTCACTATATATATCTCTCACTTATTTAAA	-8.2	0.318871	4a
ACAGACGAAGGAGCCGCAAAGAAGTTATTAAGGGATGAATAATCCCTCAGAATAAATATCTCTCACTTATTTAAA	-8.8	0.197446	4a
ACAGACGAAGGAGCCGCAAAGAAGTTATTAAGGGATGAATAATCCCTCAGTATATATATCTCTCACTTATTTAAA	-9.7	0.242468	4a
ACAGACGAAGGAGCCGCAAAGAAGTTATTAAGGGATGAATAATCCCTCATAATAAATATCTCTCACTTATTTAAA	-10	0.554131	4a
ACAGACGAAGGAGCCGCAAAGAAGTTATTAAGGGATGAATAATCCCTCATCATAAATATCTCTCACTTATTTAAA	-8.2	0.115172	4a
ACAGACGAAGGAGCCGCAAAGAAGTTATTAAGGGATGAATAATCCCTCATTATAAATAACTCTCACTTATTTAAA	-8.2	0.248251	4a
ACAGACGAAGGAGCCGCAAAGAAGTTATTAAGGGATGAATAATCCCTCATTTTAAATATCTCTCACTTATTTAAA	-8.2	0.190876	4a
ACAGACGAAGGAGCCGCAAAGAAGTTATTAAGGGATGAATAATCCCTCCAAATAAATATCTCTCACTTATTTAAA	-8.8	0.313293	4a
ACAGACGAAGGAGCCGCAAAGAAGTTATTAAGGGATGAATAATCCCTCCATATAAATTTCTCTCACTTATTTAAA	-8.4	0.229638	4a
ACAGACGAAGGAGCCGCAAAGAAGTTATTAAGGGATGAATAATCCCTCCCTATAAATATCTCTCACTTATTTAAA	-8.2	0.211586	4a
ACAGACGAAGGAGCCGCAAAGAAGTTATTAAGGGATGAATAATCCCTCGTTATAAATATCTCTCACTTATTTAAA	-8.2	0.157283	4a
ACAGACGAAGGAGCCGCAAAGAAGTTATTAAGGGATGAATAATCCCTCTAAATAAATATCTCTCACTTATTTAAA	-8.8	0.42887	4a
ACAGACGAAGGAGCCGCAAAGAAGTTATTAAGGGATGAATAATCCCTCTACATAAATATCTCTCACTTATTTAAA	-8.2	0.441402	4a
ACAGACGAAGGAGCCGCAAAGAAGTTATTAAGGGATGAATAATCCCTCTAGATAAATATCTCTCACTTATTTAAA	-9.2	0.265782	4a
ACAGACGAAGGAGCCGCAAAGAAGTTATTAAGGGATGAATAATCCCTCTATATAAATACCTCTCACTTATTTAAA	-9.2	0.40745	4a
ACAGACGAAGGAGCCGCAAAGAAGTTATTAAGGGATGAATAATCCCTCTATATAAATCTCTCTCACTTATTTAAA	-9.7	0.529328	4a
ACAGACGAAGGAGCCGCAAAGAAGTTATTAAGGGATGAATAATCCCTCTATATAATTATCTCTCACTTATTTAAA	-9.8	0.309477	4a
ACAGACGAAGGAGCCGCAAAGAAGTTATTAAGGGATGAATAATCCCTCTATATACATATCTCTCACTTATTTAAA	-9.7	0.226203	4a
ACAGACGAAGGAGCCGCAAAGAAGTTATTAAGGGATGAATAATCCCTCTATATATATATCTCTCACTTATTTAAA	-9.2	0.41761	4a
ACAGACGAAGGAGCCGCAAAGAAGTTATTAAGGGATGAATAATCCCTCTATCTAAATATCTCTCACTTATTTAAA	-8.2	0.101309	4a
ACAGACGAAGGAGCCGCAAAGAAGTTATTAAGGGATGAATAATCCCTCTATGTAAATATCTCTCACTTATTTAAA	-8.7	0.0964498	4a
ACAGACGAAGGAGCCGCAAAGAAGTTATTAAGGGATGAATAATCCCTCTCTATAAATATCTCTCACTTATTTAAA	-8.2	0.371791	4a
ACAGACGAAGGAGCCGCAAAGAAGTTATTAAGGGATGAATAATCCCTCTGTATAAATATCTCTCACTTATTTAAA	-8.7	0.223701	4a
ACAGACGAAGGAGCCGCAAAGAAGTTATTAAGGGATGAATAATCCCTGAAAATAAATATCTCTCACTTATTTAAA	-8.8	0.614992	4a
ACAGACGAAGGAGCCGCAAAGAAGTTATTAAGGGATGAATAATCCCTGAACATAAATATCTCTCACTTATTTAAA	-8.6	0.2422	4a
ACAGACGAAGGAGCCGCAAAGAAGTTATTAAGGGATGAATAATCCCTGAAGATAAATATCTCTCACTTATTTAAA	-9.2	0.38671	4a
ACAGACGAAGGAGCCGCAAAGAAGTTATTAAGGGATGAATAATCCCTGAATATAAACATCTCTCACTTATTTAAA	-9.7	0.41329	4a
ACAGACGAAGGAGCCGCAAAGAAGTTATTAAGGGATGAATAATCCCTGAATATAAATAGCTCTCACTTATTTAAA	-9.7	0.255745	4a
ACAGACGAAGGAGCCGCAAAGAAGTTATTAAGGGATGAATAATCCCTGAATATATATATCTCTCACTTATTTAAA	-9.7	0.598445	4a
ACAGACGAAGGAGCCGCAAAGAAGTTATTAAGGGATGAATAATCCCTTAAAATAAATATCTCTCACTTATTTAAA	-11.4	0.86229	4a
ACAGACGAAGGAGCCGCAAAGAAGTTATTAAGGGATGAATAATCCCTTAATATAAACATCTCTCACTTATTTAAA	-13.8	0.216364	4a
ACAGACGAAGGAGCCGCAAAGAAGTTATTAAGGGATGAATAATCCCTTAATATAAATAACTCTCACTTATTTAAA	-13.8	0.432814	4a
ACAGACGAAGGAGCCGCAAAGAAGTTATTAAGGGATGAATAATCCCTTAATATAAATATTTCTCACTTATTTAAA	-13.8	0.494063	4a
ACAGACGAAGGAGCCGCAAAGAAGTTATTAAGGGATGAATAATCCCTTAATATACATATCTCTCACTTATTTAAA	-14.3	0.231708	4a
ACAGACGAAGGAGCCGCAAAGAAGTTATTAAGGGATGAATAATCCCTTAATATAGATATCTCTCACTTATTTAAA	-13.8	0.866078	4a
ACAGACGAAGGAGCCGCAAAGAAGTTATTAAGGGATGAATAATCCCTTAATATATATATCTCTCACTTATTTAAA	-13.8	0.895204	4a
ACAGACGAAGGAGCCGCAAAGAAGTTATTAAGGGATGAATAATCCCTTATTATAAATATCTCTCACTTATTTAAA	-10.6	0.813168	4a
ACAGACGAAGGAGCCGCAAAGAAGTTATTAAGGGATGAATAATCCCTTTATATAAATATCTCTCACTTATTTAAA	-9.9	0.976577	4a
ACAGACGAAGGAGCCGCAAAGAAGTTATTAAGGGATGAATAATCCGTAAATATAAATATCTCTCACTTATTTAAA	-5.7	0.2802	4a
ACAGACGAAGGAGCCGCAAAGAAGTTATTAAGGGATGAATAATCCGTCAAAATAAATATCTCTCACTTATTTAAA	-4.8	0.262248	4a
ACAGACGAAGGAGCCGCAAAGAAGTTATTAAGGGATGAATAATCCGTCAATAAAAATATCTCTCACTTATTTAAA	-6.6	0.173006	4a
ACAGACGAAGGAGCCGCAAAGAAGTTATTAAGGGATGAATAATCCGTCAATATAATTATCTCTCACTTATTTAAA	-5.8	0.119144	4a
ACAGACGAAGGAGCCGCAAAGAAGTTATTAAGGGATGAATAATCCGTCAATATAGATATCTCTCACTTATTTAAA	-5.7	0.314107	4a
ACAGACGAAGGAGCCGCAAAGAAGTTATTAAGGGATGAATAATCCGTCAATATCAATATCTCTCACTTATTTAAA	-6.1	0.149882	4a
ACAGACGAAGGAGCCGCAAAGAAGTTATTAAGGGATGAATAATCCGTCGATATAAATATCTCTCACTTATTTAAA	-6.1	0.106489	4a
ACAGACGAAGGAGCCGCAAAGAAGTTATTAAGGGATGAATAATCCTACAATATAAATATCTCTCACTTATTTAAA	-5.9	0.294764	4a
ACAGACGAAGGAGCCGCAAAGAAGTTATTAAGGGATGAATAATCCTTAAATATAAATATCTCTCACTTATTTAAA	-7	0.581456	4a
ACAGACGAAGGAGCCGCAAAGAAGTTATTAAGGGATGAATAATCCTTCAAAATAAATATCTCTCACTTATTTAAA	-6.1	0.25315	4a
ACAGACGAAGGAGCCGCAAAGAAGTTATTAAGGGATGAATAATCCTTCAAGATAAATATCTCTCACTTATTTAAA	-6.5	0.162423	4a
ACAGACGAAGGAGCCGCAAAGAAGTTATTAAGGGATGAATAATCCTTCAATATAAACATCTCTCACTTATTTAAA	-7	0.330415	4a
ACAGACGAAGGAGCCGCAAAGAAGTTATTAAGGGATGAATAATCCTTCAATATAAATAACTCTCACTTATTTAAA	-7	0.934506	4a
ACAGACGAAGGAGCCGCAAAGAAGTTATTAAGGGATGAATAATCCTTCAATATAAATATCTCTCACTTATTTAAG	-7	0.557523	4a
ACAGACGAAGGAGCCGCAAAGAAGTTATTAAGGGATGAATAATCCTTCAATATAAATTTCTCTCACTTATTTAAA	-7	0.346258	4a
ACAGACGAAGGAGCCGCAAAGAAGTTATTAAGGGATGAATAATCCTTCAATATAAGTATCTCTCACTTATTTAAA	-7	0.212832	4a
ACAGACGAAGGAGCCGCAAAGAAGTTATTAAGGGATGAATAATCCTTCAATATAATTATCTCTCACTTATTTAAA	-7.1	0.386892	4a
ACAGACGAAGGAGCCGCAAAGAAGTTATTAAGGGATGAATAATCCTTCAATATACATATCTCTCACTTATTTAAA	-7.5	0.784879	4a
ACAGACGAAGGAGCCGCAAAGAAGTTATTAAGGGATGAATAATCCTTCAATATATATATCTCTCACTTATTTAAA	-7	0.603767	4a
ACAGACGAAGGAGCCGCAAAGAAGTTATTAAGGGATGAATAATCCTTCAATATGAATATCTCTCACTTATTTAAA	-7	0.179957	4a
ACAGACGAAGGAGCCGCAAAGAAGTTATTAAGGGATGAATAATCCTTCAATGTAAATATCTCTCACTTATTTAAA	-6.5	0.166839	4a
ACAGACGAAGGAGCCGCAAAGAAGTTATTAAGGGATGAATAATCCTTCAATTTAAATATCTCTCACTTATTTAAA	-5.5	0.137546	4a
ACAGACGAAGGAGCCGCAAAGAAGTTATTAAGGGATGAATAATCCTTCAGTATAAATATCTCTCACTTATTTAAA	-7	0.165778	4a
ACAGACGAAGGAGCCGCAAAGAAGTTATTAAGGGATGAATAATCCTTCATTATAAATATCTCTCACTTATTTAAA	-5.5	0.313273	4a
ACAGACGAAGGAGCCGCAAAGAAGTTATTAAGGGATGAATAATCCTTCGATATAAATATCTCTCACTTATTTAAA	-7.4	0.256958	4a
ACAGACGAAGGAGCCGCAAAGAAGTTATTAAGGGATGAATAATCGCACAATATAAATATCTCTCACTTATTTAAA	-3.1	0.064325	4a
ACAGACGAAGGAGCCGCAAAGAAGTTATTAAGGGATGAATAATCGCTCAAAATAAATATCTCTCACTTATTTAAA	-4.4	0.11628	4a
ACAGACGAAGGAGCCGCAAAGAAGTTATTAAGGGATGAATAATCGCTCAATATATATATCTCTCACTTATTTAAA	-5.3	0.0772498	4a
ACAGACGAAGGAGCCGCAAAGAAGTTATTAAGGGATGAATAATCGCTCAATGTAAATATCTCTCACTTATTTAAA	-4.8	0.0479885	4a
ACAGACGAAGGAGCCGCAAAGAAGTTATTAAGGGATGAATAATCGTTCAATATAAATATCTCTCACTTATTTAAA	-4.3	0.0943344	4a
ACAGACGAAGGAGCCGCAAAGAAGTTATTAAGGGATGAATAATCTATCAATATAAATATCTCTCACTTATTTAAA	-2.4	0.135016	4a
ACAGACGAAGGAGCCGCAAAGAAGTTATTAAGGGATGAATAATCTCACAATATAAATATCTCTCACTTATTTAAA	-4.5	0.262129	4a
ACAGACGAAGGAGCCGCAAAGAAGTTATTAAGGGATGAATAATCTCTAAATATAAATATCTCTCACTTATTTAAA	-6.7	0.55796	4a
ACAGACGAAGGAGCCGCAAAGAAGTTATTAAGGGATGAATAATCTCTCAAAATAAATATCTCTCACTTATTTAAA	-5.8	0.283132	4a
ACAGACGAAGGAGCCGCAAAGAAGTTATTAAGGGATGAATAATCTCTCAACATAAATATCTCTCACTTATTTAAA	-5.2	0.15601	4a
ACAGACGAAGGAGCCGCAAAGAAGTTATTAAGGGATGAATAATCTCTCAATATAAAAATCTCTCACTTATTTAAA	-6.7	0.430119	4a
ACAGACGAAGGAGCCGCAAAGAAGTTATTAAGGGATGAATAATCTCTCAATATAAATATTTCTCACTTATTTAAA	-6.7	0.947958	4a
ACAGACGAAGGAGCCGCAAAGAAGTTATTAAGGGATGAATAATCTCTCAATATAAATTTCTCTCACTTATTTAAA	-6.7	0.707762	4a
ACAGACGAAGGAGCCGCAAAGAAGTTATTAAGGGATGAATAATCTCTCAATATATATATCTCTCACTTATTTAAA	-6.7	0.988744	4a
ACAGACGAAGGAGCCGCAAAGAAGTTATTAAGGGATGAATAATCTCTCATTATAAATATCTCTCACTTATTTAAA	-5.2	0.350733	4a
ACAGACGAAGGAGCCGCAAAGAAGTTATTAAGGGATGAATAATCTCTCTATATAAATATCTCTCACTTATTTAAA	-6.2	0.291986	4a
ACAGACGAAGGAGCCGCAAAGAAGTTATTAAGGGATGAATAATCTCTGAATATAAATATCTCTCACTTATTTAAA	-6.7	0.634392	4a
ACAGACGAAGGAGCCGCAAAGAAGTTATTAAGGGATGAATAATCTGTCAATATAAATATCTCTCACTTATTTAAA	-3.8	0.123088	4a
ACAGACGAAGGAGCCGCAAAGAAGTTATTAAGGGATGAATAATCTTTCAATATAAATATCTCTCACTTATTTAAA	-4.2	0.122215	4a
ACAGACGAAGGAGCCGCAAAGAAGTTATTAAGGGATGAATAATGACTCAATATAAATATCTCTCACTTATTTAAA	-4	0.141704	4a
ACAGACGAAGGAGCCGCAAAGAAGTTATTAAGGGATGAATAATGCATCAATATAAATATCTCTCACTTATTTAAA	-2.3	0.159469	4a
ACAGACGAAGGAGCCGCAAAGAAGTTATTAAGGGATGAATAATGCCACAATATAAATATCTCTCACTTATTTAAA	-3.2	0.0904351	4a
ACAGACGAAGGAGCCGCAAAGAAGTTATTAAGGGATGAATAATGCCCCAATATAAATATCTCTCACTTATTTAAA	-3.3	0.133708	4a
ACAGACGAAGGAGCCGCAAAGAAGTTATTAAGGGATGAATAATGCCTAAATATAAATATCTCTCACTTATTTAAA	-5.4	0.148512	4a
ACAGACGAAGGAGCCGCAAAGAAGTTATTAAGGGATGAATAATGCCTCAAAATAAATATCTCTCACTTATTTAAA	-4.5	0.172759	4a
ACAGACGAAGGAGCCGCAAAGAAGTTATTAAGGGATGAATAATGCCTCAATAGAAATATCTCTCACTTATTTAAA	-6	0.0652711	4a
ACAGACGAAGGAGCCGCAAAGAAGTTATTAAGGGATGAATAATGCCTCAATATAAAAATCTCTCACTTATTTAAA	-5.4	0.159472	4a
ACAGACGAAGGAGCCGCAAAGAAGTTATTAAGGGATGAATAATGCCTCACTATAAATATCTCTCACTTATTTAAA	-3.9	0.142184	4a
ACAGACGAAGGAGCCGCAAAGAAGTTATTAAGGGATGAATAATGCCTCATTATAAATATCTCTCACTTATTTAAA	-3.9	0.127354	4a
ACAGACGAAGGAGCCGCAAAGAAGTTATTAAGGGATGAATAATGGCTCAATATAAATATCTCTCACTTATTTAAA	-3.5	0.072265	4a
ACAGACGAAGGAGCCGCAAAGAAGTTATTAAGGGATGAATAATGTCTCAATATAAATATCTCTCACTTATTTAAA	-3.4	0.082266	4a
ACAGACGAAGGAGCCGCAAAGAAGTTATTAAGGGATGAATAATTACTCAATATAAATATCTCTCACTTATTTAAA	-2.3	0.137234	4a
ACAGACGAAGGAGCCGCAAAGAAGTTATTAAGGGATGAATAATTCATCAATATAAATATCTCTCACTTATTTAAA	-4.4	0.200633	4a
ACAGACGAAGGAGCCGCAAAGAAGTTATTAAGGGATGAATAATTCCACAATATAAATATCTCTCACTTATTTAAA	-4.6	0.148242	4a
ACAGACGAAGGAGCCGCAAAGAAGTTATTAAGGGATGAATAATTCCGCAATATAAATATCTCTCACTTATTTAAA	-5.6	0.188464	4a
ACAGACGAAGGAGCCGCAAAGAAGTTATTAAGGGATGAATAATTCCTAAATATAAATATCTCTCACTTATTTAAA	-6.8	0.507681	4a
ACAGACGAAGGAGCCGCAAAGAAGTTATTAAGGGATGAATAATTCCTCAAAATAAATATCTCTCACTTATTTAAA	-5.9	0.331146	4a
ACAGACGAAGGAGCCGCAAAGAAGTTATTAAGGGATGAATAATTCCTCAACATAAATATCTCTCACTTATTTAAA	-5.3	0.182721	4a
ACAGACGAAGGAGCCGCAAAGAAGTTATTAAGGGATGAATAATTCCTCAAGATAAATATCTCTCACTTATTTAAA	-6.3	0.255939	4a
ACAGACGAAGGAGCCGCAAAGAAGTTATTAAGGGATGAATAATTCCTCAATATAAAAATCTCTCACTTATTTAAA	-6.8	0.85968	4a
ACAGACGAAGGAGCCGCAAAGAAGTTATTAAGGGATGAATAATTCCTCAATATAAATGTCTCTCACTTATTTAAA	-6.8	0.564312	4a
ACAGACGAAGGAGCCGCAAAGAAGTTATTAAGGGATGAATAATTCCTCAATATAAATTTCTCTCACTTATTTAAA	-6.8	0.624745	4a
ACAGACGAAGGAGCCGCAAAGAAGTTATTAAGGGATGAATAATTCCTCAATATAATTATCTCTCACTTATTTAAA	-6.9	0.254451	4a
ACAGACGAAGGAGCCGCAAAGAAGTTATTAAGGGATGAATAATTCCTCAATATACATATCTCTCACTTATTTAAA	-7.3	0.498174	4a
ACAGACGAAGGAGCCGCAAAGAAGTTATTAAGGGATGAATAATTCCTCAATTTAAATATCTCTCACTTATTTAAA	-5.3	0.0634424	4a
ACAGACGAAGGAGCCGCAAAGAAGTTATTAAGGGATGAATAATTCCTCACTATAAATATCTCTCACTTATTTAAA	-5.3	0.15579	4a
ACAGACGAAGGAGCCGCAAAGAAGTTATTAAGGGATGAATAATTCCTCATTATAAATATCTCTCACTTATTTAAA	-5.3	0.306357	4a
ACAGACGAAGGAGCCGCAAAGAAGTTATTAAGGGATGAATAATTCCTCCATATAAATATCTCTCACTTATTTAAA	-5.5	0.11856	4a
ACAGACGAAGGAGCCGCAAAGAAGTTATTAAGGGATGAATAATTCCTCTATATAAATATCTCTCACTTATTTAAA	-6.3	0.248358	4a
ACAGACGAAGGAGCCGCAAAGAAGTTATTAAGGGATGAATAATTCCTGAATATAAATATCTCTCACTTATTTAAA	-6.8	0.471324	4a
ACAGACGAAGGAGCCGCAAAGAAGTTATTAAGGGATGAATAATTCTTCAATATAAATATCTCTCACTTATTTAAA	-4.1	0.180324	4a
ACAGACGAAGGAGCCGCAAAGAAGTTATTAAGGGATGAATAATTGCTCAATATAAATATCTCTCACTTATTTAAA	-3.4	0.0655453	4a
ACAGACGAAGGAGCCGCAAAGAAGTTATTAAGGGATGAATAATTTCTCAATATAAATATCTCTCACTTATTTAAA	-6.8	0.159519	4a
ACAGACGAAGGAGCCGCAAAGAAGTTATTAAGGGATGAATACTACCTCAATATAAATATCTCTCACTTATTTAAA	-3	0.167905	4a
ACAGACGAAGGAGCCGCAAAGAAGTTATTAAGGGATGAATACTCACTCAATATAAATATCTCTCACTTATTTAAA	-2.9	0.0952554	4a
ACAGACGAAGGAGCCGCAAAGAAGTTATTAAGGGATGAATACTCCATCAATATAAATATCTCTCACTTATTTAAA	-2.5	0.136918	4a
ACAGACGAAGGAGCCGCAAAGAAGTTATTAAGGGATGAATACTCCCACAATATAAATATCTCTCACTTATTTAAA	-4.9	0.13929	4a
ACAGACGAAGGAGCCGCAAAGAAGTTATTAAGGGATGAATACTCCCTCAAAATAAATATCTCTCACTTATTTAAA	-6.2	0.193794	4a
ACAGACGAAGGAGCCGCAAAGAAGTTATTAAGGGATGAATACTCCCTCAATAGAAATATCTCTCACTTATTTAAA	-7.7	0.114552	4a
ACAGACGAAGGAGCCGCAAAGAAGTTATTAAGGGATGAATACTCCCTCAATATAAAAATCTCTCACTTATTTAAA	-7.1	0.818886	4a
ACAGACGAAGGAGCCGCAAAGAAGTTATTAAGGGATGAATACTCCCTCAATTTAAATATCTCTCACTTATTTAAA	-5.6	0.166602	4a
ACAGACGAAGGAGCCGCAAAGAAGTTATTAAGGGATGAATACTCCCTCCATATAAATATCTCTCACTTATTTAAA	-5.8	0.217548	4a
ACAGACGAAGGAGCCGCAAAGAAGTTATTAAGGGATGAATACTCCCTCTATATAAATATCTCTCACTTATTTAAA	-6.6	0.259479	4a
ACAGACGAAGGAGCCGCAAAGAAGTTATTAAGGGATGAATACTCCCTTAATATAAATATCTCTCACTTATTTAAA	-11.2	0.469602	4a
ACAGACGAAGGAGCCGCAAAGAAGTTATTAAGGGATGAATACTCCGTCAATATAAATATCTCTCACTTATTTAAA	-3.1	0.126216	4a
ACAGACGAAGGAGCCGCAAAGAAGTTATTAAGGGATGAATACTCCTTCAATATAAATATCTCTCACTTATTTAAA	-4.4	0.253443	4a
ACAGACGAAGGAGCCGCAAAGAAGTTATTAAGGGATGAATACTCTCTCAATATAAATATCTCTCACTTATTTAAA	-4.1	0.225655	4a
ACAGACGAAGGAGCCGCAAAGAAGTTATTAAGGGATGAATACTTCCTCAATATAAATATCTCTCACTTATTTAAA	-4.2	0.246897	4a
ACAGACGAAGGAGCCGCAAAGAAGTTATTAAGGGATGAATAGTCCCTAAATATAAATATCTCTCACTTATTTAAA	-9.4	0.546745	4a
ACAGACGAAGGAGCCGCAAAGAAGTTATTAAGGGATGAATAGTCCCTCAAAATAAATATCTCTCACTTATTTAAA	-8.5	0.310457	4a
ACAGACGAAGGAGCCGCAAAGAAGTTATTAAGGGATGAATAGTCCCTCAATATAAAAATCTCTCACTTATTTAAA	-9.4	1.00461	4a
ACAGACGAAGGAGCCGCAAAGAAGTTATTAAGGGATGAATAGTCCCTCATTATAAATATCTCTCACTTATTTAAA	-7.9	0.235014	4a
ACAGACGAAGGAGCCGCAAAGAAGTTATTAAGGGATGAATAGTCCCTGAATATAAATATCTCTCACTTATTTAAA	-9.4	0.333603	4a
ACAGACGAAGGAGCCGCAAAGAAGTTATTAAGGGATGAATAGTCCTTCAATATAAATATCTCTCACTTATTTAAA	-6.7	0.359201	4a
ACAGACGAAGGAGCCGCAAAGAAGTTATTAAGGGATGAATATACCCTCAATATAAATATCTCTCACTTATTTAAA	-5.1	0.484647	4a
ACAGACGAAGGAGCCGCAAAGAAGTTATTAAGGGATGAATATCCCCTCAATATAAATATCTCTCACTTATTTAAA	-5.8	0.454848	4a
ACAGACGAAGGAGCCGCAAAGAAGTTATTAAGGGATGAATATGCCCTCAATATAAATATCTCTCACTTATTTAAA	-5.3	0.362826	4a
ACAGACGAAGGAGCCGCAAAGAAGTTATTAAGGGATGAATATTCACTCAATATAAATATCTCTCACTTATTTAAA	-2.9	0.18018	4a
ACAGACGAAGGAGCCGCAAAGAAGTTATTAAGGGATGAATATTCCATCAATATAAATATCTCTCACTTATTTAAA	-3.4	0.312128	4a
ACAGACGAAGGAGCCGCAAAGAAGTTATTAAGGGATGAATATTCCCACAATATAAATATCTCTCACTTATTTAAA	-5.8	0.178243	4a
ACAGACGAAGGAGCCGCAAAGAAGTTATTAAGGGATGAATATTCCCGCAATATAAATATCTCTCACTTATTTAAA	-6.8	0.221038	4a
ACAGACGAAGGAGCCGCAAAGAAGTTATTAAGGGATGAATATTCCCTAAATATAAATATCTCTCACTTATTTAAA	-8	0.461832	4a
ACAGACGAAGGAGCCGCAAAGAAGTTATTAAGGGATGAATATTCCCTCAAAATAAATATCTCTCACTTATTTAAA	-7.1	0.223555	4a
ACAGACGAAGGAGCCGCAAAGAAGTTATTAAGGGATGAATATTCCCTCAAGATAAATATCTCTCACTTATTTAAA	-7.5	0.243383	4a
ACAGACGAAGGAGCCGCAAAGAAGTTATTAAGGGATGAATATTCCCTCAATAAAAATATCTCTCACTTATTTAAA	-8.9	0.155525	4a
ACAGACGAAGGAGCCGCAAAGAAGTTATTAAGGGATGAATATTCCCTCAATATAAATCTCTCTCACTTATTTAAA	-8.5	0.470656	4a
ACAGACGAAGGAGCCGCAAAGAAGTTATTAAGGGATGAATATTCCCTCATTATAAATATCTCTCACTTATTTAAA	-6.5	0.315898	4a
ACAGACGAAGGAGCCGCAAAGAAGTTATTAAGGGATGAATATTCCCTCCATATAAATATCTCTCACTTATTTAAA	-6.7	0.192691	4a
ACAGACGAAGGAGCCGCAAAGAAGTTATTAAGGGATGAATATTCCCTTAATATAAATATCTCTCACTTATTTAAA	-12.1	0.526212	4a
ACAGACGAAGGAGCCGCAAAGAAGTTATTAAGGGATGAATATTCCGTCAATATAAATATCTCTCACTTATTTAAA	-4	0.194243	4a
ACAGACGAAGGAGCCGCAAAGAAGTTATTAAGGGATGAATATTCCTTCAATATAAATATCTCTCACTTATTTAAA	-6	0.546286	4a
ACAGACGAAGGAGCCGCAAAGAAGTTATTAAGGGATGAATATTCGCTCAATATAAATATCTCTCACTTATTTAAA	-3.6	0.0860246	4a
ACAGACGAAGGAGCCGCAAAGAAGTTATTAAGGGATGAATATTCTCTCAATATAAATATCTCTCACTTATTTAAA	-5	0.342797	4a
ACAGACGAAGGAGCCGCAAAGAAGTTATTAAGGGATGAATATTGCCTCAATATAAATATCTCTCACTTATTTAAA	-3.7	0.107351	4a
ACAGACGAAGGAGCCGCAAAGAAGTTATTAAGGGATGAATATTTCCTCAATATAAATATCTCTCACTTATTTAAA	-5.1	0.186398	4a
ACAGACGAAGGAGCCGCAAAGAAGTTATTAAGGGATGAATCAGCCCTCAATATAAATATCTCTCACTTATTTAAA	-5.9	0.813405	4a
ACAGACGAAGGAGCCGCAAAGAAGTTATTAAGGGATGAATCATACCTCAATATAAATATCTCTCACTTATTTAAA	-3.9	0.215134	4a
ACAGACGAAGGAGCCGCAAAGAAGTTATTAAGGGATGAATCATCCATCAATATAAATATCTCTCACTTATTTAAA	-5.2	0.219237	4a
ACAGACGAAGGAGCCGCAAAGAAGTTATTAAGGGATGAATCATCCCACAATATAAATATCTCTCACTTATTTAAA	-8.4	0.191749	4a
ACAGACGAAGGAGCCGCAAAGAAGTTATTAAGGGATGAATCATCCCCCAATATAAATATCTCTCACTTATTTAAA	-8.5	0.295856	4a
ACAGACGAAGGAGCCGCAAAGAAGTTATTAAGGGATGAATCATCCCTAAATATAAATATCTCTCACTTATTTAAA	-10.6	1.00147	4a
ACAGACGAAGGAGCCGCAAAGAAGTTATTAAGGGATGAATCATCCCTCAAGATAAATATCTCTCACTTATTTAAA	-10.1	0.270405	4a
ACAGACGAAGGAGCCGCAAAGAAGTTATTAAGGGATGAATCATCCCTCAATAAAAATATCTCTCACTTATTTAAA	-11.5	0.196636	4a
ACAGACGAAGGAGCCGCAAAGAAGTTATTAAGGGATGAATCATCCCTCAATATAAATAACTCTCACTTATTTAAA	-10.6	0.573291	4a
ACAGACGAAGGAGCCGCAAAGAAGTTATTAAGGGATGAATCATCCCTCACTATAAATATCTCTCACTTATTTAAA	-9.1	0.220426	4a
ACAGACGAAGGAGCCGCAAAGAAGTTATTAAGGGATGAATCATCCCTTAATATAAATATCTCTCACTTATTTAAA	-14.7	0.459761	4a
ACAGACGAAGGAGCCGCAAAGAAGTTATTAAGGGATGAATCATCTCTCAATATAAATATCTCTCACTTATTTAAA	-7.6	0.595242	4a
ACAGACGAAGGAGCCGCAAAGAAGTTATTAAGGGATGAATCATGCCTCAATATAAATATCTCTCACTTATTTAAA	-6.3	0.251432	4a
ACAGACGAAGGAGCCGCAAAGAAGTTATTAAGGGATGAATCTTCCCTCAATATAAATATCTCTCACTTATTTAAA	-8	1.04781	4a
ACAGACGAAGGAGCCGCAAAGAAGTTATTAAGGGATGAATGATCCATCAATATAAATATCTCTCACTTATTTAAA	-4.3	0.259138	4a
ACAGACGAAGGAGCCGCAAAGAAGTTATTAAGGGATGAATGATCCCACAATATAAATATCTCTCACTTATTTAAA	-7.5	0.100776	4a
ACAGACGAAGGAGCCGCAAAGAAGTTATTAAGGGATGAATGATCCCTAAATATAAATATCTCTCACTTATTTAAA	-9.7	0.48752	4a
ACAGACGAAGGAGCCGCAAAGAAGTTATTAAGGGATGAATGATCCCTCAAAATAAATATCTCTCACTTATTTAAA	-8.8	0.149428	4a
ACAGACGAAGGAGCCGCAAAGAAGTTATTAAGGGATGAATGATCCCTCAATATAAAAATCTCTCACTTATTTAAA	-9.7	0.650975	4a
ACAGACGAAGGAGCCGCAAAGAAGTTATTAAGGGATGAATGATCCCTCAATCTAAATATCTCTCACTTATTTAAA	-8.2	0.093383	4a
ACAGACGAAGGAGCCGCAAAGAAGTTATTAAGGGATGAATGATCCCTGAATATAAATATCTCTCACTTATTTAAA	-9.7	0.382507	4a
ACAGACGAAGGAGCCGCAAAGAAGTTATTAAGGGATGAATGATCCTTCAATATAAATATCTCTCACTTATTTAAA	-7	0.257496	4a
ACAGACGAAGGAGCCGCAAAGAAGTTATTAAGGGATGAATTAACCCTCAATATAAATATCTCTCACTTATTTAAA	-5.1	0.491672	4a
ACAGACGAAGGAGCCGCAAAGAAGTTATTAAGGGATGAATTATACCTCAATATAAATATCTCTCACTTATTTAAA	-3	0.162324	4a
ACAGACGAAGGAGCCGCAAAGAAGTTATTAAGGGATGAATTATCACTCAATATAAATATCTCTCACTTATTTAAA	-2.7	0.177735	4a
ACAGACGAAGGAGCCGCAAAGAAGTTATTAAGGGATGAATTATCCATCAATATAAATATCTCTCACTTATTTAAA	-3.6	0.143966	4a
ACAGACGAAGGAGCCGCAAAGAAGTTATTAAGGGATGAATTATCCCACAATATAAATATCTCTCACTTATTTAAA	-6.8	0.318939	4a
ACAGACGAAGGAGCCGCAAAGAAGTTATTAAGGGATGAATTATCCCTAAATATAAATATCTCTCACTTATTTAAA	-9	0.432925	4a
ACAGACGAAGGAGCCGCAAAGAAGTTATTAAGGGATGAATTATCCCTCAACATAAATATCTCTCACTTATTTAAA	-7.5	0.283697	4a
ACAGACGAAGGAGCCGCAAAGAAGTTATTAAGGGATGAATTATCCCTCAATATAAAAATCTCTCACTTATTTAAA	-9	0.966115	4a
ACAGACGAAGGAGCCGCAAAGAAGTTATTAAGGGATGAATTATCCCTCAATATACATATCTCTCACTTATTTAAA	-9.5	0.441552	4a
ACAGACGAAGGAGCCGCAAAGAAGTTATTAAGGGATGAATTATCCCTCAATATATATATCTCTCACTTATTTAAA	-9	0.615954	4a
ACAGACGAAGGAGCCGCAAAGAAGTTATTAAGGGATGAATTATCCCTCACTATAAATATCTCTCACTTATTTAAA	-7.5	0.207609	4a
ACAGACGAAGGAGCCGCAAAGAAGTTATTAAGGGATGAATTATCCCTCATTATAAATATCTCTCACTTATTTAAA	-7.5	0.320404	4a
ACAGACGAAGGAGCCGCAAAGAAGTTATTAAGGGATGAATTATCCCTCTATATAAATATCTCTCACTTATTTAAA	-8.5	0.300099	4a
ACAGACGAAGGAGCCGCAAAGAAGTTATTAAGGGATGAATTATCCCTTAATATAAATATCTCTCACTTATTTAAA	-13.1	0.437555	4a
ACAGACGAAGGAGCCGCAAAGAAGTTATTAAGGGATGAATTATCCTTCAATATAAATATCTCTCACTTATTTAAA	-6.3	0.284092	4a
ACAGACGAAGGAGCCGCAAAGAAGTTATTAAGGGATGAATTATCTCTCAATATAAATATCTCTCACTTATTTAAA	-6	0.370485	4a
ACAGACGAAGGAGCCGCAAAGAAGTTATTAAGGGATGAATTATTCCTCAATATAAATATCTCTCACTTATTTAAA	-6.1	0.214639	4a
ACAGACGAAGGAGCCGCAAAGAAGTTATTAAGGGATGAATTTTCCCTCAATATAAATATCTCTCACTTATTTAAA	-8	0.729626	4a
ACAGACGAAGGAGCCGCAAAGAAGTTATTAAGGGATGACCAATCCCTCAATATAAATATCTCTCACTTATTTAAA	-9.7	0.748621	4a
ACAGACGAAGGAGCCGCAAAGAAGTTATTAAGGGATGACTAAACCCTCAATATAAATATCTCTCACTTATTTAAA	-5.1	0.302572	4a
ACAGACGAAGGAGCCGCAAAGAAGTTATTAAGGGATGACTAATACCTCAATATAAATATCTCTCACTTATTTAAA	-4.5	0.0871823	4a
ACAGACGAAGGAGCCGCAAAGAAGTTATTAAGGGATGACTAATCCATCAATATAAATATCTCTCACTTATTTAAA	-4.5	0.154068	4a
ACAGACGAAGGAGCCGCAAAGAAGTTATTAAGGGATGACTAATCCCACAATATAAATATCTCTCACTTATTTAAA	-7.5	0.19699	4a
ACAGACGAAGGAGCCGCAAAGAAGTTATTAAGGGATGACTAATCCCTAAATATAAATATCTCTCACTTATTTAAA	-9.7	0.35883	4a
ACAGACGAAGGAGCCGCAAAGAAGTTATTAAGGGATGACTAATCCCTCAAGATAAATATCTCTCACTTATTTAAA	-9.2	0.246798	4a
ACAGACGAAGGAGCCGCAAAGAAGTTATTAAGGGATGACTAATCCCTCAATATAATTATCTCTCACTTATTTAAA	-9.8	0.282001	4a
ACAGACGAAGGAGCCGCAAAGAAGTTATTAAGGGATGACTAATCCCTCATTATAAATATCTCTCACTTATTTAAA	-8.2	0.208053	4a
ACAGACGAAGGAGCCGCAAAGAAGTTATTAAGGGATGACTAATCCCTCTATATAAATATCTCTCACTTATTTAAA	-9.2	0.337448	4a
ACAGACGAAGGAGCCGCAAAGAAGTTATTAAGGGATGACTAATCCGTCAATATAAATATCTCTCACTTATTTAAA	-5.7	0.212701	4a
ACAGACGAAGGAGCCGCAAAGAAGTTATTAAGGGATGACTAATCCTTCAATATAAATATCTCTCACTTATTTAAA	-7	0.251215	4a
ACAGACGAAGGAGCCGCAAAGAAGTTATTAAGGGATGACTAATTCCTCAATATAAATATCTCTCACTTATTTAAA	-6.8	0.313525	4a
ACAGACGAAGGAGCCGCAAAGAAGTTATTAAGGGATGACTACTCCCTCAATATAAATATCTCTCACTTATTTAAA	-7.1	0.44554	4a
ACAGACGAAGGAGCCGCAAAGAAGTTATTAAGGGATGACTATTCCCTCAATATAAATATCTCTCACTTATTTAAA	-8	0.804303	4a
ACAGACGAAGGAGCCGCAAAGAAGTTATTAAGGGATGAGAAATCCCTCAATATAAATATCTCTCACTTATTTAAA	-9.7	0.603548	4a
ACAGACGAAGGAGCCGCAAAGAAGTTATTAAGGGATGAGTAAACCCTCAATATAAATATCTCTCACTTATTTAAA	-5.1	0.350034	4a
ACAGACGAAGGAGCCGCAAAGAAGTTATTAAGGGATGAGTAATCACTCAATATAAATATCTCTCACTTATTTAAA	-3.8	0.264426	4a
ACAGACGAAGGAGCCGCAAAGAAGTTATTAAGGGATGAGTAATCCCTCATTATAAATATCTCTCACTTATTTAAA	-8.2	0.185417	4a
ACAGACGAAGGAGCCGCAAAGAAGTTATTAAGGGATGAGTAATCCCTCCATATAAATATCTCTCACTTATTTAAA	-8.4	0.164011	4a
ACAGACGAAGGAGCCGCAAAGAAGTTATTAAGGGATGAGTAATCCCTTAATATAAATATCTCTCACTTATTTAAA	-13.8	0.601467	4a
ACAGACGAAGGAGCCGCAAAGAAGTTATTAAGGGATGAGTAATCCTTCAATATAAATATCTCTCACTTATTTAAA	-7	0.345517	4a
ACAGACGAAGGAGCCGCAAAGAAGTTATTAAGGGATGAGTAATTCCTCAATATAAATATCTCTCACTTATTTAAA	-6.8	0.451557	4a
ACAGACGAAGGAGCCGCAAAGAAGTTATTAAGGGATGATAAATCCCTCAATATAAATATCTCTCACTTATTTAAA	-9.7	0.853188	4a
ACAGACGAAGGAGCCGCAAAGAAGTTATTAAGGGATGATGAATCCCTCAATATAAATATCTCTCACTTATTTAAA	-9.7	0.766205	4a
ACAGACGAAGGAGCCGCAAAGAAGTTATTAAGGGATGATTAAACCCTCAATATAAATATCTCTCACTTATTTAAA	-5.1	0.362465	4a
ACAGACGAAGGAGCCGCAAAGAAGTTATTAAGGGATGATTAATACCTCAATATAAATATCTCTCACTTATTTAAA	-3	0.13443	4a
ACAGACGAAGGAGCCGCAAAGAAGTTATTAAGGGATGATTAATCCCACAATATAAATATCTCTCACTTATTTAAA	-7.5	0.276414	4a
ACAGACGAAGGAGCCGCAAAGAAGTTATTAAGGGATGATTAATCCCGCAATATAAATATCTCTCACTTATTTAAA	-8.5	0.0868363	4a
ACAGACGAAGGAGCCGCAAAGAAGTTATTAAGGGATGATTAATCCCTAAATATAAATATCTCTCACTTATTTAAA	-9.7	0.599435	4a
ACAGACGAAGGAGCCGCAAAGAAGTTATTAAGGGATGATTAATCCCTCAAAATAAATATCTCTCACTTATTTAAA	-8.8	0.28156	4a
ACAGACGAAGGAGCCGCAAAGAAGTTATTAAGGGATGATTAATCCCTCAAGATAAATATCTCTCACTTATTTAAA	-9.2	0.304229	4a
ACAGACGAAGGAGCCGCAAAGAAGTTATTAAGGGATGATTAATCCCTCAATAGAAATATCTCTCACTTATTTAAA	-10.3	0.0934841	4a
ACAGACGAAGGAGCCGCAAAGAAGTTATTAAGGGATGATTAATCCCTCAATATAAACATCTCTCACTTATTTAAA	-9.7	0.559502	4a
ACAGACGAAGGAGCCGCAAAGAAGTTATTAAGGGATGATTAATCCCTCAATATCAATATCTCTCACTTATTTAAA	-10.1	0.0525157	4a
ACAGACGAAGGAGCCGCAAAGAAGTTATTAAGGGATGATTAATCCCTCAATTTAAATATCTCTCACTTATTTAAA	-8.2	0.0964981	4a
ACAGACGAAGGAGCCGCAAAGAAGTTATTAAGGGATGATTAATCCCTGAATATAAATATCTCTCACTTATTTAAA	-9.7	0.458256	4a
ACAGACGAAGGAGCCGCAAAGAAGTTATTAAGGGATGATTAATCCCTTAATATAAATATCTCTCACTTATTTAAA	-13.8	0.553835	4a
ACAGACGAAGGAGCCGCAAAGAAGTTATTAAGGGATGATTAATCCTTCAATATAAATATCTCTCACTTATTTAAA	-7	0.468866	4a
ACAGACGAAGGAGCCGCAAAGAAGTTATTAAGGGATGATTTATCCCTCAATATAAATATCTCTCACTTATTTAAA	-9	0.770912	4a
ACAGACGAAGGAGCCGCAAAGAAGTTATTAAGGGATGCACAATCCCTCAATATAAATATCTCTCACTTATTTAAA	-9.7	0.547354	4a
ACAGACGAAGGAGCCGCAAAGAAGTTATTAAGGGATGCATAAGCCCTCAATATAAATATCTCTCACTTATTTAAA	-5.3	0.73178	4a
ACAGACGAAGGAGCCGCAAAGAAGTTATTAAGGGATGCATAATACCTCAATATAAATATCTCTCACTTATTTAAA	-3	0.141028	4a
ACAGACGAAGGAGCCGCAAAGAAGTTATTAAGGGATGCATAATCACTCAATATAAATATCTCTCACTTATTTAAA	-2.6	0.108897	4a
ACAGACGAAGGAGCCGCAAAGAAGTTATTAAGGGATGCATAATCCCACAATATAAATATCTCTCACTTATTTAAA	-7.5	0.203951	4a
ACAGACGAAGGAGCCGCAAAGAAGTTATTAAGGGATGCATAATCCCTAAATATAAATATCTCTCACTTATTTAAA	-9.7	0.760362	4a
ACAGACGAAGGAGCCGCAAAGAAGTTATTAAGGGATGCATAATCCCTCAATAAAAATATCTCTCACTTATTTAAA	-10.6	0.139113	4a
ACAGACGAAGGAGCCGCAAAGAAGTTATTAAGGGATGCATAATCCCTCAATATAAACATCTCTCACTTATTTAAA	-9.7	0.545353	4a
ACAGACGAAGGAGCCGCAAAGAAGTTATTAAGGGATGCATAATCCCTCAATATAAATAGCTCTCACTTATTTAAA	-9.7	0.450354	4a
ACAGACGAAGGAGCCGCAAAGAAGTTATTAAGGGATGCATAATCCCTCACTATAAATATCTCTCACTTATTTAAA	-8.2	0.232633	4a
ACAGACGAAGGAGCCGCAAAGAAGTTATTAAGGGATGCATAATCTCTCAATATAAATATCTCTCACTTATTTAAA	-6.7	0.725322	4a
ACAGACGAAGGAGCCGCAAAGAAGTTATTAAGGGATGCATAATTCCTCAATATAAATATCTCTCACTTATTTAAA	-6.8	0.559487	4a
ACAGACGAAGGAGCCGCAAAGAAGTTATTAAGGGATGCATCATCCCTCAATATAAATATCTCTCACTTATTTAAA	-10.6	0.306768	4a
ACAGACGAAGGAGCCGCAAAGAAGTTATTAAGGGATGCGTAATCCCTCAATATAAATATCTCTCACTTATTTAAA	-9.7	0.62923	4a
ACAGACGAAGGAGCCGCAAAGAAGTTATTAAGGGATGGATAATACCTCAATATAAATATCTCTCACTTATTTAAA	-3	0.102709	4a
ACAGACGAAGGAGCCGCAAAGAAGTTATTAAGGGATGGATAATCCATCAATATAAATATCTCTCACTTATTTAAA	-6.8	0.188919	4a
ACAGACGAAGGAGCCGCAAAGAAGTTATTAAGGGATGGATAATCCCTAAATATAAATATCTCTCACTTATTTAAA	-9.7	0.55298	4a
ACAGACGAAGGAGCCGCAAAGAAGTTATTAAGGGATGGATAATCCCTCAATATAAAAATCTCTCACTTATTTAAA	-9.7	0.356486	4a
ACAGACGAAGGAGCCGCAAAGAAGTTATTAAGGGATGGATAATCCCTCGATATAAATATCTCTCACTTATTTAAA	-10.1	0.234818	4a
ACAGACGAAGGAGCCGCAAAGAAGTTATTAAGGGATGGATAATCCGTCAATATAAATATCTCTCACTTATTTAAA	-6.4	0.14861	4a
ACAGACGAAGGAGCCGCAAAGAAGTTATTAAGGGATGGATAATTCCTCAATATAAATATCTCTCACTTATTTAAA	-6.8	0.580326	4a
ACAGACGAAGGAGCCGCAAAGAAGTTATTAAGGGATGTAAAATCCCTCAATATAAATATCTCTCACTTATTTAAA	-9.7	1.03817	4a
ACAGACGAAGGAGCCGCAAAGAAGTTATTAAGGGATGTAGAATCCCTCAATATAAATATCTCTCACTTATTTAAA	-9.7	0.767816	4a
ACAGACGAAGGAGCCGCAAAGAAGTTATTAAGGGATGTATAAACCCTCAATATAAATATCTCTCACTTATTTAAA	-5.1	0.59177	4a
ACAGACGAAGGAGCCGCAAAGAAGTTATTAAGGGATGTATAATACCTCAATATAAATATCTCTCACTTATTTAAA	-3	0.103049	4a
ACAGACGAAGGAGCCGCAAAGAAGTTATTAAGGGATGTATAATCCATCAATATAAATATCTCTCACTTATTTAAA	-4.3	0.237585	4a
ACAGACGAAGGAGCCGCAAAGAAGTTATTAAGGGATGTATAATCCCACAATATAAATATCTCTCACTTATTTAAA	-7.5	0.308495	4a
ACAGACGAAGGAGCCGCAAAGAAGTTATTAAGGGATGTATAATCCCTAAATATAAATATCTCTCACTTATTTAAA	-9.7	0.747977	4a
ACAGACGAAGGAGCCGCAAAGAAGTTATTAAGGGATGTATAATCCCTCAAAATAAATATCTCTCACTTATTTAAA	-8.8	0.34433	4a
ACAGACGAAGGAGCCGCAAAGAAGTTATTAAGGGATGTATAATCCCTCAATATAAAAATCTCTCACTTATTTAAA	-9.7	0.439474	4a
ACAGACGAAGGAGCCGCAAAGAAGTTATTAAGGGATGTATAATCCCTCAATATAAATCTCTCTCACTTATTTAAA	-10.2	0.820167	4a
ACAGACGAAGGAGCCGCAAAGAAGTTATTAAGGGATGTATAATCCCTCAATTTAAATATCTCTCACTTATTTAAA	-8.2	0.145819	4a
ACAGACGAAGGAGCCGCAAAGAAGTTATTAAGGGATGTATAATCCCTCAGTATAAATATCTCTCACTTATTTAAA	-9.7	0.236879	4a
ACAGACGAAGGAGCCGCAAAGAAGTTATTAAGGGATGTATAATCCCTCATTATAAATATCTCTCACTTATTTAAA	-8.2	0.387307	4a
ACAGACGAAGGAGCCGCAAAGAAGTTATTAAGGGATGTATAATCCCTGAATATAAATATCTCTCACTTATTTAAA	-9.7	0.46069	4a
ACAGACGAAGGAGCCGCAAAGAAGTTATTAAGGGATGTATAATCCCTTAATATAAATATCTCTCACTTATTTAAA	-13.8	0.445204	4a
ACAGACGAAGGAGCCGCAAAGAAGTTATTAAGGGATGTATAATCCGTCAATATAAATATCTCTCACTTATTTAAA	-5.7	0.18749	4a
ACAGACGAAGGAGCCGCAAAGAAGTTATTAAGGGATGTATAATCCTTCAATATAAATATCTCTCACTTATTTAAA	-7	0.922355	4a
ACAGACGAAGGAGCCGCAAAGAAGTTATTAAGGGATGTATAATCGCTCAATATAAATATCTCTCACTTATTTAAA	-5.3	0.172759	4a
ACAGACGAAGGAGCCGCAAAGAAGTTATTAAGGGATGTATAATCTCTCAATATAAATATCTCTCACTTATTTAAA	-6.7	0.513137	4a
ACAGACGAAGGAGCCGCAAAGAAGTTATTAAGGGATGTATAATTCCTCAATATAAATATCTCTCACTTATTTAAA	-6.8	0.575862	4a
ACAGACGAAGGAGCCGCAAAGAAGTTATTAAGGGATGTATATTCCCTCAATATAAATATCTCTCACTTATTTAAA	-8	0.880204	4a
ACAGACGAAGGAGCCGCAAAGAAGTTATTAAGGGATGTGTAATCCCTCAATATAAATATCTCTCACTTATTTAAA	-9.7	0.526426	4a
ACAGACGAAGGAGCCGCAAAGAAGTTATTAAGGGATTAAAAATCCCTCAATATAAATATCTCTCACTTATTTAAA	-8.9	0.629229	4a
ACAGACGAAGGAGCCGCAAAGAAGTTATTAAGGGATTAACAATCCCTCAATATAAATATCTCTCACTTATTTAAA	-8.9	0.961197	4a
ACAGACGAAGGAGCCGCAAAGAAGTTATTAAGGGATTAAGAATCCCTCAATATAAATATCTCTCACTTATTTAAA	-8.9	1.06123	4a
ACAGACGAAGGAGCCGCAAAGAAGTTATTAAGGGATTAATAAACCCTCAATATAAATATCTCTCACTTATTTAAA	-5.1	0.574544	4a
ACAGACGAAGGAGCCGCAAAGAAGTTATTAAGGGATTAATAACCCCTCAATATAAATATCTCTCACTTATTTAAA	-5.5	0.719828	4a
ACAGACGAAGGAGCCGCAAAGAAGTTATTAAGGGATTAATAAGCCCTCAATATAAATATCTCTCACTTATTTAAA	-5.3	0.667225	4a
ACAGACGAAGGAGCCGCAAAGAAGTTATTAAGGGATTAATAATACCTCAATATAAATATCTCTCACTTATTTAAA	-4.2	0.187272	4a
ACAGACGAAGGAGCCGCAAAGAAGTTATTAAGGGATTAATAATCACTCAATATAAATATCTCTCACTTATTTAAA	-3.6	0.129346	4a
ACAGACGAAGGAGCCGCAAAGAAGTTATTAAGGGATTAATAATCCATCAATATAAATATCTCTCACTTATTTAAA	-3.6	0.28803	4a
ACAGACGAAGGAGCCGCAAAGAAGTTATTAAGGGATTAATAATCCCACAATATAAATATCTCTCACTTATTTAAA	-6.7	0.34656	4a
ACAGACGAAGGAGCCGCAAAGAAGTTATTAAGGGATTAATAATCCCCCAATATAAATATCTCTCACTTATTTAAA	-6.8	0.271935	4a
ACAGACGAAGGAGCCGCAAAGAAGTTATTAAGGGATTAATAATCCCGCAATATAAATATCTCTCACTTATTTAAA	-7.7	0.22511	4a
ACAGACGAAGGAGCCGCAAAGAAGTTATTAAGGGATTAATAATCCCTAAATATAAATATCTCTCACTTATTTAAA	-8.9	0.744549	4a
ACAGACGAAGGAGCCGCAAAGAAGTTATTAAGGGATTAATAATCCCTCAAAATAAATATCTCTCACTTATTTAAA	-8	0.418539	4a
ACAGACGAAGGAGCCGCAAAGAAGTTATTAAGGGATTAATAATCCCTCAACATAAATATCTCTCACTTATTTAAA	-7.4	0.444458	4a
ACAGACGAAGGAGCCGCAAAGAAGTTATTAAGGGATTAATAATCCCTCAAGATAAATATCTCTCACTTATTTAAA	-8.4	0.25397	4a
ACAGACGAAGGAGCCGCAAAGAAGTTATTAAGGGATTAATAATCCCTCAATATAAACATCTCTCACTTATTTAAA	-8.9	0.802885	4a
ACAGACGAAGGAGCCGCAAAGAAGTTATTAAGGGATTAATAATCCCTCAATATAAAGATCTCTCACTTATTTAAA	-8.9	0.818245	4a
ACAGACGAAGGAGCCGCAAAGAAGTTATTAAGGGATTAATAATCCCTCAATATAAATAACTCTCACTTATTTAAA	-8.9	0.594143	4a
ACAGACGAAGGAGCCGCAAAGAAGTTATTAAGGGATTAATAATCCCTCAATATAAATATATCTCACTTATTTAAA	-8.9	1.23341	4a
ACAGACGAAGGAGCCGCAAAGAAGTTATTAAGGGATTAATAATCCCTCAATATAAATCTCTCTCACTTATTTAAA	-9.4	0.636771	4a
ACAGACGAAGGAGCCGCAAAGAAGTTATTAAGGGATTAATAATCCCTCAATATAAATGTCTCTCACTTATTTAAA	-8.9	0.70652	4a
ACAGACGAAGGAGCCGCAAAGAAGTTATTAAGGGATTAATAATCCCTCAATATAAATTTCTCTCACTTATTTAAA	-8.9	0.570429	4a
ACAGACGAAGGAGCCGCAAAGAAGTTATTAAGGGATTAATAATCCCTCAATATAATTATCTCTCACTTATTTAAA	-9	0.429924	4a
ACAGACGAAGGAGCCGCAAAGAAGTTATTAAGGGATTAATAATCCCTCAATATACATATCTCTCACTTATTTAAA	-9.4	0.799227	4a
ACAGACGAAGGAGCCGCAAAGAAGTTATTAAGGGATTAATAATCCCTCAATATATATATCTCTCACTTATTTAAA	-8.9	0.956988	4a
ACAGACGAAGGAGCCGCAAAGAAGTTATTAAGGGATTAATAATCCCTCAATATCAATATCTCTCACTTATTTAAA	-9.3	0.0628695	4a
ACAGACGAAGGAGCCGCAAAGAAGTTATTAAGGGATTAATAATCCCTCAATGTAAATATCTCTCACTTATTTAAA	-8.4	0.108192	4a
ACAGACGAAGGAGCCGCAAAGAAGTTATTAAGGGATTAATAATCCCTCAATTTAAATATCTCTCACTTATTTAAA	-7.4	0.175836	4a
ACAGACGAAGGAGCCGCAAAGAAGTTATTAAGGGATTAATAATCCCTCACTATAAATATCTCTCACTTATTTAAA	-7.4	0.259974	4a
ACAGACGAAGGAGCCGCAAAGAAGTTATTAAGGGATTAATAATCCCTCAGTATAAATATCTCTCACTTATTTAAA	-8.9	0.223817	4a
ACAGACGAAGGAGCCGCAAAGAAGTTATTAAGGGATTAATAATCCCTCATTATAAATATCTCTCACTTATTTAAA	-7.4	0.533977	4a
ACAGACGAAGGAGCCGCAAAGAAGTTATTAAGGGATTAATAATCCCTCCATATAAATATCTCTCACTTATTTAAA	-7.6	0.196653	4a
ACAGACGAAGGAGCCGCAAAGAAGTTATTAAGGGATTAATAATCCCTCGATATAAATATCTCTCACTTATTTAAA	-9.3	0.594438	4a
ACAGACGAAGGAGCCGCAAAGAAGTTATTAAGGGATTAATAATCCCTCTATATAAATATCTCTCACTTATTTAAA	-8.4	0.546805	4a
ACAGACGAAGGAGCCGCAAAGAAGTTATTAAGGGATTAATAATCCCTGAATATAAATATCTCTCACTTATTTAAA	-8.9	0.767816	4a
ACAGACGAAGGAGCCGCAAAGAAGTTATTAAGGGATTAATAATCCCTTAATATAAATATCTCTCACTTATTTAAA	-13	0.5627	4a
ACAGACGAAGGAGCCGCAAAGAAGTTATTAAGGGATTAATAATCCGTCAATATAAATATCTCTCACTTATTTAAA	-4.9	0.165247	4a
ACAGACGAAGGAGCCGCAAAGAAGTTATTAAGGGATTAATAATCCTTCAATATAAATATCTCTCACTTATTTAAA	-6.2	0.390349	4a
ACAGACGAAGGAGCCGCAAAGAAGTTATTAAGGGATTAATAATCGCTCAATATAAATATCTCTCACTTATTTAAA	-5	0.090397	4a
ACAGACGAAGGAGCCGCAAAGAAGTTATTAAGGGATTAATAATGCCTCAATATAAATATCTCTCACTTATTTAAA	-5.2	0.125389	4a
ACAGACGAAGGAGCCGCAAAGAAGTTATTAAGGGATTAATAATTCCTCAATATAAATATCTCTCACTTATTTAAA	-6	0.568527	4a
ACAGACGAAGGAGCCGCAAAGAAGTTATTAAGGGATTAATATTCCCTCAATATAAATATCTCTCACTTATTTAAA	-8	1.12787	4a
ACAGACGAAGGAGCCGCAAAGAAGTTATTAAGGGATTAATCATCCCTCAATATAAATATCTCTCACTTATTTAAA	-8.3	1.19581	4a
ACAGACGAAGGAGCCGCAAAGAAGTTATTAAGGGATTATTAATCCCTCAATATAAATATCTCTCACTTATTTAAA	-8.9	1.08799	4a
ACAGACGAAGGAGCCGCAAAGAAGTTATTAAGGGATTGATAATCCCTCAATATAAATATCTCTCACTTATTTAAA	-8.9	0.889131	4a
ACAGACGAAGGAGCCGCAAAGAAGTTATTAAGGGATTTATAATCCCTCAATATAAATATCTCTCACTTATTTAAA	-8.9	0.931034	4a
ACAGACGAAGGAGCCGCAAAGAAGTTATTAAGGGCTAAATAATCCCTCAATATAAATATCTCTCACTTATTTAAA	-4.5	0.368463	4a
ACAGACGAAGGAGCCGCAAAGAAGTTATTAAGGGCTGAACAATCCCTCAATATAAATATCTCTCACTTATTTAAA	-5	0.155638	4a
ACAGACGAAGGAGCCGCAAAGAAGTTATTAAGGGCTGAATAAACCCTCAATATAAATATCTCTCACTTATTTAAA	-5.1	0.470153	4a
ACAGACGAAGGAGCCGCAAAGAAGTTATTAAGGGCTGAATAACCCCTCAATATAAATATCTCTCACTTATTTAAA	-5	0.423693	4a
ACAGACGAAGGAGCCGCAAAGAAGTTATTAAGGGCTGAATAATCCATCAATATAAATATCTCTCACTTATTTAAA	-0.9	0.0979134	4a
ACAGACGAAGGAGCCGCAAAGAAGTTATTAAGGGCTGAATAATCCCACAATATAAATATCTCTCACTTATTTAAA	-2.8	0.0872518	4a
ACAGACGAAGGAGCCGCAAAGAAGTTATTAAGGGCTGAATAATCCCCCAATATAAATATCTCTCACTTATTTAAA	-2.9	0.156594	4a
ACAGACGAAGGAGCCGCAAAGAAGTTATTAAGGGCTGAATAATCCCTAAATATAAATATCTCTCACTTATTTAAA	-5	0.537259	4a
ACAGACGAAGGAGCCGCAAAGAAGTTATTAAGGGCTGAATAATCCCTCAATATAAATAACTCTCACTTATTTAAA	-5	0.728714	4a
ACAGACGAAGGAGCCGCAAAGAAGTTATTAAGGGCTGAATAATCCCTCAATATACATATCTCTCACTTATTTAAA	-5.5	0.433217	4a
ACAGACGAAGGAGCCGCAAAGAAGTTATTAAGGGCTGAATAATCCCTCTATATAAATATCTCTCACTTATTTAAA	-4.5	0.254708	4a
ACAGACGAAGGAGCCGCAAAGAAGTTATTAAGGGCTGAATAATCCCTTAATATAAATATCTCTCACTTATTTAAA	-9.1	0.625974	4a
ACAGACGAAGGAGCCGCAAAGAAGTTATTAAGGGCTGAATATTCCCTCAATATAAATATCTCTCACTTATTTAAA	-4.5	0.160202	4a
ACAGACGAAGGAGCCGCAAAGAAGTTATTAAGGGCTGTATAATCCCTCAATATAAATATCTCTCACTTATTTAAA	-5	0.539668	4a
ACAGACGAAGGAGCCGCAAAGAAGTTATTAAGGGCTTAATAATCCCTCAATATAAATATCTCTCACTTATTTAAA	-4.5	0.481056	4a
ACAGACGAAGGAGCCGCAAAGAAGTTATTAAGGGGTAAATAATCCCTCAATATAAATATCTCTCACTTATTTAAA	-8.1	0.708373	4a
ACAGACGAAGGAGCCGCAAAGAAGTTATTAAGGGGTCAATAATCCCTCAATATAAATATCTCTCACTTATTTAAA	-7.8	0.6113	4a
ACAGACGAAGGAGCCGCAAAGAAGTTATTAAGGGGTGAAAAATCCCTCAATATAAATATCTCTCACTTATTTAAA	-9.1	0.503879	4a
ACAGACGAAGGAGCCGCAAAGAAGTTATTAAGGGGTGAATAATCCCTAAATATAAATATCTCTCACTTATTTAAA	-9.1	0.553908	4a
ACAGACGAAGGAGCCGCAAAGAAGTTATTAAGGGGTGAATAATCCCTCAATATAAATACCTCTCACTTATTTAAA	-9.1	0.623134	4a
ACAGACGAAGGAGCCGCAAAGAAGTTATTAAGGGGTGAATAATCCGTCAATATAAATATCTCTCACTTATTTAAA	-5.1	0.0683226	4a
ACAGACGAAGGAGCCGCAAAGAAGTTATTAAGGGGTGAATAATCCTTCAATATAAATATCTCTCACTTATTTAAA	-6.4	0.265567	4a
ACAGACGAAGGAGCCGCAAAGAAGTTATTAAGGGGTGAATAATTCCTCAATATAAATATCTCTCACTTATTTAAA	-6.3	0.228023	4a
ACAGACGAAGGAGCCGCAAAGAAGTTATTAAGGGGTGAATACTCCCTCAATATAAATATCTCTCACTTATTTAAA	-6.8	0.255939	4a
ACAGACGAAGGAGCCGCAAAGAAGTTATTAAGGGTAGAATAATCCCTCAATATAAATATCTCTCACTTATTTAAA	-5.6	0.293131	4a
ACAGACGAAGGAGCCGCAAAGAAGTTATTAAGGGTCGAATAATCCCTCAATATAAATATCTCTCACTTATTTAAA	-5.6	0.211301	4a
ACAGACGAAGGAGCCGCAAAGAAGTTATTAAGGGTTAAATAATCCCTCAATATAAATATCTCTCACTTATTTAAA	-5.6	0.753383	4a
ACAGACGAAGGAGCCGCAAAGAAGTTATTAAGGGTTGAAAAATCCCTCAATATAAATATCTCTCACTTATTTAAA	-5.6	0.565344	4a
ACAGACGAAGGAGCCGCAAAGAAGTTATTAAGGGTTGAATAAACCCTCAATATAAATATCTCTCACTTATTTAAA	-9.3	0.40556	4a
ACAGACGAAGGAGCCGCAAAGAAGTTATTAAGGGTTGAATAAGCCCTCAATATAAATATCTCTCACTTATTTAAA	-9.3	0.607854	4a
ACAGACGAAGGAGCCGCAAAGAAGTTATTAAGGGTTGAATAATACCTCAATATAAATATCTCTCACTTATTTAAA	-3.9	0.233605	4a
ACAGACGAAGGAGCCGCAAAGAAGTTATTAAGGGTTGAATAATCACTCAATATAAATATCTCTCACTTATTTAAA	-2.7	0.127403	4a
ACAGACGAAGGAGCCGCAAAGAAGTTATTAAGGGTTGAATAATCCATCAATATAAATATCTCTCACTTATTTAAA	-3.3	0.204657	4a
ACAGACGAAGGAGCCGCAAAGAAGTTATTAAGGGTTGAATAATCCCACAATATAAATATCTCTCACTTATTTAAA	-3.4	0.0861102	4a
ACAGACGAAGGAGCCGCAAAGAAGTTATTAAGGGTTGAATAATCCCTCAAAATAAATATCTCTCACTTATTTAAA	-4.7	0.222445	4a
ACAGACGAAGGAGCCGCAAAGAAGTTATTAAGGGTTGAATAATCCCTCAACATAAATATCTCTCACTTATTTAAA	-4.1	0.237247	4a
ACAGACGAAGGAGCCGCAAAGAAGTTATTAAGGGTTGAATAATCCCTCAATATAAATATTTCTCACTTATTTAAA	-5.6	0.512464	4a
ACAGACGAAGGAGCCGCAAAGAAGTTATTAAGGGTTGAATAATCCCTCAATATAAATCTCTCTCACTTATTTAAA	-6.1	0.172841	4a
ACAGACGAAGGAGCCGCAAAGAAGTTATTAAGGGTTGAATAATCCCTCAATATAAATTTCTCTCACTTATTTAAA	-5.6	0.436395	4a
ACAGACGAAGGAGCCGCAAAGAAGTTATTAAGGGTTGAATAATCCCTCAATATACATATCTCTCACTTATTTAAA	-6.1	0.404008	4a
ACAGACGAAGGAGCCGCAAAGAAGTTATTAAGGGTTGAATAATCCCTCAATATATATATCTCTCACTTATTTAAA	-5.6	0.370963	4a
ACAGACGAAGGAGCCGCAAAGAAGTTATTAAGGGTTGAATAATCCCTCAATTTAAATATCTCTCACTTATTTAAA	-4.1	0.132078	4a
ACAGACGAAGGAGCCGCAAAGAAGTTATTAAGGGTTGAATAATCCCTCCATATAAATATCTCTCACTTATTTAAA	-4.3	0.0986537	4a
ACAGACGAAGGAGCCGCAAAGAAGTTATTAAGGGTTGAATAATCCCTCTATATAAATATCTCTCACTTATTTAAA	-5.1	0.151305	4a
ACAGACGAAGGAGCCGCAAAGAAGTTATTAAGGGTTGAATAATCCCTGAATATAAATATCTCTCACTTATTTAAA	-5.6	0.298935	4a
ACAGACGAAGGAGCCGCAAAGAAGTTATTAAGGGTTGAATAATCCCTTAATATAAATATCTCTCACTTATTTAAA	-9.7	0.607602	4a
ACAGACGAAGGAGCCGCAAAGAAGTTATTAAGGGTTGAATAATCCGTCAATATAAATATCTCTCACTTATTTAAA	-3.2	0.186903	4a
ACAGACGAAGGAGCCGCAAAGAAGTTATTAAGGGTTGAATAATCCTTCAATATAAATATCTCTCACTTATTTAAA	-5.9	0.358099	4a
ACAGACGAAGGAGCCGCAAAGAAGTTATTAAGGGTTGAATAATCTCTCAATATAAATATCTCTCACTTATTTAAA	-3.4	0.243634	4a
ACAGACGAAGGAGCCGCAAAGAAGTTATTAAGGGTTGAATAATTCCTCAATATAAATATCTCTCACTTATTTAAA	-3.2	0.10015	4a
ACAGACGAAGGAGCCGCAAAGAAGTTATTAAGGGTTGAGTAATCCCTCAATATAAATATCTCTCACTTATTTAAA	-5.6	0.374544	4a
ACAGACGAAGGAGCCGCAAAGAAGTTATTAAGGGTTGATTAATCCCTCAATATAAATATCTCTCACTTATTTAAA	-5.6	0.409024	4a
ACAGACGAAGGAGCCGCAAAGAAGTTATTAAGGGTTGTATAATCCCTCAATATAAATATCTCTCACTTATTTAAA	-5.6	0.309331	4a
ACAGACGAAGGAGCCGCAAAGAAGTTATTAAGGGTTTAATAATCCCTCAATATAAATATCTCTCACTTATTTAAA	-5.6	0.666853	4a
ACAGACGAAGGAGCCGCAAAGAAGTTATTAAGGTAAGAATAATCCCTCAATATAAATATCTCTCACTTATTTAAA	-1.5	0.0842725	4a
ACAGACGAAGGAGCCGCAAAGAAGTTATTAAGGTACGAATAATCCCTCAATATAAATATCTCTCACTTATTTAAA	-1.5	0.105906	4a
ACAGACGAAGGAGCCGCAAAGAAGTTATTAAGGTAGGAATAATCCCTCAATATAAATATCTCTCACTTATTTAAA	-2.2	0.158859	4a
ACAGACGAAGGAGCCGCAAAGAAGTTATTAAGGTATAAATAATCCCTCAATATAAATATCTCTCACTTATTTAAA	-1.8	0.111586	4a
ACAGACGAAGGAGCCGCAAAGAAGTTATTAAGGTATCAATAATCCCTCAATATAAATATCTCTCACTTATTTAAA	-1.5	0.124627	4a
ACAGACGAAGGAGCCGCAAAGAAGTTATTAAGGTATGAAAAATCCCTCAATATAAATATCTCTCACTTATTTAAA	-2.8	0.145391	4a
ACAGACGAAGGAGCCGCAAAGAAGTTATTAAGGTATGAATAAACCCTCAATATAAATATCTCTCACTTATTTAAA	-1.5	0.123643	4a
ACAGACGAAGGAGCCGCAAAGAAGTTATTAAGGTATGAATAACCCCTCAATATAAATATCTCTCACTTATTTAAA	-2.6	0.0617705	4a
ACAGACGAAGGAGCCGCAAAGAAGTTATTAAGGTATGAATAAGCCCTCAATATAAATATCTCTCACTTATTTAAA	-1.8	0.130462	4a
ACAGACGAAGGAGCCGCAAAGAAGTTATTAAGGTATGAATAATACCTCAATATAAATATCTCTCACTTATTTAAA	-7.5	1.16096	4a
ACAGACGAAGGAGCCGCAAAGAAGTTATTAAGGTATGAATAATCACTCAATATAAATATCTCTCACTTATTTAAA	-0.8	0.14168	4a
ACAGACGAAGGAGCCGCAAAGAAGTTATTAAGGTATGAATAATCCATCAATATAAATATCTCTCACTTATTTAAA	-0.8	0.144735	4a
ACAGACGAAGGAGCCGCAAAGAAGTTATTAAGGTATGAATAATCCCACAATATAAATATCTCTCACTTATTTAAA	-0.8	0.0978	4a
ACAGACGAAGGAGCCGCAAAGAAGTTATTAAGGTATGAATAATCCCCCAATATAAATATCTCTCACTTATTTAAA	-0.8	0.141324	4a
ACAGACGAAGGAGCCGCAAAGAAGTTATTAAGGTATGAATAATCCCGCAATATAAATATCTCTCACTTATTTAAA	-1.6	0.0533206	4a
ACAGACGAAGGAGCCGCAAAGAAGTTATTAAGGTATGAATAATCCCTAAATATAAATATCTCTCACTTATTTAAA	-2.8	0.167801	4a
ACAGACGAAGGAGCCGCAAAGAAGTTATTAAGGTATGAATAATCCCTCAAAATAAATATCTCTCACTTATTTAAA	-1.9	0.115434	4a
ACAGACGAAGGAGCCGCAAAGAAGTTATTAAGGTATGAATAATCCCTCAACATAAATATCTCTCACTTATTTAAA	-1.3	0.110138	4a
ACAGACGAAGGAGCCGCAAAGAAGTTATTAAGGTATGAATAATCCCTCAAGATAAATATCTCTCACTTATTTAAA	-2.3	0.150726	4a
ACAGACGAAGGAGCCGCAAAGAAGTTATTAAGGTATGAATAATCCCTCAATAAAAATATCTCTCACTTATTTAAA	-3.7	0.0613344	4a
ACAGACGAAGGAGCCGCAAAGAAGTTATTAAGGTATGAATAATCCCTCAATAGAAATATCTCTCACTTATTTAAA	-3.4	0.0725003	4a
ACAGACGAAGGAGCCGCAAAGAAGTTATTAAGGTATGAATAATCCCTCAATATAAAAATCTCTCACTTATTTAAA	-2.8	0.152944	4a
[truncated: 2,913 more rows]

## Sheet: Table S9
Table S9: Data underlying Figure 6H
Sequence	Median ∆G (kcal/mol)	Median normalized abundance	Experiment (Table S7)
ACAGACGAAGGAGCCGCAAAAAAGTTATTAAGGGATGAATAATCCCTCAATATAAATATCTCTCACTTATTTAAA	-9.7	0.886189	2a
ACAGACGAAGGAGCCGCAAACAAGTTATTAAGGGATGAATAATCCCTCAATATAAATATCTCTCACTTATTTAAA	-9.7	1.87015	2a
ACAGACGAAGGAGCCGCAAAGAAATTATTAAGGGATGAATAATCCCTCAATATAAATATCTCTCACTTATTTAAA	-9.7	0.788401	2a
ACAGACGAAGGAGCCGCAAAGAACTTATTAAGGGATGAATAATCCCTCAATATAAATATCTCTCACTTATTTAAA	-9.7	1.21222	2a
ACAGACGAAGGAGCCGCAAAGAAGATATTAAGGGATGAATAATCCCTCAATATAAATATCTCTCACTTATTTAAA	-11.1	1.7715	2a
ACAGACGAAGGAGCCGCAAAGAAGCTATTAAGGGATGAATAATCCCTCAATATAAATATCTCTCACTTATTTAAA	-9.7	1.2307	2a
ACAGACGAAGGAGCCGCAAAGAAGGTATTAAGGGATGAATAATCCCTCAATATAAATATCTCTCACTTATTTAAA	-11.4	1.88055	2a
ACAGACGAAGGAGCCGCAAAGAAGTAATTAAGGGATGAATAATCCCTCAATATAAATATCTCTCACTTATTTAAA	-8.6	0.81862	2a
ACAGACGAAGGAGCCGCAAAGAAGTCATTAAGGGATGAATAATCCCTCAATATAAATATCTCTCACTTATTTAAA	-8.4	0.945033	2a
ACAGACGAAGGAGCCGCAAAGAAGTGATTAAGGGATGAATAATCCCTCAATATAAATATCTCTCACTTATTTAAA	-8.7	0.980846	2a
ACAGACGAAGGAGCCGCAAAGAAGTTAATAAGGGATGAATAATCCCTCAATATAAATATCTCTCACTTATTTAAA	-8.2	0.941371	2a
ACAGACGAAGGAGCCGCAAAGAAGTTACTAAGGGATGAATAATCCCTCAATATAAATATCTCTCACTTATTTAAA	-8.2	0.974117	2a
ACAGACGAAGGAGCCGCAAAGAAGTTAGTAAGGGATGAATAATCCCTCAATATAAATATCTCTCACTTATTTAAA	-8.2	1.02636	2a
ACAGACGAAGGAGCCGCAAAGAAGTTATAAAGGGATGAATAATCCCTCAATATAAATATCTCTCACTTATTTAAA	-9.2	0.930799	2a
ACAGACGAAGGAGCCGCAAAGAAGTTATCAAGGGATGAATAATCCCTCAATATAAATATCTCTCACTTATTTAAA	-8.8	0.953735	2a
ACAGACGAAGGAGCCGCAAAGAAGTTATGAAGGGATGAATAATCCCTCAATATAAATATCTCTCACTTATTTAAA	-9.4	1.51877	2a
ACAGACGAAGGAGCCGCAAAGAAGTTATTAAAGGATGAATAATCCCTCAATATAAATATCTCTCACTTATTTAAA	-3.6	0.802934	2a
ACAGACGAAGGAGCCGCAAAGAAGTTATTAACGGATGAATAATCCCTCAATATAAATATCTCTCACTTATTTAAA	-3.7	0.879728	2a
ACAGACGAAGGAGCCGCAAAGAAGTTATTAAGAGATGAATAATCCCTCAATATAAATATCTCTCACTTATTTAAA	-2.8	1.01727	2a
ACAGACGAAGGAGCCGCAAAGAAGTTATTAAGCGATGAATAATCCCTCAATATAAATATCTCTCACTTATTTAAA	-2.6	1.05542	2a
ACAGACGAAGGAGCCGCAAAGAAGTTATTAAGGAATGAATAATCCCTCAATATAAATATCTCTCACTTATTTAAA	-2.8	1.06257	2a
ACAGACGAAGGAGCCGCAAAGAAGTTATTAAGGCATGAATAATCCCTCAATATAAATATCTCTCACTTATTTAAA	-2.8	1.33551	2a
ACAGACGAAGGAGCCGCAAAGAAGTTATTAAGGGAAGAATAATCCCTCAATATAAATATCTCTCACTTATTTAAA	-7.1	0.850074	2a
ACAGACGAAGGAGCCGCAAAGAAGTTATTAAGGGACGAATAATCCCTCAATATAAATATCTCTCACTTATTTAAA	-6.9	1.06765	2a
ACAGACGAAGGAGCCGCAAAGAAGTTATTAAGGGAGGAATAATCCCTCAATATAAATATCTCTCACTTATTTAAA	-8	1.00398	2a
ACAGACGAAGGAGCCGCAAAGAAGTTATTAAGGGATAAATAATCCCTCAATATAAATATCTCTCACTTATTTAAA	-8.7	0.847813	2a
ACAGACGAAGGAGCCGCAAAGAAGTTATTAAGGGATCAATAATCCCTCAATATAAATATCTCTCACTTATTTAAA	-8.4	0.943512	2a
ACAGACGAAGGAGCCGCAAAGAAGTTATTAAGGGATGAAAAATCCCTCAATATAAATATCTCTCACTTATTTAAA	-9.7	0.886932	2a
ACAGACGAAGGAGCCGCAAAGAAGTTATTAAGGGATGAACAATCCCTCAATATAAATATCTCTCACTTATTTAAA	-9.7	1.14597	2a
ACAGACGAAGGAGCCGCAAAGAAGTTATTAAGGGATGAAGAATCCCTCAATATAAATATCTCTCACTTATTTAAA	-9.7	0.993542	2a
ACAGACGAAGGAGCCGCAAAGAAGTTATTAAGGGATGAATAAACCCTCAATATAAATATCTCTCACTTATTTAAA	-5.1	0.865285	2a
ACAGACGAAGGAGCCGCAAAGAAGTTATTAAGGGATGAATAACCCCTCAATATAAATATCTCTCACTTATTTAAA	-5.5	0.889287	2a
ACAGACGAAGGAGCCGCAAAGAAGTTATTAAGGGATGAATAAGCCCTCAATATAAATATCTCTCACTTATTTAAA	-5.3	1.04424	2a
ACAGACGAAGGAGCCGCAAAGAAGTTATTAAGGGATGAATAATACCTCAATATAAATATCTCTCACTTATTTAAA	-3	1.22029	2a
ACAGACGAAGGAGCCGCAAAGAAGTTATTAAGGGATGAATAATCACTCAATATAAATATCTCTCACTTATTTAAA	-2.7	1.52081	2a
ACAGACGAAGGAGCCGCAAAGAAGTTATTAAGGGATGAATAATCCATCAATATAAATATCTCTCACTTATTTAAA	-4.3	0.893048	2a
ACAGACGAAGGAGCCGCAAAGAAGTTATTAAGGGATGAATAATCCCACAATATAAATATCTCTCACTTATTTAAA	-7.5	1.06997	2a
ACAGACGAAGGAGCCGCAAAGAAGTTATTAAGGGATGAATAATCCCCCAATATAAATATCTCTCACTTATTTAAA	-7.6	0.873213	2a
ACAGACGAAGGAGCCGCAAAGAAGTTATTAAGGGATGAATAATCCCGCAATATAAATATCTCTCACTTATTTAAA	-8.5	1.62595	2a
ACAGACGAAGGAGCCGCAAAGAAGTTATTAAGGGATGAATAATCCCTAAATATAAATATCTCTCACTTATTTAAA	-9.7	0.848111	2a
ACAGACGAAGGAGCCGCAAAGAAGTTATTAAGGGATGAATAATCCCTCAAAATAAATATCTCTCACTTATTTAAA	-8.8	1.14012	2a
ACAGACGAAGGAGCCGCAAAGAAGTTATTAAGGGATGAATAATCCCTCAACATAAATATCTCTCACTTATTTAAA	-8.2	1.02142	2a
ACAGACGAAGGAGCCGCAAAGAAGTTATTAAGGGATGAATAATCCCTCAAGATAAATATCTCTCACTTATTTAAA	-9.2	1.06346	2a
ACAGACGAAGGAGCCGCAAAGAAGTTATTAAGGGATGAATAATCCCTCAATAAAAATATCTCTCACTTATTTAAA	-10.6	3.35535	2a
ACAGACGAAGGAGCCGCAAAGAAGTTATTAAGGGATGAATAATCCCTCAATACAAATATCTCTCACTTATTTAAA	-9.6	3.72115	2a
ACAGACGAAGGAGCCGCAAAGAAGTTATTAAGGGATGAATAATCCCTCAATAGAAATATCTCTCACTTATTTAAA	-10.3	3.42611	2a
ACAGACGAAGGAGCCGCAAAGAAGTTATTAAGGGATGAATAATCCCTCAATATAAAAATCTCTCACTTATTTAAA	-9.7	1.29311	2a
ACAGACGAAGGAGCCGCAAAGAAGTTATTAAGGGATGAATAATCCCTCAATATAAACATCTCTCACTTATTTAAA	-9.7	1.70546	2a
ACAGACGAAGGAGCCGCAAAGAAGTTATTAAGGGATGAATAATCCCTCAATATAAAGATCTCTCACTTATTTAAA	-9.7	1.69576	2a
ACAGACGAAGGAGCCGCAAAGAAGTTATTAAGGGATGAATAATCCCTCAATATAAATAACTCTCACTTATTTAAA	-9.7	1.21634	2a
ACAGACGAAGGAGCCGCAAAGAAGTTATTAAGGGATGAATAATCCCTCAATATAAATACCTCTCACTTATTTAAA	-9.7	1.54426	2a
ACAGACGAAGGAGCCGCAAAGAAGTTATTAAGGGATGAATAATCCCTCAATATAAATAGCTCTCACTTATTTAAA	-9.7	1.48592	2a
ACAGACGAAGGAGCCGCAAAGAAGTTATTAAGGGATGAATAATCCCTCAATATAAATATATCTCACTTATTTAAA	-9.7	0.907179	2a
ACAGACGAAGGAGCCGCAAAGAAGTTATTAAGGGATGAATAATCCCTCAATATAAATATCTCTCACTTATTTAAG	-9.7	1.28761	2a
ACAGACGAAGGAGCCGCAAAGAAGTTATTAAGGGATGAATAATCCCTCAATATAAATATTTCTCACTTATTTAAA	-9.7	1.02899	2a
ACAGACGAAGGAGCCGCAAAGAAGTTATTAAGGGATGAATAATCCCTCAATATAAATCTCTCTCACTTATTTAAA	-10.2	1.52914	2a
ACAGACGAAGGAGCCGCAAAGAAGTTATTAAGGGATGAATAATCCCTCAATATAAATGTCTCTCACTTATTTAAA	-9.7	1.62992	2a
ACAGACGAAGGAGCCGCAAAGAAGTTATTAAGGGATGAATAATCCCTCAATATAAATTTCTCTCACTTATTTAAA	-9.7	1.15014	2a
ACAGACGAAGGAGCCGCAAAGAAGTTATTAAGGGATGAATAATCCCTCAATATAACTATCTCTCACTTATTTAAA	-12.1	4.25197	2a
ACAGACGAAGGAGCCGCAAAGAAGTTATTAAGGGATGAATAATCCCTCAATATAAGTATCTCTCACTTATTTAAA	-9.7	3.29679	2a
ACAGACGAAGGAGCCGCAAAGAAGTTATTAAGGGATGAATAATCCCTCAATATAATTATCTCTCACTTATTTAAA	-9.8	2.57359	2a
ACAGACGAAGGAGCCGCAAAGAAGTTATTAAGGGATGAATAATCCCTCAATATACATATCTCTCACTTATTTAAA	-10.2	1.76714	2a
ACAGACGAAGGAGCCGCAAAGAAGTTATTAAGGGATGAATAATCCCTCAATATAGATATCTCTCACTTATTTAAA	-9.7	1.01061	2a
ACAGACGAAGGAGCCGCAAAGAAGTTATTAAGGGATGAATAATCCCTCAATATATATATCTCTCACTTATTTAAA	-9.7	0.897006	2a
ACAGACGAAGGAGCCGCAAAGAAGTTATTAAGGGATGAATAATCCCTCAATATCAATATCTCTCACTTATTTAAA	-10.1	4.17193	2a
ACAGACGAAGGAGCCGCAAAGAAGTTATTAAGGGATGAATAATCCCTCAATATGAATATCTCTCACTTATTTAAA	-9.7	4.6538	2a
ACAGACGAAGGAGCCGCAAAGAAGTTATTAAGGGATGAATAATCCCTCAATATTAATATCTCTCACTTATTTAAA	-9.7	3.95314	2a
ACAGACGAAGGAGCCGCAAAGAAGTTATTAAGGGATGAATAATCCCTCAATCTAAATATCTCTCACTTATTTAAA	-8.2	3.21151	2a
ACAGACGAAGGAGCCGCAAAGAAGTTATTAAGGGATGAATAATCCCTCAATGTAAATATCTCTCACTTATTTAAA	-9.2	4.1482	2a
ACAGACGAAGGAGCCGCAAAGAAGTTATTAAGGGATGAATAATCCCTCAATTTAAATATCTCTCACTTATTTAAA	-8.2	2.92572	2a
ACAGACGAAGGAGCCGCAAAGAAGTTATTAAGGGATGAATAATCCCTCACTATAAATATCTCTCACTTATTTAAA	-8.2	1.01293	2a
ACAGACGAAGGAGCCGCAAAGAAGTTATTAAGGGATGAATAATCCCTCAGTATAAATATCTCTCACTTATTTAAA	-9.7	1.21141	2a
ACAGACGAAGGAGCCGCAAAGAAGTTATTAAGGGATGAATAATCCCTCATTATAAATATCTCTCACTTATTTAAA	-8.2	0.960571	2a
ACAGACGAAGGAGCCGCAAAGAAGTTATTAAGGGATGAATAATCCCTCCATATAAATATCTCTCACTTATTTAAA	-8.4	0.821782	2a
ACAGACGAAGGAGCCGCAAAGAAGTTATTAAGGGATGAATAATCCCTCGATATAAATATCTCTCACTTATTTAAA	-10.1	0.93103	2a
ACAGACGAAGGAGCCGCAAAGAAGTTATTAAGGGATGAATAATCCCTCTATATAAATATCTCTCACTTATTTAAA	-9.2	0.630004	2a
ACAGACGAAGGAGCCGCAAAGAAGTTATTAAGGGATGAATAATCCCTGAATATAAATATCTCTCACTTATTTAAA	-9.7	0.967153	2a
ACAGACGAAGGAGCCGCAAAGAAGTTATTAAGGGATGAATAATCCCTTAATATAAATATCTCTCACTTATTTAAA	-13.8	2.10561	2a
ACAGACGAAGGAGCCGCAAAGAAGTTATTAAGGGATGAATAATCCGTCAATATAAATATCTCTCACTTATTTAAA	-5.7	0.65055	2a
ACAGACGAAGGAGCCGCAAAGAAGTTATTAAGGGATGAATAATCCTTCAATATAAATATCTCTCACTTATTTAAA	-7	0.764662	2a
ACAGACGAAGGAGCCGCAAAGAAGTTATTAAGGGATGAATAATCGCTCAATATAAATATCTCTCACTTATTTAAA	-5.3	1.37568	2a
ACAGACGAAGGAGCCGCAAAGAAGTTATTAAGGGATGAATAATCTCTCAATATAAATATCTCTCACTTATTTAAA	-6.7	0.894946	2a
ACAGACGAAGGAGCCGCAAAGAAGTTATTAAGGGATGAATAATGCCTCAATATAAATATCTCTCACTTATTTAAA	-5.4	1.25254	2a
ACAGACGAAGGAGCCGCAAAGAAGTTATTAAGGGATGAATAATTCCTCAATATAAATATCTCTCACTTATTTAAA	-6.8	0.947719	2a
ACAGACGAAGGAGCCGCAAAGAAGTTATTAAGGGATGAATACTCCCTCAATATAAATATCTCTCACTTATTTAAA	-7.1	0.965648	2a
ACAGACGAAGGAGCCGCAAAGAAGTTATTAAGGGATGAATAGTCCCTCAATATAAATATCTCTCACTTATTTAAA	-9.4	1.13601	2a
ACAGACGAAGGAGCCGCAAAGAAGTTATTAAGGGATGAATATTCCCTCAATATAAATATCTCTCACTTATTTAAA	-8	0.998205	2a
ACAGACGAAGGAGCCGCAAAGAAGTTATTAAGGGATGAATCATCCCTCAATATAAATATCTCTCACTTATTTAAA	-10.6	1.15651	2a
ACAGACGAAGGAGCCGCAAAGAAGTTATTAAGGGATGAATGATCCCTCAATATAAATATCTCTCACTTATTTAAA	-9.7	1.11467	2a
ACAGACGAAGGAGCCGCAAAGAAGTTATTAAGGGATGAATTATCCCTCAATATAAATATCTCTCACTTATTTAAA	-9	1.04862	2a
ACAGACGAAGGAGCCGCAAAGAAGTTATTAAGGGATGACTAATCCCTCAATATAAATATCTCTCACTTATTTAAA	-9.7	1.18869	2a
ACAGACGAAGGAGCCGCAAAGAAGTTATTAAGGGATGAGTAATCCCTCAATATAAATATCTCTCACTTATTTAAA	-9.7	1.07271	2a
ACAGACGAAGGAGCCGCAAAGAAGTTATTAAGGGATGATTAATCCCTCAATATAAATATCTCTCACTTATTTAAA	-9.7	1.0395	2a
ACAGACGAAGGAGCCGCAAAGAAGTTATTAAGGGATGCATAATCCCTCAATATAAATATCTCTCACTTATTTAAA	-9.7	1.17312	2a
ACAGACGAAGGAGCCGCAAAGAAGTTATTAAGGGATGGATAATCCCTCAATATAAATATCTCTCACTTATTTAAA	-9.7	1.27944	2a
ACAGACGAAGGAGCCGCAAAGAAGTTATTAAGGGATGTATAATCCCTCAATATAAATATCTCTCACTTATTTAAA	-9.7	1.19642	2a
ACAGACGAAGGAGCCGCAAAGAAGTTATTAAGGGATTAATAATCCCTCAATATAAATATCTCTCACTTATTTAAA	-8.9	0.848634	2a
ACAGACGAAGGAGCCGCAAAGAAGTTATTAAGGGCTGAATAATCCCTCAATATAAATATCTCTCACTTATTTAAA	-5	1.12838	2a
ACAGACGAAGGAGCCGCAAAGAAGTTATTAAGGGGTGAATAATCCCTCAATATAAATATCTCTCACTTATTTAAA	-9.1	0.927627	2a
ACAGACGAAGGAGCCGCAAAGAAGTTATTAAGGGTTGAATAATCCCTCAATATAAATATCTCTCACTTATTTAAA	-5.6	0.905607	2a
ACAGACGAAGGAGCCGCAAAGAAGTTATTAAGGTATGAATAATCCCTCAATATAAATATCTCTCACTTATTTAAA	-2.8	1.11018	2a
ACAGACGAAGGAGCCGCAAAGAAGTTATTAAGTGATGAATAATCCCTCAATATAAATATCTCTCACTTATTTAAA	-2.5	1.63847	2a
ACAGACGAAGGAGCCGCAAAGAAGTTATTAATGGATGAATAATCCCTCAATATAAATATCTCTCACTTATTTAAA	-3.5	0.777392	2a
ACAGACGAAGGAGCCGCAAAGAAGTTATTACGGGATGAATAATCCCTCAATATAAATATCTCTCACTTATTTAAA	-7.4	0.732299	2a
ACAGACGAAGGAGCCGCAAAGAAGTTATTAGGGGATGAATAATCCCTCAATATAAATATCTCTCACTTATTTAAA	-9.7	1.04788	2a
ACAGACGAAGGAGCCGCAAAGAAGTTATTATGGGATGAATAATCCCTCAATATAAATATCTCTCACTTATTTAAA	-8.3	0.827897	2a
ACAGACGAAGGAGCCGCAAAGAAGTTATTCAGGGATGAATAATCCCTCAATATAAATATCTCTCACTTATTTAAA	-9.7	1.1353	2a
ACAGACGAAGGAGCCGCAAAGAAGTTATTGAGGGATGAATAATCCCTCAATATAAATATCTCTCACTTATTTAAA	-16.1	4.31403	2a
ACAGACGAAGGAGCCGCAAAGAAGTTATTTAGGGATGAATAATCCCTCAATATAAATATCTCTCACTTATTTAAA	-9.7	0.974452	2a
ACAGACGAAGGAGCCGCAAAGAAGTTCTTAAGGGATGAATAATCCCTCAATATAAATATCTCTCACTTATTTAAA	-8.2	0.95833	2a
ACAGACGAAGGAGCCGCAAAGAAGTTGTTAAGGGATGAATAATCCCTCAATATAAATATCTCTCACTTATTTAAA	-9.7	1.07006	2a
ACAGACGAAGGAGCCGCAAAGAAGTTTTTAAGGGATGAATAATCCCTCAATATAAATATCTCTCACTTATTTAAA	-8.2	0.640839	2a
ACAGACGAAGGAGCCGCAAAGAATTTATTAAGGGATGAATAATCCCTCAATATAAATATCTCTCACTTATTTAAA	-9.8	0.829321	2a
ACAGACGAAGGAGCCGCAAAGACGTTATTAAGGGATGAATAATCCCTCAATATAAATATCTCTCACTTATTTAAA	-9.7	1.64442	2a
ACAGACGAAGGAGCCGCAAAGAGGTTATTAAGGGATGAATAATCCCTCAATATAAATATCTCTCACTTATTTAAA	-9.7	1.69433	2a
ACAGACGAAGGAGCCGCAAAGATGTTATTAAGGGATGAATAATCCCTCAATATAAATATCTCTCACTTATTTAAA	-9.7	1.30555	2a
ACAGACGAAGGAGCCGCAAAGCAGTTATTAAGGGATGAATAATCCCTCAATATAAATATCTCTCACTTATTTAAA	-9.7	1.42714	2a
ACAGACGAAGGAGCCGCAAAGGAGTTATTAAGGGATGAATAATCCCTCAATATAAATATCTCTCACTTATTTAAA	-9.7	1.05993	2a
ACAGACGAAGGAGCCGCAAAGTAGTTATTAAGGGATGAATAATCCCTCAATATAAATATCTCTCACTTATTTAAA	-9.7	1.0976	2a
ACAGACGAAGGAGCCGCAAATAAGTTATTAAGGGATGAATAATCCCTCAATATAAATATCTCTCACTTATTTAAA	-9.7	1.20265	2a
ACAGACGAAGGAGCCGCAACGAAGTTATTAAGGGATGAATAATCCCTCAATATAAATATCTCTCACTTATTTAAA	-9.7	1.08356	2a
ACAGACGAAGGAGCCGCAAGGAAGTTATTAAGGGATGAATAATCCCTCAATATAAATATCTCTCACTTATTTAAA	-9.7	1.17636	2a
ACAGACGAAGGAGCCGCAATGAAGTTATTAAGGGATGAATAATCCCTCAATATAAATATCTCTCACTTATTTAAA	-9.7	1.14884	2a
ACAGACGAAGGAGCCGCACAGAAGTTATTAAGGGATGAATAATCCCTCAATATAAATATCTCTCACTTATTTAAA	-9.7	1.01573	2a
ACAGACGAAGGAGCCGCAGAGAAGTTATTAAGGGATGAATAATCCCTCAATATAAATATCTCTCACTTATTTAAA	-9.7	1.37575	2a
ACAGACGAAGGAGCCGCATAGAAGTTATTAAGGGATGAATAATCCCTCAATATAAATATCTCTCACTTATTTAAA	-9.7	0.97809	2a
ACAGACGAAGGAGCCGCCAAGAAGTTATTAAGGGATGAATAATCCCTCAATATAAATATCTCTCACTTATTTAAA	-9.7	0.978736	2a
ACAGACGAAGGAGCCGCGAAGAAGTTATTAAGGGATGAATAATCCCTCAATATAAATATCTCTCACTTATTTAAA	-9.7	1.05101	2a
ACAGACGAAGGAGCCGCTAAGAAGTTATTAAGGGATGAATAATCCCTCAATATAAATATCTCTCACTTATTTAAA	-9.7	0.883119	2a
ACAGACGAAGGAGCCGCAAAAAAATTATTAAGGGATGAATAATCCCTCAATATAAATATCTCTCACTTATTTAAA	-9.7	0.774033	2a
ACAGACGAAGGAGCCGCAAAAAAGCTATTAAGGGATGAATAATCCCTCAATATAAATATCTCTCACTTATTTAAA	-9.7	0.992531	2a
ACAGACGAAGGAGCCGCAAAAAAGGTATTAAGGGATGAATAATCCCTCAATATAAATATCTCTCACTTATTTAAA	-11.4	2.097	2a
ACAGACGAAGGAGCCGCAAAAAAGTAATTAAGGGATGAATAATCCCTCAATATAAATATCTCTCACTTATTTAAA	-8.6	0.830948	2a
ACAGACGAAGGAGCCGCAAAAAAGTGATTAAGGGATGAATAATCCCTCAATATAAATATCTCTCACTTATTTAAA	-8.7	0.748918	2a
ACAGACGAAGGAGCCGCAAAAAAGTTAATAAGGGATGAATAATCCCTCAATATAAATATCTCTCACTTATTTAAA	-8.2	0.866138	2a
ACAGACGAAGGAGCCGCAAAAAAGTTACTAAGGGATGAATAATCCCTCAATATAAATATCTCTCACTTATTTAAA	-8.2	0.91701	2a
ACAGACGAAGGAGCCGCAAAAAAGTTATAAAGGGATGAATAATCCCTCAATATAAATATCTCTCACTTATTTAAA	-9.2	0.752257	2a
ACAGACGAAGGAGCCGCAAAAAAGTTATTAAAGGATGAATAATCCCTCAATATAAATATCTCTCACTTATTTAAA	-3.6	0.751256	2a
ACAGACGAAGGAGCCGCAAAAAAGTTATTAAGAGATGAATAATCCCTCAATATAAATATCTCTCACTTATTTAAA	-2.8	0.820746	2a
ACAGACGAAGGAGCCGCAAAAAAGTTATTAAGCGATGAATAATCCCTCAATATAAATATCTCTCACTTATTTAAA	-2.6	0.950425	2a
ACAGACGAAGGAGCCGCAAAAAAGTTATTAAGGAATGAATAATCCCTCAATATAAATATCTCTCACTTATTTAAA	-2.8	1.04496	2a
ACAGACGAAGGAGCCGCAAAAAAGTTATTAAGGCATGAATAATCCCTCAATATAAATATCTCTCACTTATTTAAA	-2.8	1.29993	2a
ACAGACGAAGGAGCCGCAAAAAAGTTATTAAGGGAAGAATAATCCCTCAATATAAATATCTCTCACTTATTTAAA	-7.1	0.897175	2a
ACAGACGAAGGAGCCGCAAAAAAGTTATTAAGGGACGAATAATCCCTCAATATAAATATCTCTCACTTATTTAAA	-6.9	0.98055	2a
ACAGACGAAGGAGCCGCAAAAAAGTTATTAAGGGATAAATAATCCCTCAATATAAATATCTCTCACTTATTTAAA	-8.7	0.571972	2a
ACAGACGAAGGAGCCGCAAAAAAGTTATTAAGGGATCAATAATCCCTCAATATAAATATCTCTCACTTATTTAAA	-8.4	0.919984	2a
ACAGACGAAGGAGCCGCAAAAAAGTTATTAAGGGATGAAAAATCCCTCAATATAAATATCTCTCACTTATTTAAA	-9.7	0.845192	2a
ACAGACGAAGGAGCCGCAAAAAAGTTATTAAGGGATGAACAATCCCTCAATATAAATATCTCTCACTTATTTAAA	-9.7	0.984461	2a
ACAGACGAAGGAGCCGCAAAAAAGTTATTAAGGGATGAATAAACCCTCAATATAAATATCTCTCACTTATTTAAA	-5.1	0.695715	2a
ACAGACGAAGGAGCCGCAAAAAAGTTATTAAGGGATGAATAACCCCTCAATATAAATATCTCTCACTTATTTAAA	-5.5	0.895304	2a
ACAGACGAAGGAGCCGCAAAAAAGTTATTAAGGGATGAATAAGCCCTCAATATAAATATCTCTCACTTATTTAAA	-5.3	0.73943	2a
ACAGACGAAGGAGCCGCAAAAAAGTTATTAAGGGATGAATAATACCTCAATATAAATATCTCTCACTTATTTAAA	-3	1.18593	2a
ACAGACGAAGGAGCCGCAAAAAAGTTATTAAGGGATGAATAATCACTCAATATAAATATCTCTCACTTATTTAAA	-2.7	1.26456	2a
ACAGACGAAGGAGCCGCAAAAAAGTTATTAAGGGATGAATAATCCATCAATATAAATATCTCTCACTTATTTAAA	-4.3	0.677983	2a
ACAGACGAAGGAGCCGCAAAAAAGTTATTAAGGGATGAATAATCCCACAATATAAATATCTCTCACTTATTTAAA	-7.5	0.915419	2a
ACAGACGAAGGAGCCGCAAAAAAGTTATTAAGGGATGAATAATCCCCCAATATAAATATCTCTCACTTATTTAAA	-7.6	0.666174	2a
ACAGACGAAGGAGCCGCAAAAAAGTTATTAAGGGATGAATAATCCCGCAATATAAATATCTCTCACTTATTTAAA	-8.5	1.33026	2a
ACAGACGAAGGAGCCGCAAAAAAGTTATTAAGGGATGAATAATCCCTAAATATAAATATCTCTCACTTATTTAAA	-9.7	0.684999	2a
ACAGACGAAGGAGCCGCAAAAAAGTTATTAAGGGATGAATAATCCCTCAAAATAAATATCTCTCACTTATTTAAA	-8.8	1.19295	2a
ACAGACGAAGGAGCCGCAAAAAAGTTATTAAGGGATGAATAATCCCTCAACATAAATATCTCTCACTTATTTAAA	-8.2	0.97432	2a
ACAGACGAAGGAGCCGCAAAAAAGTTATTAAGGGATGAATAATCCCTCAAGATAAATATCTCTCACTTATTTAAA	-9.2	1.05409	2a
ACAGACGAAGGAGCCGCAAAAAAGTTATTAAGGGATGAATAATCCCTCAATATAAAAATCTCTCACTTATTTAAA	-9.7	1.37068	2a
ACAGACGAAGGAGCCGCAAAAAAGTTATTAAGGGATGAATAATCCCTCAATATAAATGTCTCTCACTTATTTAAA	-9.7	1.35853	2a
ACAGACGAAGGAGCCGCAAAAAAGTTATTAAGGGATGAATAATCCCTCAATATAGATATCTCTCACTTATTTAAA	-9.7	0.837096	2a
ACAGACGAAGGAGCCGCAAAAAAGTTATTAAGGGATGAATAATCCCTCAATATGAATATCTCTCACTTATTTAAA	-9.7	2.72873	2a
ACAGACGAAGGAGCCGCAAAAAAGTTATTAAGGGATGAATAATCCCTCAATCTAAATATCTCTCACTTATTTAAA	-8.2	2.94019	2a
ACAGACGAAGGAGCCGCAAAAAAGTTATTAAGGGATGAATAATCCCTCAGTATAAATATCTCTCACTTATTTAAA	-9.7	1.23138	2a
ACAGACGAAGGAGCCGCAAAAAAGTTATTAAGGGATGAATAATCCCTCATTATAAATATCTCTCACTTATTTAAA	-8.2	0.871878	2a
ACAGACGAAGGAGCCGCAAAAAAGTTATTAAGGGATGAATAATCCCTCGATATAAATATCTCTCACTTATTTAAA	-10.1	0.782529	2a
ACAGACGAAGGAGCCGCAAAAAAGTTATTAAGGGATGAATAATCCGTCAATATAAATATCTCTCACTTATTTAAA	-5.7	0.552115	2a
ACAGACGAAGGAGCCGCAAAAAAGTTATTAAGGGATGAATAATCCTTCAATATAAATATCTCTCACTTATTTAAA	-7	0.718074	2a
ACAGACGAAGGAGCCGCAAAAAAGTTATTAAGGGATGAATAATCTCTCAATATAAATATCTCTCACTTATTTAAA	-6.7	0.90898	2a
ACAGACGAAGGAGCCGCAAAAAAGTTATTAAGGGATGAATAATTCCTCAATATAAATATCTCTCACTTATTTAAA	-6.8	0.870144	2a
ACAGACGAAGGAGCCGCAAAAAAGTTATTAAGGGATGAATACTCCCTCAATATAAATATCTCTCACTTATTTAAA	-7.1	1.2602	2a
ACAGACGAAGGAGCCGCAAAAAAGTTATTAAGGGATGAATAGTCCCTCAATATAAATATCTCTCACTTATTTAAA	-9.4	0.826748	2a
ACAGACGAAGGAGCCGCAAAAAAGTTATTAAGGGATGAATATTCCCTCAATATAAATATCTCTCACTTATTTAAA	-8	0.882785	2a
ACAGACGAAGGAGCCGCAAAAAAGTTATTAAGGGATGACTAATCCCTCAATATAAATATCTCTCACTTATTTAAA	-9.7	0.971779	2a
ACAGACGAAGGAGCCGCAAAAAAGTTATTAAGGGATGAGTAATCCCTCAATATAAATATCTCTCACTTATTTAAA	-9.7	1.09783	2a
ACAGACGAAGGAGCCGCAAAAAAGTTATTAAGGGATGCATAATCCCTCAATATAAATATCTCTCACTTATTTAAA	-9.7	1.33489	2a
ACAGACGAAGGAGCCGCAAAAAAGTTATTAAGGGATGTATAATCCCTCAATATAAATATCTCTCACTTATTTAAA	-9.7	1.02328	2a
ACAGACGAAGGAGCCGCAAAAAAGTTATTAAGGGATTAATAATCCCTCAATATAAATATCTCTCACTTATTTAAA	-8.9	0.903747	2a
ACAGACGAAGGAGCCGCAAAAAAGTTATTAAGGGCTGAATAATCCCTCAATATAAATATCTCTCACTTATTTAAA	-5	0.94618	2a
ACAGACGAAGGAGCCGCAAAAAAGTTATTAAGGGGTGAATAATCCCTCAATATAAATATCTCTCACTTATTTAAA	-9.1	0.885087	2a
ACAGACGAAGGAGCCGCAAAAAAGTTATTAAGGGTTGAATAATCCCTCAATATAAATATCTCTCACTTATTTAAA	-5.6	0.844248	2a
ACAGACGAAGGAGCCGCAAAAAAGTTATTAAGGTATGAATAATCCCTCAATATAAATATCTCTCACTTATTTAAA	-2.8	0.997017	2a
ACAGACGAAGGAGCCGCAAAAAAGTTATTAAGTGATGAATAATCCCTCAATATAAATATCTCTCACTTATTTAAA	-2.5	1.83807	2a
ACAGACGAAGGAGCCGCAAAAAAGTTATTAATGGATGAATAATCCCTCAATATAAATATCTCTCACTTATTTAAA	-3.5	0.560471	2a
ACAGACGAAGGAGCCGCAAAAAAGTTATTACGGGATGAATAATCCCTCAATATAAATATCTCTCACTTATTTAAA	-7.4	0.525814	2a
ACAGACGAAGGAGCCGCAAAAAAGTTATTATGGGATGAATAATCCCTCAATATAAATATCTCTCACTTATTTAAA	-8.3	0.707161	2a
ACAGACGAAGGAGCCGCAAAAAAGTTGTTAAGGGATGAATAATCCCTCAATATAAATATCTCTCACTTATTTAAA	-9.7	1.02686	2a
ACAGACGAAGGAGCCGCAAAAAAGTTTTTAAGGGATGAATAATCCCTCAATATAAATATCTCTCACTTATTTAAA	-8.2	0.657016	2a
ACAGACGAAGGAGCCGCAAAAAATTTATTAAGGGATGAATAATCCCTCAATATAAATATCTCTCACTTATTTAAA	-9.8	0.646179	2a
ACAGACGAAGGAGCCGCAAAACAGTTATTAAGGGATGAATAATCCCTCAATATAAATATCTCTCACTTATTTAAA	-9.7	1.01672	2a
ACAGACGAAGGAGCCGCAAACAAATTATTAAGGGATGAATAATCCCTCAATATAAATATCTCTCACTTATTTAAA	-9.7	0.922808	2a
ACAGACGAAGGAGCCGCAAACAACTTATTAAGGGATGAATAATCCCTCAATATAAATATCTCTCACTTATTTAAA	-9.7	2.6175	2a
ACAGACGAAGGAGCCGCAAACAAGTAATTAAGGGATGAATAATCCCTCAATATAAATATCTCTCACTTATTTAAA	-8.6	1.3516	2a
ACAGACGAAGGAGCCGCAAACAAGTGATTAAGGGATGAATAATCCCTCAATATAAATATCTCTCACTTATTTAAA	-8.7	2.21783	2a
ACAGACGAAGGAGCCGCAAACAAGTTACTAAGGGATGAATAATCCCTCAATATAAATATCTCTCACTTATTTAAA	-8.2	2.02423	2a
ACAGACGAAGGAGCCGCAAACAAGTTATTAAAGGATGAATAATCCCTCAATATAAATATCTCTCACTTATTTAAA	-3.6	1.68541	2a
ACAGACGAAGGAGCCGCAAACAAGTTATTAACGGATGAATAATCCCTCAATATAAATATCTCTCACTTATTTAAA	-3.7	1.79127	2a
ACAGACGAAGGAGCCGCAAACAAGTTATTAAGAGATGAATAATCCCTCAATATAAATATCTCTCACTTATTTAAA	-2.8	1.96761	2a
ACAGACGAAGGAGCCGCAAACAAGTTATTAAGCGATGAATAATCCCTCAATATAAATATCTCTCACTTATTTAAA	-2.6	1.55708	2a
ACAGACGAAGGAGCCGCAAACAAGTTATTAAGGAATGAATAATCCCTCAATATAAATATCTCTCACTTATTTAAA	-2.8	2.31952	2a
ACAGACGAAGGAGCCGCAAACAAGTTATTAAGGGATGAATAAACCCTCAATATAAATATCTCTCACTTATTTAAA	-5.1	1.60811	2a
ACAGACGAAGGAGCCGCAAACAAGTTATTAAGGGATGAATAATACCTCAATATAAATATCTCTCACTTATTTAAA	-3	2.48646	2a
ACAGACGAAGGAGCCGCAAACAAGTTATTAAGGGATGAATAATCCATCAATATAAATATCTCTCACTTATTTAAA	-4.3	2.26252	2a
ACAGACGAAGGAGCCGCAAACAAGTTATTAAGGGATGAATAATCCCACAATATAAATATCTCTCACTTATTTAAA	-7.5	1.51139	2a
ACAGACGAAGGAGCCGCAAACAAGTTATTAAGGGATGAATAATCCCTCAAAATAAATATCTCTCACTTATTTAAA	-8.8	1.73001	2a
ACAGACGAAGGAGCCGCAAACAAGTTATTAAGGGATGAATAATCCCTCAAGATAAATATCTCTCACTTATTTAAA	-9.2	1.74575	2a
ACAGACGAAGGAGCCGCAAACAAGTTATTAAGGGATGAATAATCCCTCAATATAAATAACTCTCACTTATTTAAA	-9.7	1.82298	2a
ACAGACGAAGGAGCCGCAAACAAGTTATTAAGGGATGAATAATCCCTCAATATACATATCTCTCACTTATTTAAA	-10.2	2.10108	2a
ACAGACGAAGGAGCCGCAAACAAGTTATTAAGGGATGAATAATCCCTCAATATTAATATCTCTCACTTATTTAAA	-9.7	4.93354	2a
ACAGACGAAGGAGCCGCAAACAAGTTATTAAGGGATGAATAATCTCTCAATATAAATATCTCTCACTTATTTAAA	-6.7	1.86624	2a
ACAGACGAAGGAGCCGCAAACAAGTTATTAAGGGATGAATTATCCCTCAATATAAATATCTCTCACTTATTTAAA	-9	2.33957	2a
ACAGACGAAGGAGCCGCAAACAAGTTATTAAGGGATGACTAATCCCTCAATATAAATATCTCTCACTTATTTAAA	-9.7	2.15215	2a
ACAGACGAAGGAGCCGCAAACAAGTTATTAAGGGATTAATAATCCCTCAATATAAATATCTCTCACTTATTTAAA	-8.9	2.03752	2a
ACAGACGAAGGAGCCGCAAACAAGTTATTAAGGTATGAATAATCCCTCAATATAAATATCTCTCACTTATTTAAA	-2.8	1.7968	2a
ACAGACGAAGGAGCCGCAAACAAGTTATTAAGTGATGAATAATCCCTCAATATAAATATCTCTCACTTATTTAAA	-2.5	2.03512	2a
ACAGACGAAGGAGCCGCAAACAAGTTATTAATGGATGAATAATCCCTCAATATAAATATCTCTCACTTATTTAAA	-3.5	2.02381	2a
ACAGACGAAGGAGCCGCAAACAAGTTATTCAGGGATGAATAATCCCTCAATATAAATATCTCTCACTTATTTAAA	-9.7	2.39445	2a
ACAGACGAAGGAGCCGCAAACAAGTTTTTAAGGGATGAATAATCCCTCAATATAAATATCTCTCACTTATTTAAA	-8.2	1.40397	2a
ACAGACGAAGGAGCCGCAAAGAAACTATTAAGGGATGAATAATCCCTCAATATAAATATCTCTCACTTATTTAAA	-9.7	1.14032	2a
ACAGACGAAGGAGCCGCAAAGAAATAATTAAGGGATGAATAATCCCTCAATATAAATATCTCTCACTTATTTAAA	-8.6	0.561156	2a
ACAGACGAAGGAGCCGCAAAGAAATGATTAAGGGATGAATAATCCCTCAATATAAATATCTCTCACTTATTTAAA	-8.7	0.870537	2a
ACAGACGAAGGAGCCGCAAAGAAATTAATAAGGGATGAATAATCCCTCAATATAAATATCTCTCACTTATTTAAA	-8.2	0.686208	2a
ACAGACGAAGGAGCCGCAAAGAAATTAGTAAGGGATGAATAATCCCTCAATATAAATATCTCTCACTTATTTAAA	-8.2	0.762434	2a
ACAGACGAAGGAGCCGCAAAGAAATTATAAAGGGATGAATAATCCCTCAATATAAATATCTCTCACTTATTTAAA	-9.2	0.644809	2a
ACAGACGAAGGAGCCGCAAAGAAATTATTAAAGGATGAATAATCCCTCAATATAAATATCTCTCACTTATTTAAA	-3.6	0.555805	2a
ACAGACGAAGGAGCCGCAAAGAAATTATTAACGGATGAATAATCCCTCAATATAAATATCTCTCACTTATTTAAA	-3.7	0.638973	2a
ACAGACGAAGGAGCCGCAAAGAAATTATTAAGAGATGAATAATCCCTCAATATAAATATCTCTCACTTATTTAAA	-2.8	0.665348	2a
ACAGACGAAGGAGCCGCAAAGAAATTATTAAGCGATGAATAATCCCTCAATATAAATATCTCTCACTTATTTAAA	-2.6	0.846674	2a
ACAGACGAAGGAGCCGCAAAGAAATTATTAAGGAATGAATAATCCCTCAATATAAATATCTCTCACTTATTTAAA	-2.8	0.680969	2a
ACAGACGAAGGAGCCGCAAAGAAATTATTAAGGCATGAATAATCCCTCAATATAAATATCTCTCACTTATTTAAA	-2.8	0.973177	2a
ACAGACGAAGGAGCCGCAAAGAAATTATTAAGGGAAGAATAATCCCTCAATATAAATATCTCTCACTTATTTAAA	-7.1	0.648162	2a
ACAGACGAAGGAGCCGCAAAGAAATTATTAAGGGACGAATAATCCCTCAATATAAATATCTCTCACTTATTTAAA	-6.9	0.699723	2a
ACAGACGAAGGAGCCGCAAAGAAATTATTAAGGGATAAATAATCCCTCAATATAAATATCTCTCACTTATTTAAA	-8.7	0.517538	2a
ACAGACGAAGGAGCCGCAAAGAAATTATTAAGGGATCAATAATCCCTCAATATAAATATCTCTCACTTATTTAAA	-8.4	0.780316	2a
ACAGACGAAGGAGCCGCAAAGAAATTATTAAGGGATGAAAAATCCCTCAATATAAATATCTCTCACTTATTTAAA	-9.7	0.772942	2a
ACAGACGAAGGAGCCGCAAAGAAATTATTAAGGGATGAATAAACCCTCAATATAAATATCTCTCACTTATTTAAA	-5.1	0.597003	2a
ACAGACGAAGGAGCCGCAAAGAAATTATTAAGGGATGAATAATACCTCAATATAAATATCTCTCACTTATTTAAA	-3	0.833754	2a
ACAGACGAAGGAGCCGCAAAGAAATTATTAAGGGATGAATAATCACTCAATATAAATATCTCTCACTTATTTAAA	-2.7	1.18596	2a
ACAGACGAAGGAGCCGCAAAGAAATTATTAAGGGATGAATAATCCATCAATATAAATATCTCTCACTTATTTAAA	-4.3	0.520848	2a
ACAGACGAAGGAGCCGCAAAGAAATTATTAAGGGATGAATAATCCCACAATATAAATATCTCTCACTTATTTAAA	-7.5	0.699502	2a
ACAGACGAAGGAGCCGCAAAGAAATTATTAAGGGATGAATAATCCCTAAATATAAATATCTCTCACTTATTTAAA	-9.7	0.517487	2a
ACAGACGAAGGAGCCGCAAAGAAATTATTAAGGGATGAATAATCCCTCAAAATAAATATCTCTCACTTATTTAAA	-8.8	0.693291	2a
ACAGACGAAGGAGCCGCAAAGAAATTATTAAGGGATGAATAATCCCTCAAGATAAATATCTCTCACTTATTTAAA	-9.2	0.749211	2a
ACAGACGAAGGAGCCGCAAAGAAATTATTAAGGGATGAATAATCCCTCAATAAAAATATCTCTCACTTATTTAAA	-10.6	2.33828	2a
ACAGACGAAGGAGCCGCAAAGAAATTATTAAGGGATGAATAATCCCTCATTATAAATATCTCTCACTTATTTAAA	-8.2	0.635526	2a
ACAGACGAAGGAGCCGCAAAGAAATTATTAAGGGATGAATAATCCCTCTATATAAATATCTCTCACTTATTTAAA	-9.2	0.423717	2a
ACAGACGAAGGAGCCGCAAAGAAATTATTAAGGGATGAATAATCCCTGAATATAAATATCTCTCACTTATTTAAA	-9.7	0.710546	2a
ACAGACGAAGGAGCCGCAAAGAAATTATTAAGGGATGAATAATCCGTCAATATAAATATCTCTCACTTATTTAAA	-5.7	0.485879	2a
ACAGACGAAGGAGCCGCAAAGAAATTATTAAGGGATGAATAATGCCTCAATATAAATATCTCTCACTTATTTAAA	-5.4	1.26107	2a
ACAGACGAAGGAGCCGCAAAGAAATTATTAAGGGATGAATAATTCCTCAATATAAATATCTCTCACTTATTTAAA	-6.8	0.860721	2a
ACAGACGAAGGAGCCGCAAAGAAATTATTAAGGGATGAATACTCCCTCAATATAAATATCTCTCACTTATTTAAA	-7.1	0.594548	2a
ACAGACGAAGGAGCCGCAAAGAAATTATTAAGGGATGAATTATCCCTCAATATAAATATCTCTCACTTATTTAAA	-9	0.675141	2a
ACAGACGAAGGAGCCGCAAAGAAATTATTAAGGGATGACTAATCCCTCAATATAAATATCTCTCACTTATTTAAA	-9.7	1.05738	2a
ACAGACGAAGGAGCCGCAAAGAAATTATTAAGGGATGATTAATCCCTCAATATAAATATCTCTCACTTATTTAAA	-9.7	1.01932	2a
ACAGACGAAGGAGCCGCAAAGAAATTATTAAGGGATGTATAATCCCTCAATATAAATATCTCTCACTTATTTAAA	-9.7	1.09683	2a
ACAGACGAAGGAGCCGCAAAGAAATTATTAAGGGATTAATAATCCCTCAATATAAATATCTCTCACTTATTTAAA	-8.9	0.606087	2a
ACAGACGAAGGAGCCGCAAAGAAATTATTAAGGGGTGAATAATCCCTCAATATAAATATCTCTCACTTATTTAAA	-9.1	0.613321	2a
ACAGACGAAGGAGCCGCAAAGAAATTATTAAGGTATGAATAATCCCTCAATATAAATATCTCTCACTTATTTAAA	-2.8	0.895766	2a
ACAGACGAAGGAGCCGCAAAGAAATTATTAAGTGATGAATAATCCCTCAATATAAATATCTCTCACTTATTTAAA	-2.5	1.55083	2a
ACAGACGAAGGAGCCGCAAAGAAATTATTAATGGATGAATAATCCCTCAATATAAATATCTCTCACTTATTTAAA	-3.5	0.557728	2a
ACAGACGAAGGAGCCGCAAAGAAATTATTCAGGGATGAATAATCCCTCAATATAAATATCTCTCACTTATTTAAA	-9.7	0.80679	2a
ACAGACGAAGGAGCCGCAAAGAAATTCTTAAGGGATGAATAATCCCTCAATATAAATATCTCTCACTTATTTAAA	-8.2	0.664769	2a
ACAGACGAAGGAGCCGCAAAGAAATTGTTAAGGGATGAATAATCCCTCAATATAAATATCTCTCACTTATTTAAA	-9.7	0.97881	2a
ACAGACGAAGGAGCCGCAAAGAAATTTTTAAGGGATGAATAATCCCTCAATATAAATATCTCTCACTTATTTAAA	-8.2	0.507816	2a
ACAGACGAAGGAGCCGCAAAGAACATATTAAGGGATGAATAATCCCTCAATATAAATATCTCTCACTTATTTAAA	-10.8	1.77086	2a
ACAGACGAAGGAGCCGCAAAGAACCTATTAAGGGATGAATAATCCCTCAATATAAATATCTCTCACTTATTTAAA	-9.7	1.18555	2a
ACAGACGAAGGAGCCGCAAAGAACTTATAAAGGGATGAATAATCCCTCAATATAAATATCTCTCACTTATTTAAA	-9.4	0.984194	2a
ACAGACGAAGGAGCCGCAAAGAACTTATGAAGGGATGAATAATCCCTCAATATAAATATCTCTCACTTATTTAAA	-9.4	1.98703	2a
ACAGACGAAGGAGCCGCAAAGAACTTATTAAAGGATGAATAATCCCTCAATATAAATATCTCTCACTTATTTAAA	-3.6	1.0199	2a
ACAGACGAAGGAGCCGCAAAGAACTTATTAAGAGATGAATAATCCCTCAATATAAATATCTCTCACTTATTTAAA	-2.8	0.906329	2a
ACAGACGAAGGAGCCGCAAAGAACTTATTAAGCGATGAATAATCCCTCAATATAAATATCTCTCACTTATTTAAA	-2.6	1.19902	2a
ACAGACGAAGGAGCCGCAAAGAACTTATTAAGGCATGAATAATCCCTCAATATAAATATCTCTCACTTATTTAAA	-2.8	1.6869	2a
ACAGACGAAGGAGCCGCAAAGAACTTATTAAGGGACGAATAATCCCTCAATATAAATATCTCTCACTTATTTAAA	-6.9	1.5361	2a
ACAGACGAAGGAGCCGCAAAGAACTTATTAAGGGATAAATAATCCCTCAATATAAATATCTCTCACTTATTTAAA	-8.7	0.981904	2a
ACAGACGAAGGAGCCGCAAAGAACTTATTAAGGGATCAATAATCCCTCAATATAAATATCTCTCACTTATTTAAA	-8.4	1.14768	2a
ACAGACGAAGGAGCCGCAAAGAACTTATTAAGGGATGAATAAACCCTCAATATAAATATCTCTCACTTATTTAAA	-5.1	1.22429	2a
ACAGACGAAGGAGCCGCAAAGAACTTATTAAGGGATGAATAACCCCTCAATATAAATATCTCTCACTTATTTAAA	-5.5	1.01847	2a
ACAGACGAAGGAGCCGCAAAGAACTTATTAAGGGATGAATAATACCTCAATATAAATATCTCTCACTTATTTAAA	-3	1.26689	2a
ACAGACGAAGGAGCCGCAAAGAACTTATTAAGGGATGAATAATCACTCAATATAAATATCTCTCACTTATTTAAA	-2.9	1.50844	2a
ACAGACGAAGGAGCCGCAAAGAACTTATTAAGGGATGAATAATCCATCAATATAAATATCTCTCACTTATTTAAA	-4.3	1.02571	2a
ACAGACGAAGGAGCCGCAAAGAACTTATTAAGGGATGAATAATCCCACAATATAAATATCTCTCACTTATTTAAA	-7.5	1.36356	2a
ACAGACGAAGGAGCCGCAAAGAACTTATTAAGGGATGAATAATCCCTAAATATAAATATCTCTCACTTATTTAAA	-9.7	0.993941	2a
ACAGACGAAGGAGCCGCAAAGAACTTATTAAGGGATGAATAATCCCTCAAGATAAATATCTCTCACTTATTTAAA	-9.4	1.22999	2a
ACAGACGAAGGAGCCGCAAAGAACTTATTAAGGGATGAATAATCCCTCAATATAAATAACTCTCACTTATTTAAA	-9.7	1.38889	2a
ACAGACGAAGGAGCCGCAAAGAACTTATTAAGGGATGAATAATCCCTCAGTATAAATATCTCTCACTTATTTAAA	-9.7	1.18403	2a
ACAGACGAAGGAGCCGCAAAGAACTTATTAAGGGATGAATAATCCCTGAATATAAATATCTCTCACTTATTTAAA	-9.7	1.06727	2a
ACAGACGAAGGAGCCGCAAAGAACTTATTAAGGGATGAATAATTCCTCAATATAAATATCTCTCACTTATTTAAA	-6.8	1.21503	2a
ACAGACGAAGGAGCCGCAAAGAACTTATTAAGGGATGAATTATCCCTCAATATAAATATCTCTCACTTATTTAAA	-9	1.22455	2a
ACAGACGAAGGAGCCGCAAAGAACTTATTAAGGGTTGAATAATCCCTCAATATAAATATCTCTCACTTATTTAAA	-5.6	1.15878	2a
ACAGACGAAGGAGCCGCAAAGAACTTATTAAGGTATGAATAATCCCTCAATATAAATATCTCTCACTTATTTAAA	-2.8	1.35161	2a
ACAGACGAAGGAGCCGCAAAGAACTTATTAATGGATGAATAATCCCTCAATATAAATATCTCTCACTTATTTAAA	-3.5	0.787226	2a
ACAGACGAAGGAGCCGCAAAGAACTTATTTAGGGATGAATAATCCCTCAATATAAATATCTCTCACTTATTTAAA	-9.7	1.59421	2a
ACAGACGAAGGAGCCGCAAAGAACTTTTTAAGGGATGAATAATCCCTCAATATAAATATCTCTCACTTATTTAAA	-8.2	1.10394	2a
ACAGACGAAGGAGCCGCAAAGAAGAAATTAAGGGATGAATAATCCCTCAATATAAATATCTCTCACTTATTTAAA	-8.6	0.646711	2a
ACAGACGAAGGAGCCGCAAAGAAGATACTAAGGGATGAATAATCCCTCAATATAAATATCTCTCACTTATTTAAA	-8.2	0.923692	2a
ACAGACGAAGGAGCCGCAAAGAAGATATAAAGGGATGAATAATCCCTCAATATAAATATCTCTCACTTATTTAAA	-9.8	1.00751	2a
ACAGACGAAGGAGCCGCAAAGAAGATATTAAAGGATGAATAATCCCTCAATATAAATATCTCTCACTTATTTAAA	-4.9	1.1759	2a
ACAGACGAAGGAGCCGCAAAGAAGATATTAAGAGATGAATAATCCCTCAATATAAATATCTCTCACTTATTTAAA	-4.2	1.34836	2a
ACAGACGAAGGAGCCGCAAAGAAGATATTAAGGAATGAATAATCCCTCAATATAAATATCTCTCACTTATTTAAA	-4.2	1.29647	2a
ACAGACGAAGGAGCCGCAAAGAAGATATTAAGGCATGAATAATCCCTCAATATAAATATCTCTCACTTATTTAAA	-4.2	1.48034	2a
ACAGACGAAGGAGCCGCAAAGAAGATATTAAGGGATCAATAATCCCTCAATATAAATATCTCTCACTTATTTAAA	-9.8	1.57546	2a
ACAGACGAAGGAGCCGCAAAGAAGATATTAAGGGATGAATAATACCTCAATATAAATATCTCTCACTTATTTAAA	-4.4	1.67851	2a
ACAGACGAAGGAGCCGCAAAGAAGATATTAAGGGATGAATAATCACTCAATATAAATATCTCTCACTTATTTAAA	-4	1.86408	2a
ACAGACGAAGGAGCCGCAAAGAAGATATTAAGGGATGAATAATCCCTAAATATAAATATCTCTCACTTATTTAAA	-11.1	2.4478	2a
ACAGACGAAGGAGCCGCAAAGAAGATATTAAGGGATGAATAATCCCTCAAAATAAATATCTCTCACTTATTTAAA	-8.2	1.73456	2a
ACAGACGAAGGAGCCGCAAAGAAGATATTAAGGGATGAATAATCCCTCAACATAAATATCTCTCACTTATTTAAA	-8.2	1.4903	2a
ACAGACGAAGGAGCCGCAAAGAAGATATTAAGGGATGAATAATCCCTCAATAAAAATATCTCTCACTTATTTAAA	-9.7	3.96398	2a
ACAGACGAAGGAGCCGCAAAGAAGATATTAAGGGATGAATAATCCCTCAATATAAATGTCTCTCACTTATTTAAA	-11.1	2.53868	2a
ACAGACGAAGGAGCCGCAAAGAAGATATTAAGGGATGAATAATCCCTCAATTTAAATATCTCTCACTTATTTAAA	-8.2	3.36912	2a
ACAGACGAAGGAGCCGCAAAGAAGATATTAAGGGATGAATAATCCCTCACTATAAATATCTCTCACTTATTTAAA	-8.2	1.67573	2a
ACAGACGAAGGAGCCGCAAAGAAGATATTAAGGGATGAATAATCCCTCTATATAAATATCTCTCACTTATTTAAA	-10.6	0.90756	2a
ACAGACGAAGGAGCCGCAAAGAAGATATTAAGGGTTGAATAATCCCTCAATATAAATATCTCTCACTTATTTAAA	-7	1.5928	2a
ACAGACGAAGGAGCCGCAAAGAAGATATTAAGGTATGAATAATCCCTCAATATAAATATCTCTCACTTATTTAAA	-4.2	1.41847	2a
ACAGACGAAGGAGCCGCAAAGAAGATATTAAGTGATGAATAATCCCTCAATATAAATATCTCTCACTTATTTAAA	-3.9	1.91481	2a
ACAGACGAAGGAGCCGCAAAGAAGATATTAATGGATGAATAATCCCTCAATATAAATATCTCTCACTTATTTAAA	-4.9	0.902535	2a
ACAGACGAAGGAGCCGCAAAGAAGATATTACGGGATGAATAATCCCTCAATATAAATATCTCTCACTTATTTAAA	-8.8	1.1021	2a
ACAGACGAAGGAGCCGCAAAGAAGATGTTAAGGGATGAATAATCCCTCAATATAAATATCTCTCACTTATTTAAA	-11.1	1.3174	2a
ACAGACGAAGGAGCCGCAAAGAAGCTAATAAGGGATGAATAATCCCTCAATATAAATATCTCTCACTTATTTAAA	-8.2	1.25093	2a
ACAGACGAAGGAGCCGCAAAGAAGCTATAAAGGGATGAATAATCCCTCAATATAAATATCTCTCACTTATTTAAA	-8.5	1.2071	2a
ACAGACGAAGGAGCCGCAAAGAAGCTATTAAAGGATGAATAATCCCTCAATATAAATATCTCTCACTTATTTAAA	-3.6	1.42433	2a
ACAGACGAAGGAGCCGCAAAGAAGCTATTAAGAGATGAATAATCCCTCAATATAAATATCTCTCACTTATTTAAA	-2.8	1.43277	2a
ACAGACGAAGGAGCCGCAAAGAAGCTATTAAGGAATGAATAATCCCTCAATATAAATATCTCTCACTTATTTAAA	-2.8	1.79755	2a
ACAGACGAAGGAGCCGCAAAGAAGCTATTAAGGCATGAATAATCCCTCAATATAAATATCTCTCACTTATTTAAA	-2.8	1.57828	2a
ACAGACGAAGGAGCCGCAAAGAAGCTATTAAGGGAAGAATAATCCCTCAATATAAATATCTCTCACTTATTTAAA	-7.1	0.990855	2a
ACAGACGAAGGAGCCGCAAAGAAGCTATTAAGGGAGGAATAATCCCTCAATATAAATATCTCTCACTTATTTAAA	-8	1.57799	2a
ACAGACGAAGGAGCCGCAAAGAAGCTATTAAGGGATAAATAATCCCTCAATATAAATATCTCTCACTTATTTAAA	-8.7	1.0112	2a
ACAGACGAAGGAGCCGCAAAGAAGCTATTAAGGGATGAAAAATCCCTCAATATAAATATCTCTCACTTATTTAAA	-9.7	0.930683	2a
ACAGACGAAGGAGCCGCAAAGAAGCTATTAAGGGATGAATAATACCTCAATATAAATATCTCTCACTTATTTAAA	-3	1.75624	2a
ACAGACGAAGGAGCCGCAAAGAAGCTATTAAGGGATGAATAATCCCTAAATATAAATATCTCTCACTTATTTAAA	-9.7	0.966917	2a
ACAGACGAAGGAGCCGCAAAGAAGCTATTAAGGGATGAATAATCCCTCAGTATAAATATCTCTCACTTATTTAAA	-9.7	1.63352	2a
ACAGACGAAGGAGCCGCAAAGAAGCTATTAAGGGATGAATAATTCCTCAATATAAATATCTCTCACTTATTTAAA	-6.8	1.0462	2a
ACAGACGAAGGAGCCGCAAAGAAGCTATTAAGGGATGAATATTCCCTCAATATAAATATCTCTCACTTATTTAAA	-8	1.04865	2a
ACAGACGAAGGAGCCGCAAAGAAGCTATTAAGGTATGAATAATCCCTCAATATAAATATCTCTCACTTATTTAAA	-2.8	1.34184	2a
ACAGACGAAGGAGCCGCAAAGAAGGTATTAAGGAATGAATAATCCCTCAATATAAATATCTCTCACTTATTTAAA	-4.5	1.27918	2a
ACAGACGAAGGAGCCGCAAAGAAGGTATTAAGGGATGAAAAATCCCTCAATATAAATATCTCTCACTTATTTAAA	-11.4	1.27292	2a
ACAGACGAAGGAGCCGCAAAGAAGGTATTAAGGGATGAATAATCCCACAATATAAATATCTCTCACTTATTTAAA	-9.2	1.39629	2a
ACAGACGAAGGAGCCGCAAAGAAGGTATTAAGGGATGAATAATCCCTAAATATAAATATCTCTCACTTATTTAAA	-11.4	1.22925	2a
ACAGACGAAGGAGCCGCAAAGAAGGTATTAAGGGATGAATAATCGCTCAATATAAATATCTCTCACTTATTTAAA	-7	1.9995	2a
ACAGACGAAGGAGCCGCAAAGAAGTAAATAAGGGATGAATAATCCCTCAATATAAATATCTCTCACTTATTTAAA	-8.2	0.754295	2a
ACAGACGAAGGAGCCGCAAAGAAGTAAGTAAGGGATGAATAATCCCTCAATATAAATATCTCTCACTTATTTAAA	-8.2	1.09028	2a
ACAGACGAAGGAGCCGCAAAGAAGTAATTAAAGGATGAATAATCCCTCAATATAAATATCTCTCACTTATTTAAA	-3.6	0.731692	2a
ACAGACGAAGGAGCCGCAAAGAAGTAATTAAGAGATGAATAATCCCTCAATATAAATATCTCTCACTTATTTAAA	-1.7	0.941255	2a
ACAGACGAAGGAGCCGCAAAGAAGTAATTAAGGAATGAATAATCCCTCAATATAAATATCTCTCACTTATTTAAA	-1.7	1.07767	2a
ACAGACGAAGGAGCCGCAAAGAAGTAATTAAGGGAAGAATAATCCCTCAATATAAATATCTCTCACTTATTTAAA	-6	0.73313	2a
ACAGACGAAGGAGCCGCAAAGAAGTAATTAAGGGACGAATAATCCCTCAATATAAATATCTCTCACTTATTTAAA	-5.8	0.807082	2a
ACAGACGAAGGAGCCGCAAAGAAGTAATTAAGGGATAAATAATCCCTCAATATAAATATCTCTCACTTATTTAAA	-7.6	0.746202	2a
ACAGACGAAGGAGCCGCAAAGAAGTAATTAAGGGATCAATAATCCCTCAATATAAATATCTCTCACTTATTTAAA	-7.3	0.698735	2a
ACAGACGAAGGAGCCGCAAAGAAGTAATTAAGGGATGAAAAATCCCTCAATATAAATATCTCTCACTTATTTAAA	-8.6	0.599462	2a
ACAGACGAAGGAGCCGCAAAGAAGTAATTAAGGGATGAACAATCCCTCAATATAAATATCTCTCACTTATTTAAA	-8.6	0.876635	2a
ACAGACGAAGGAGCCGCAAAGAAGTAATTAAGGGATGAATAAACCCTCAATATAAATATCTCTCACTTATTTAAA	-4	0.721316	2a
ACAGACGAAGGAGCCGCAAAGAAGTAATTAAGGGATGAATAATACCTCAATATAAATATCTCTCACTTATTTAAA	-1.9	0.989229	2a
ACAGACGAAGGAGCCGCAAAGAAGTAATTAAGGGATGAATAATCCATCAATATAAATATCTCTCACTTATTTAAA	-4	0.676151	2a
ACAGACGAAGGAGCCGCAAAGAAGTAATTAAGGGATGAATAATCCCTCAAAATAAATATCTCTCACTTATTTAAA	-8.2	1.11958	2a
ACAGACGAAGGAGCCGCAAAGAAGTAATTAAGGGATGAATAATCCCTCAATATAAGTATCTCTCACTTATTTAAA	-8.6	2.01326	2a
ACAGACGAAGGAGCCGCAAAGAAGTAATTAAGGGATGAATAATCCCTCAATATAATTATCTCTCACTTATTTAAA	-9.7	1.47995	2a
ACAGACGAAGGAGCCGCAAAGAAGTAATTAAGGGATGAATAATCCCTCAATATATATATCTCTCACTTATTTAAA	-8.6	0.786785	2a
ACAGACGAAGGAGCCGCAAAGAAGTAATTAAGGGATGAATAATCCCTCACTATAAATATCTCTCACTTATTTAAA	-8.2	0.87004	2a
ACAGACGAAGGAGCCGCAAAGAAGTAATTAAGGGATGAATAATCCCTCGATATAAATATCTCTCACTTATTTAAA	-9	0.652218	2a
ACAGACGAAGGAGCCGCAAAGAAGTAATTAAGGGATGAATAATCCTTCAATATAAATATCTCTCACTTATTTAAA	-5.9	0.61482	2a
ACAGACGAAGGAGCCGCAAAGAAGTAATTAAGGGATGAATAATCTCTCAATATAAATATCTCTCACTTATTTAAA	-5.6	0.878333	2a
ACAGACGAAGGAGCCGCAAAGAAGTAATTAAGGGATGAATGATCCCTCAATATAAATATCTCTCACTTATTTAAA	-8.6	0.821527	2a
ACAGACGAAGGAGCCGCAAAGAAGTAATTAAGGGATGACTAATCCCTCAATATAAATATCTCTCACTTATTTAAA	-8.6	0.806284	2a
ACAGACGAAGGAGCCGCAAAGAAGTAATTAAGGGATGCATAATCCCTCAATATAAATATCTCTCACTTATTTAAA	-8.6	1.02744	2a
ACAGACGAAGGAGCCGCAAAGAAGTAATTAAGGGCTGAATAATCCCTCAATATAAATATCTCTCACTTATTTAAA	-3.9	1.27535	2a
ACAGACGAAGGAGCCGCAAAGAAGTAATTAAGGGTTGAATAATCCCTCAATATAAATATCTCTCACTTATTTAAA	-4.5	0.602219	2a
ACAGACGAAGGAGCCGCAAAGAAGTAATTAAGGTATGAATAATCCCTCAATATAAATATCTCTCACTTATTTAAA	-1.7	1.32214	2a
ACAGACGAAGGAGCCGCAAAGAAGTAATTAATGGATGAATAATCCCTCAATATAAATATCTCTCACTTATTTAAA	-3.4	0.800203	2a
ACAGACGAAGGAGCCGCAAAGAAGTATTTAAGGGATGAATAATCCCTCAATATAAATATCTCTCACTTATTTAAA	-9.7	1.12477	2a
ACAGACGAAGGAGCCGCAAAGAAGTCATTAAGAGATGAATAATCCCTCAATATAAATATCTCTCACTTATTTAAA	-2.1	1.19343	2a
ACAGACGAAGGAGCCGCAAAGAAGTCATTAAGGAATGAATAATCCCTCAATATAAATATCTCTCACTTATTTAAA	-1.7	0.948915	2a
ACAGACGAAGGAGCCGCAAAGAAGTCATTAAGGGATAAATAATCCCTCAATATAAATATCTCTCACTTATTTAAA	-7.4	0.749178	2a
ACAGACGAAGGAGCCGCAAAGAAGTCATTAAGGGATGAAAAATCCCTCAATATAAATATCTCTCACTTATTTAAA	-8.4	0.78721	2a
ACAGACGAAGGAGCCGCAAAGAAGTCATTAAGGGATGAATAATCCCACAATATAAATATCTCTCACTTATTTAAA	-7.4	1.35657	2a
ACAGACGAAGGAGCCGCAAAGAAGTCATTAAGGGATGAATAATCCGTCAATATAAATATCTCTCACTTATTTAAA	-4.4	0.949688	2a
ACAGACGAAGGAGCCGCAAAGAAGTCATTAAGGGATGTATAATCCCTCAATATAAATATCTCTCACTTATTTAAA	-8.4	1.13293	2a
ACAGACGAAGGAGCCGCAAAGAAGTCATTAAGGTATGAATAATCCCTCAATATAAATATCTCTCACTTATTTAAA	-1.5	0.871657	2a
ACAGACGAAGGAGCCGCAAAGAAGTCATTAATGGATGAATAATCCCTCAATATAAATATCTCTCACTTATTTAAA	-3.4	1.25463	2a
ACAGACGAAGGAGCCGCAAAGAAGTGATGAAGGGATGAATAATCCCTCAATATAAATATCTCTCACTTATTTAAA	-9.7	2.46422	2a
ACAGACGAAGGAGCCGCAAAGAAGTGATTAACGGATGAATAATCCCTCAATATAAATATCTCTCACTTATTTAAA	-3.7	1.33885	2a
ACAGACGAAGGAGCCGCAAAGAAGTGATTAAGAGATGAATAATCCCTCAATATAAATATCTCTCACTTATTTAAA	-1.8	1.96152	2a
ACAGACGAAGGAGCCGCAAAGAAGTGATTAAGCGATGAATAATCCCTCAATATAAATATCTCTCACTTATTTAAA	-1.8	1.46859	2a
ACAGACGAAGGAGCCGCAAAGAAGTGATTAAGGCATGAATAATCCCTCAATATAAATATCTCTCACTTATTTAAA	-1.8	1.65806	2a
ACAGACGAAGGAGCCGCAAAGAAGTGATTAAGGGATGAATAATACCTCAATATAAATATCTCTCACTTATTTAAA	-2	1.82494	2a
ACAGACGAAGGAGCCGCAAAGAAGTGATTAAGGGATGAATAATCCATCAATATAAATATCTCTCACTTATTTAAA	-4.4	1.11136	2a
ACAGACGAAGGAGCCGCAAAGAAGTGATTAAGGGATGAATAATCCCTCAACATAAATATCTCTCACTTATTTAAA	-9.4	1.44937	2a
ACAGACGAAGGAGCCGCAAAGAAGTGATTAAGGGATGAATAATCCTTCAATATAAATATCTCTCACTTATTTAAA	-6	1.17631	2a
ACAGACGAAGGAGCCGCAAAGAAGTGATTAAGGGATGAATAGTCCCTCAATATAAATATCTCTCACTTATTTAAA	-8.4	1.00768	2a
ACAGACGAAGGAGCCGCAAAGAAGTGATTAAGGGATTAATAATCCCTCAATATAAATATCTCTCACTTATTTAAA	-7.9	0.983182	2a
ACAGACGAAGGAGCCGCAAAGAAGTGATTAAGGGTTGAATAATCCCTCAATATAAATATCTCTCACTTATTTAAA	-4.6	0.938381	2a
ACAGACGAAGGAGCCGCAAAGAAGTGATTAAGGTATGAATAATCCCTCAATATAAATATCTCTCACTTATTTAAA	-1.8	1.59076	2a
ACAGACGAAGGAGCCGCAAAGAAGTGATTAAGTGATGAATAATCCCTCAATATAAATATCTCTCACTTATTTAAA	-1.8	1.80741	2a
ACAGACGAAGGAGCCGCAAAGAAGTGATTAATGGATGAATAATCCCTCAATATAAATATCTCTCACTTATTTAAA	-3.4	1.09464	2a
ACAGACGAAGGAGCCGCAAAGAAGTTAAAAAGGGATGAATAATCCCTCAATATAAATATCTCTCACTTATTTAAA	-8.2	1.06741	2a
ACAGACGAAGGAGCCGCAAAGAAGTTAATAAAGGATGAATAATCCCTCAATATAAATATCTCTCACTTATTTAAA	-3.6	0.986075	2a
ACAGACGAAGGAGCCGCAAAGAAGTTAATAAGCGATGAATAATCCCTCAATATAAATATCTCTCACTTATTTAAA	-1.1	1.17114	2a
ACAGACGAAGGAGCCGCAAAGAAGTTAATAAGGAATGAATAATCCCTCAATATAAATATCTCTCACTTATTTAAA	-1.5	1.06727	2a
ACAGACGAAGGAGCCGCAAAGAAGTTAATAAGGCATGAATAATCCCTCAATATAAATATCTCTCACTTATTTAAA	-1.3	1.13886	2a
ACAGACGAAGGAGCCGCAAAGAAGTTAATAAGGGAAGAATAATCCCTCAATATAAATATCTCTCACTTATTTAAA	-5.6	0.897715	2a
ACAGACGAAGGAGCCGCAAAGAAGTTAATAAGGGACGAATAATCCCTCAATATAAATATCTCTCACTTATTTAAA	-5.4	0.938946	2a
ACAGACGAAGGAGCCGCAAAGAAGTTAATAAGGGATAAATAATCCCTCAATATAAATATCTCTCACTTATTTAAA	-7.2	0.836591	2a
ACAGACGAAGGAGCCGCAAAGAAGTTAATAAGGGATCAATAATCCCTCAATATAAATATCTCTCACTTATTTAAA	-6.9	1.22434	2a
ACAGACGAAGGAGCCGCAAAGAAGTTAATAAGGGATGAACAATCCCTCAATATAAATATCTCTCACTTATTTAAA	-8.2	0.850054	2a
ACAGACGAAGGAGCCGCAAAGAAGTTAATAAGGGATGAATAAACCCTCAATATAAATATCTCTCACTTATTTAAA	-3.6	0.853091	2a
ACAGACGAAGGAGCCGCAAAGAAGTTAATAAGGGATGAATAATACCTCAATATAAATATCTCTCACTTATTTAAA	-1.5	1.37893	2a
ACAGACGAAGGAGCCGCAAAGAAGTTAATAAGGGATGAATAATCACTCAATATAAATATCTCTCACTTATTTAAA	-2.7	1.54435	2a
ACAGACGAAGGAGCCGCAAAGAAGTTAATAAGGGATGAATAATCCATCAATATAAATATCTCTCACTTATTTAAA	-4	0.860975	2a
ACAGACGAAGGAGCCGCAAAGAAGTTAATAAGGGATGAATAATCCCACAATATAAATATCTCTCACTTATTTAAA	-7.4	1.11141	2a
ACAGACGAAGGAGCCGCAAAGAAGTTAATAAGGGATGAATAATCCCGCAATATAAATATCTCTCACTTATTTAAA	-7.3	1.10187	2a
ACAGACGAAGGAGCCGCAAAGAAGTTAATAAGGGATGAATAATCCCTCAATACAAATATCTCTCACTTATTTAAA	-8.2	3.31924	2a
ACAGACGAAGGAGCCGCAAAGAAGTTAATAAGGGATGAATAATCCCTCAATATAAAGATCTCTCACTTATTTAAA	-8.2	1.44994	2a
ACAGACGAAGGAGCCGCAAAGAAGTTAATAAGGGATGAATAATCCCTTAATATAAATATCTCTCACTTATTTAAA	-10.5	1.00989	2a
ACAGACGAAGGAGCCGCAAAGAAGTTAATAAGGGATGAATAATCCGTCAATATAAATATCTCTCACTTATTTAAA	-4.2	0.722815	2a
ACAGACGAAGGAGCCGCAAAGAAGTTAATAAGGGATGAATAATCCTTCAATATAAATATCTCTCACTTATTTAAA	-5.5	0.817711	2a
ACAGACGAAGGAGCCGCAAAGAAGTTAATAAGGGATGAATAATCTCTCAATATAAATATCTCTCACTTATTTAAA	-5.2	0.754829	2a
ACAGACGAAGGAGCCGCAAAGAAGTTAATAAGGGATGAATAATGCCTCAATATAAATATCTCTCACTTATTTAAA	-3.9	1.49805	2a
ACAGACGAAGGAGCCGCAAAGAAGTTAATAAGGGATGAATAATTCCTCAATATAAATATCTCTCACTTATTTAAA	-5.3	0.871344	2a
ACAGACGAAGGAGCCGCAAAGAAGTTAATAAGGGATGAATATTCCCTCAATATAAATATCTCTCACTTATTTAAA	-6.5	0.675197	2a
ACAGACGAAGGAGCCGCAAAGAAGTTAATAAGGGATGAATCATCCCTCAATATAAATATCTCTCACTTATTTAAA	-9.1	0.79102	2a
ACAGACGAAGGAGCCGCAAAGAAGTTAATAAGGGATTAATAATCCCTCAATATAAATATCTCTCACTTATTTAAA	-7.4	0.832001	2a
ACAGACGAAGGAGCCGCAAAGAAGTTAATAAGGTATGAATAATCCCTCAATATAAATATCTCTCACTTATTTAAA	-1.3	0.993084	2a
ACAGACGAAGGAGCCGCAAAGAAGTTAATAAGTGATGAATAATCCCTCAATATAAATATCTCTCACTTATTTAAA	-1	3.09863	2a
ACAGACGAAGGAGCCGCAAAGAAGTTAATAATGGATGAATAATCCCTCAATATAAATATCTCTCACTTATTTAAA	-3.4	0.819029	2a
ACAGACGAAGGAGCCGCAAAGAAGTTACTAAAGGATGAATAATCCCTCAATATAAATATCTCTCACTTATTTAAA	-3.6	0.903293	2a
ACAGACGAAGGAGCCGCAAAGAAGTTACTAACGGATGAATAATCCCTCAATATAAATATCTCTCACTTATTTAAA	-3.7	0.830318	2a
ACAGACGAAGGAGCCGCAAAGAAGTTACTAAGGAATGAATAATCCCTCAATATAAATATCTCTCACTTATTTAAA	-1.5	1.06603	2a
ACAGACGAAGGAGCCGCAAAGAAGTTACTAAGGGACGAATAATCCCTCAATATAAATATCTCTCACTTATTTAAA	-5.4	1.0325	2a
ACAGACGAAGGAGCCGCAAAGAAGTTACTAAGGGATAAATAATCCCTCAATATAAATATCTCTCACTTATTTAAA	-7.2	0.857645	2a
ACAGACGAAGGAGCCGCAAAGAAGTTACTAAGGGATGAATAATCCCACAATATAAATATCTCTCACTTATTTAAA	-7.4	1.42762	2a
ACAGACGAAGGAGCCGCAAAGAAGTTACTAAGGGATGAATAATCCCTCATTATAAATATCTCTCACTTATTTAAA	-8.2	1.32928	2a
ACAGACGAAGGAGCCGCAAAGAAGTTACTAAGGGATGAATAATCGCTCAATATAAATATCTCTCACTTATTTAAA	-3.8	1.38786	2a
ACAGACGAAGGAGCCGCAAAGAAGTTACTAAGGGATGAATAATCTCTCAATATAAATATCTCTCACTTATTTAAA	-5.2	0.694078	2a
ACAGACGAAGGAGCCGCAAAGAAGTTACTAAGGGATGAATACTCCCTCAATATAAATATCTCTCACTTATTTAAA	-5.6	0.675897	2a
ACAGACGAAGGAGCCGCAAAGAAGTTACTAAGGGATGAATTATCCCTCAATATAAATATCTCTCACTTATTTAAA	-7.5	1.18185	2a
ACAGACGAAGGAGCCGCAAAGAAGTTACTAAGGGATGATTAATCCCTCAATATAAATATCTCTCACTTATTTAAA	-8.2	0.986346	2a
ACAGACGAAGGAGCCGCAAAGAAGTTACTAAGGGATTAATAATCCCTCAATATAAATATCTCTCACTTATTTAAA	-7.4	0.742444	2a
ACAGACGAAGGAGCCGCAAAGAAGTTACTAAGGGGTGAATAATCCCTCAATATAAATATCTCTCACTTATTTAAA	-7.6	0.82345	2a
ACAGACGAAGGAGCCGCAAAGAAGTTACTAAGGTATGAATAATCCCTCAATATAAATATCTCTCACTTATTTAAA	-1.3	1.57785	2a
ACAGACGAAGGAGCCGCAAAGAAGTTACTAAGTGATGAATAATCCCTCAATATAAATATCTCTCACTTATTTAAA	-1	3.43445	2a
ACAGACGAAGGAGCCGCAAAGAAGTTACTAATGGATGAATAATCCCTCAATATAAATATCTCTCACTTATTTAAA	-3.4	0.76749	2a
ACAGACGAAGGAGCCGCAAAGAAGTTAGTAAGGAATGAATAATCCCTCAATATAAATATCTCTCACTTATTTAAA	-1.5	1.38926	2a
ACAGACGAAGGAGCCGCAAAGAAGTTAGTAAGGGAGGAATAATCCCTCAATATAAATATCTCTCACTTATTTAAA	-6.5	1.4646	2a
ACAGACGAAGGAGCCGCAAAGAAGTTAGTAAGGGATGAATAATCCATCAATATAAATATCTCTCACTTATTTAAA	-4	1.34458	2a
ACAGACGAAGGAGCCGCAAAGAAGTTAGTAAGGGATGAATAATCCCTCAATATAAATGTCTCTCACTTATTTAAA	-8.2	2.40962	2a
ACAGACGAAGGAGCCGCAAAGAAGTTAGTAAGGGATGAATAATCCTTCAATATAAATATCTCTCACTTATTTAAA	-5.5	1.21389	2a
ACAGACGAAGGAGCCGCAAAGAAGTTAGTACGGGATGAATAATCCCTCAATATAAATATCTCTCACTTATTTAAA	-7.3	1.14231	2a
ACAGACGAAGGAGCCGCAAAGAAGTTATAAAAGGATGAATAATCCCTCAATATAAATATCTCTCACTTATTTAAA	-3.6	0.94447	2a
ACAGACGAAGGAGCCGCAAAGAAGTTATAAACGGATGAATAATCCCTCAATATAAATATCTCTCACTTATTTAAA	-3.7	0.837796	2a
ACAGACGAAGGAGCCGCAAAGAAGTTATAAAGAGATGAATAATCCCTCAATATAAATATCTCTCACTTATTTAAA	-2.3	1.31434	2a
ACAGACGAAGGAGCCGCAAAGAAGTTATAAAGGAATGAATAATCCCTCAATATAAATATCTCTCACTTATTTAAA	-2.3	1.042	2a
ACAGACGAAGGAGCCGCAAAGAAGTTATAAAGGCATGAATAATCCCTCAATATAAATATCTCTCACTTATTTAAA	-2.3	1.42966	2a
ACAGACGAAGGAGCCGCAAAGAAGTTATAAAGGGAAGAATAATCCCTCAATATAAATATCTCTCACTTATTTAAA	-6.6	0.775682	2a
ACAGACGAAGGAGCCGCAAAGAAGTTATAAAGGGATAAATAATCCCTCAATATAAATATCTCTCACTTATTTAAA	-8.2	0.73158	2a
ACAGACGAAGGAGCCGCAAAGAAGTTATAAAGGGATCAATAATCCCTCAATATAAATATCTCTCACTTATTTAAA	-7.9	0.843143	2a
ACAGACGAAGGAGCCGCAAAGAAGTTATAAAGGGATGAACAATCCCTCAATATAAATATCTCTCACTTATTTAAA	-9.2	1.11488	2a
ACAGACGAAGGAGCCGCAAAGAAGTTATAAAGGGATGAATAAACCCTCAATATAAATATCTCTCACTTATTTAAA	-4.6	0.704923	2a
ACAGACGAAGGAGCCGCAAAGAAGTTATAAAGGGATGAATAATCACTCAATATAAATATCTCTCACTTATTTAAA	-4.1	1.95292	2a
ACAGACGAAGGAGCCGCAAAGAAGTTATAAAGGGATGAATAATCCCACAATATAAATATCTCTCACTTATTTAAA	-7.4	1.09754	2a
ACAGACGAAGGAGCCGCAAAGAAGTTATAAAGGGATGAATAATCCCTCAATAAAAATATCTCTCACTTATTTAAA	-9.3	2.45753	2a
ACAGACGAAGGAGCCGCAAAGAAGTTATAAAGGGATGAATAATCCCTCAATATAAAAATCTCTCACTTATTTAAA	-9.2	1.24598	2a
ACAGACGAAGGAGCCGCAAAGAAGTTATAAAGGGATGAATAATCCCTCAATATAGATATCTCTCACTTATTTAAA	-8.9	0.857855	2a
ACAGACGAAGGAGCCGCAAAGAAGTTATAAAGGGATGAATAATCCCTCAATATATATATCTCTCACTTATTTAAA	-8.4	0.682036	2a
ACAGACGAAGGAGCCGCAAAGAAGTTATAAAGGGATGAATAATCCCTCAATTTAAATATCTCTCACTTATTTAAA	-8.2	3.51547	2a
ACAGACGAAGGAGCCGCAAAGAAGTTATAAAGGGATGAATAATCCCTTAATATAAATATCTCTCACTTATTTAAA	-10	0.611368	2a
ACAGACGAAGGAGCCGCAAAGAAGTTATAAAGGGATGAATAATCCGTCAATATAAATATCTCTCACTTATTTAAA	-5.2	0.730287	2a
ACAGACGAAGGAGCCGCAAAGAAGTTATAAAGGGATGAATAATCCTTCAATATAAATATCTCTCACTTATTTAAA	-6.5	0.628009	2a
ACAGACGAAGGAGCCGCAAAGAAGTTATAAAGGGATGAATAATGCCTCAATATAAATATCTCTCACTTATTTAAA	-4.9	1.37861	2a
ACAGACGAAGGAGCCGCAAAGAAGTTATAAAGGGATGAATGATCCCTCAATATAAATATCTCTCACTTATTTAAA	-9.2	1.27292	2a
ACAGACGAAGGAGCCGCAAAGAAGTTATAAAGGGATGAATTATCCCTCAATATAAATATCTCTCACTTATTTAAA	-8.5	1.0092	2a
ACAGACGAAGGAGCCGCAAAGAAGTTATAAAGGGATGCATAATCCCTCAATATAAATATCTCTCACTTATTTAAA	-9.2	0.928064	2a
ACAGACGAAGGAGCCGCAAAGAAGTTATAAAGGGATGTATAATCCCTCAATATAAATATCTCTCACTTATTTAAA	-9.2	1.1286	2a
ACAGACGAAGGAGCCGCAAAGAAGTTATAAAGGGATTAATAATCCCTCAATATAAATATCTCTCACTTATTTAAA	-8.4	0.725883	2a
ACAGACGAAGGAGCCGCAAAGAAGTTATAAAGGGTTGAATAATCCCTCAATATAAATATCTCTCACTTATTTAAA	-5.1	0.824714	2a
ACAGACGAAGGAGCCGCAAAGAAGTTATAAAGGTATGAATAATCCCTCAATATAAATATCTCTCACTTATTTAAA	-2.3	0.711511	2a
ACAGACGAAGGAGCCGCAAAGAAGTTATAAAGTGATGAATAATCCCTCAATATAAATATCTCTCACTTATTTAAA	-2	1.28124	2a
ACAGACGAAGGAGCCGCAAAGAAGTTATAAATGGATGAATAATCCCTCAATATAAATATCTCTCACTTATTTAAA	-3.4	0.894863	2a
ACAGACGAAGGAGCCGCAAAGAAGTTATAATGGGATGAATAATCCCTCAATATAAATATCTCTCACTTATTTAAA	-7.5	0.690438	2a
ACAGACGAAGGAGCCGCAAAGAAGTTATCAAGAGATGAATAATCCCTCAATATAAATATCTCTCACTTATTTAAA	-2	1.22942	2a
ACAGACGAAGGAGCCGCAAAGAAGTTATCAAGGGATCAATAATCCCTCAATATAAATATCTCTCACTTATTTAAA	-7.5	0.907205	2a
ACAGACGAAGGAGCCGCAAAGAAGTTATCAAGGGATGAATAAACCCTCAATATAAATATCTCTCACTTATTTAAA	-4.2	0.876786	2a
ACAGACGAAGGAGCCGCAAAGAAGTTATCAAGGGATGAATAATACCTCAATATAAATATCTCTCACTTATTTAAA	-2.1	1.90642	2a
[truncated: 1,069 more rows]

[truncated: 1 more sheets: Table S10]
